# Supplementary material for: Large-scale proteomic analysis of T. spiralis muscle-stage ESPs identifies a novel upstream motif for in silico prediction of secreted products
Source: Front Parasitol. 2023 Jan 25;2:1078443. doi: 10.3389/fpara.2023.1078443 (PMC11731790; doi:10.3389/fpara.2023.1078443)
Supplement: Supplementary file 1 [file Table_1.xlsx]

## Sheet: Legend
Supplementary Table 1. Identified Trichinella spiralis Excretory/Secretory Proteins (ESPs).
Columns A-F. The Tables display each protein identified as an ESP in the format of UniProtKB TrEMBL ID proteins (A) as derived from the Gene Stable ID (B) with given Gene Name (D), Gene Description (E) and Sequence Length (F). When the UniProtKB TrEMBL ID is associated with multiple Gene Stable IDs, a Secondary Gene ID (C) is also supplied.
Columns G-N. The protein hit is identified by the number of unique peptide spectrum matches (UPSMs) (G), number of unique peptide sequences (H) and number of unique razor peptides sequences (I). For both biological replicates (BioRep1 and BioRep2) the peptide spectrum matches (JK) and Normalized Spectral Abundance Factor (NSAF) (LM) are shown with average NSAF (N).
Columns O-T. The remaining columns indicate annotated status of the ESP. The presence of a Conserved Domain (CD) hit by the NCBI Conserved Domain Search is indicated in the NCDS Domain column (O). KAAS KEGG identified KEGG Ontology Terms are displayed in the KEGG Term column (P). The most likely WoLF PSORT predicted localisation for each ESP is displayed in the Localisation Column (Q). A Signal P…
Sheet 1.1. An overview of all of the above data for the 398 identified ESPs.
Sheet 1.2. An overview with coloured ESPs that contain both the Secretion signal and PouStich motif (red), only the secretion signal (purple) or only a PouStich motif (yellow).
Sheet 1.3. An overview containing only the 174 proteins that overlap between our identified ESP proteins and the Gao et al., 2022 EV dataset.
Sheet 1.4. Peptide to protein mapping data.

## Sheet: Sheet1.1
UniProtKB TrEMBL ID	Gene stable ID	Secondary Gene ID	Gene name	Gene description	SeqLen	UPSMs	Unique Peptides	Razor Peptides	BioRep1 total number of PSM quantitations	BioRep2 total number of PSM quantitations	NSAF BioRep1	NSAF BioRep2	NSAF Avg	NCDS Domain	KEGG Term	Localisation	Secretion Signal	PouStich motif	EV Dataset
A0A0V1BDU7	T01_15237	-	Prss30	Serine protease 30	1188	884	31	0	397	487	1564.68	1557.33	1561.01	CD	-	Plasma Membrane	SP	Up	-
A1BQX7	T01_11790	-	mcd-1	Multi cystatin-like domain protein	406	769	39	0	296	473	3413.63	4425.93	3919.78	-	-	Extracellular	SP	Up	EV
A0A0V1C1J1	T01_10280	-	Dnase2	Deoxyribonuclease-2-alpha	1301	583	19	0	207	376	744.98	1097.94	921.46	CD	-	Plasma Membrane	-	-	-
A0A0V1BN13	T01_4536	-	ATP1B1	Sodium/potassium-transporting ATPase subunit beta-1	2684	479	68	0	288	191	502.414	270.346	386.38	CD	-	Plasma Membrane	-	-	EV
A0A0V1BSV1	T01_15270	-	Nudt9	ADP-ribose pyrophosphatase, mitochondrial	522	394	45	0	304	90	2726.81	655	1690.9	CD	K13988	Endoplasmic Reticulum	SP	-	EV
A0A0V1AVL6	T01_11666	-	PLAT	Tissue-type plasminogen activator	384	322	28	0	161	161	1963.12	1592.81	1777.96	CD	-	Mitochondria	-	-	EV
E5RYV9	T01_13727	-	Tmprss9	Transmembrane protease serine 9	667	289	33	1	183	121	1284.63	689.174	986.902	CD	-	Extracellular	SP	-	EV
A0A0V1B2X1	T01_5772	-			458	212	12	1	100	123	1022.32	1020.26	1021.29	-	-	Plasma Membrane	SP	-	EV
A0A0V1BXV2	T01_10159	-	Mad	Mothers against decapentaplegic homolog	2548	193	11	11	128	134	235.213	199.79	217.501	CD	K10085	Plasma Membrane	-	-	EV
A0A0V1BTK0	T01_14325	-	mup-4	Transmembrane matrix receptor MUP-4	2562	147	40	0	138	9	252.204	13.3454	132.775	CD	-	Plasma Membrane	-	Up	-
A0A0V1BUG3	T01_11125	-	Postn	Transforming growth factor-beta-induced protein ig-h3	710	145	30	0	101	44	666.062	235.431	450.747	CD	K19519	Extracellular	SP	-	EV
A0A0V1ARQ9	T01_11873	-	NUDT9	ADP-ribose pyrophosphatase, mitochondrial	480	139	23	0	160	6	1560.74	47.4875	804.114	CD	K13988	Cytosol	-	Up	EV
A0A0V1BS89	T01_11919	-			236	132	14	0	88	44	1745.91	708.288	1227.1	-	-	Extracellular	SP	Up	EV
B0FJW6	T01_4238	-		Cystatin-like protein	237	130	18	0	31	99	612.442	1586.92	1099.68	-	-	Extracellular	SP	Up	EV
A0A0V1BIH7	T01_7775	-	sml-4	SML-4	140	116	4	2	30	226	1003.33	6132.67	3568	-	-	Extracellular	SP	-	EV
A0A0V1C1L0	T01_11591	-	ad48h-Ts3	ad48h-Ts3	306	116	13	0	70	46	1071.09	571.091	821.091	-	-	Plasma Membrane	SP	-	EV
E5S9D6	T01_1244	-		Apple domain-containing protein	439	111	13	0	31	80	330.635	692.301	511.468	-	-	Extracellular	SP	-	EV
A0A0V1BTI0	T01_13971	-	Ces4a	Carboxylesterase 4A	812	109	9	0	23	86	132.624	402.357	267.49	CD	-	Plasma Membrane	SP	Up	EV
A0A0V1BCK0	T01_7294	-		Mannose-6-phosphate isomerase	4321	94	16	0	55	39	59.5977	34.2886	46.9432	CD	K00962	Plasma Membrane	-	-	-
A0A0V1BJS3	T01_10384	-			365	94	16	0	48	46	615.743	478.778	547.261	-	-	Extracellular	-	-	EV
A0A0V1AQT0	T01_7257	-	hira	Protein HIRA	1865	92	13	0	35	57	87.87	116.109	101.989	CD	K11293	Plasma Membrane	-	-	-
A0A0V1ASF1	T01_13886	-	GP53		366	87	8	16	181	31	2315.52	321.773	1318.65	-	-	Extracellular	SP	-	EV
A0A0V1AZ55	T01_6119	-	PEPCK	Phosphoenolpyruvate carboxykinase (GTP)	744	87	30	1	88	6	553.81	30.6371	292.224	CD	K01596	Mitochondria	-	-	EV
A0A0V1BMT6	T01_12036	-	Cpsf2	Cleavage and polyadenylation specificity factor subunit 2	1132	81	14	1	47	37	194.403	124.172	159.287	CD	K14402	Cytosol	-	-	-
A0A0V1BWX2	T01_3621	-		Venom allergen 5	486	79	13	0	36	43	346.831	336.126	341.478	CD	-	Extracellular	SP	-	EV
A0A0V1B1Q3	T01_12642	-	ndx-6	Putative nudix hydrolase 6	459	72	25	0	72	0	734.465	0	367.233	CD	-	Peroxisome	SP	-	-
A0A0V1BKZ8	T01_2382	-	pdi-2	Protein disulfide-isomerase	511	71	27	0	57	14	522.282	104.082	313.182	CD	K09580	Extracellular	SP	-	EV
A0A0V1BH58	T01_8770	-			327	70	13	0	45	25	644.342	290.443	467.392	-	-	Extracellular	SP	Up	EV
A0A0V1ARP3	T01_8016	-			123	68	5	0	31	37	1180.07	1142.79	1161.43	-	-	Extracellular	SP	Up	EV
A0A0V1ATW5	T01_7716	-	unc-52	Basement membrane proteoglycan	2837	63	29	0	61	2	100.675	2.67818	51.6766	CD	-	Plasma Membrane	-	-	-
E5SUQ1	T01_1302	-	Tmprss15	Enteropeptidase	667	63	21	0	21	42	147.416	239.217	193.317	CD	-	Plasma Membrane	SP	Up	EV
A0A0V1ARN9	T01_15188	-	Copb2	Coatomer subunit beta	2181	62	30	0	50	12	107.341	20.9023	64.1217	CD	K17302	Plasma Membrane	-	-	-
A0A0V1AZQ0	T01_6497	-		Peptidase S1 domain-containing protein	871	62	10	4	55	149	295.662	649.886	472.774	-	-	Plasma Membrane	-	-	-
A0A0V1BBH0	T01_15448	-	sml-1	Secreted from muscle stage larvae 1	282	58	9	0	36	22	597.73	296.376	447.053	-	-	Extracellular	SP	-	EV
A0A0V1B947	T01_6366	-		Conserved cysteine-glycine protein 2	161	54	2	0	22	32	639.806	755.081	697.444	-	-	Extracellular	-	Up	EV
A0A0V1BM68	T01_12724	-	Serpinb1c	Leukocyte elastase inhibitor C	384	54	15	0	42	12	512.117	118.719	315.418	CD	-	Extracellular	-	Up	EV
A0A0V1BT87	T01_8640	-	enol-1	2-phospho-D-glycerate hydro-lyase	459	53	17	0	45	8	459.041	66.2135	262.627	CD	K01689	Mitochondria	-	-	EV
A0A0V1BUA3	T01_4307	-		BAR domain-containing protein	408	53	3	0	20	33	229.52	307.272	268.396	CD	-	Cytosol	SP	-	EV
A0A0V1ASG0	T01_10429	-	Nudt9	ADP-ribose pyrophosphatase, mitochondrial	516	51	9	0	132	40	1197.78	294.496	746.138	CD	-	Plasma Membrane	SP	Up	EV
A0A0V1BT58	T01_2224	-	CD109	Antigen-like protein	1555	51	23	0	46	5	138.509	12.2154	75.3622	CD	K06530	Nucleus	-	Up	-
A0A0V1BWE3	T01_6579	-	GLUD2	Glutamate dehydrogenase (NAD(P)(+))	1058	51	36	3	44	10	194.723	35.9074	115.315	CD	K00261	Mitochondria	-	-	-
A0A0V1C1P4	T01_7029	-	acn-1	Angiotensin-converting enzyme	800	49	25	0	44	5	257.522	23.7437	140.633	CD	K01283	Plasma Membrane	-	-	EV
A0A0V1BK21	T01_1437	-	Cyth3	Cytohesin-3	631	48	6	0	46	2	341.334	12.0412	176.688	CD	K18441	Extracellular	SP	-	EV
A0A0V1C0L2	T01_2657	-			253	48	10	0	27	21	499.683	315.332	407.507	-	-	Plasma Membrane	SP	-	EV
A0A0V1C0Z6	T01_7410	-			119	48	3	0	34	14	1337.78	446.941	892.361	-	-	Extracellular	SP	-	EV
A0A0V1C2Y0	T01_9020	-			560	48	13	0	48	0	401.333	0	200.667	-	-	Extracellular	-	-	EV
A0A0V1AS64	T01_13986	-	Nudt9	ADP-ribose pyrophosphatase, mitochondrial	517	46	6	21	128	39	1159.23	286.578	722.904	CD	-	Plasma Membrane	SP	-	EV
A0A0V1AVI5	T01_12916	-	Nudt9	ADP-ribose pyrophosphatase, mitochondrial	1072	45	13	5	71	34	310.109	120.491	215.3	CD	K13988	Plasma Membrane	-	-	-
A0A0V1B3D0	T01_2616	-	lon-3	Cuticle collagen lon-3	340	45	2	0	45	0	619.705	0	309.853	CD	-	Plasma Membrane	-	-	-
A0A0V1BDX0	T01_7921	-	Nid1	Nidogen-1	1767	45	18	0	34	11	90.0936	23.6497	56.8716	CD	K06826	Nucleus	-	-	EV
A0A0V1AX39	T01_11246	-	Fructose-bisphosphate aldolase		402	43	18	0	37	6	430.95	56.7015	243.826	CD	K01623	Plasma Membrane	-	Up	EV
A0A0V1BBY2	T01_9545	-	CLSTN2	Calsyntenin-2	999	42	18	0	42	0	196.85	0	98.425	CD	K22659	Plasma Membrane	-	-	EV
A0A0V1C133	T01_6116	-	Nrg	Neuroglian	1412	42	18	0	41	1	135.957	2.69051	69.3238	CD	K06756	Plasma Membrane	-	-	-
A0A0V1AS46	T01_16133	-	ifa-1	Intermediate filament protein ifa-1	646	41	7	0	13	28	94.2241	164.663	129.444	CD	K18585	Cytosol/Nucleus	-	-	EV
A0A0V1B2Y1	T01_1095	-	Qsox1	Sulfhydryl oxidase	1010	38	11	0	33	5	152.983	18.8069	85.8949	CD	K10758	Plasma Membrane	-	-	-
A0A0V1BQ51	T01_8797	-	ttr-46	Transthyretin-like protein 46	285	38	9	0	25	13	410.721	173.288	292.005	CD	-	Extracellular	SP	Up	EV
A0A0V1B1C2	T01_7822	-	pad-2	Peptide-O-fucosyltransferase	593	36	16	0	23	13	181.604	83.2833	132.444	CD	K03691	Cytosol	-	-	-
A0A0V1BW24	T01_5150	-	Treh	RNA cytidine acetyltransferase	1804	36	20	0	19	17	49.3138	35.7999	42.5568	CD	K14521	Nucleus	-	Up	-
A0A0V1B7I5	T01_9460	-		L-cystatin	152	33	8	0	13	20	400.453	499.868	450.16	CD	K13902	Extracellular	SP	-	EV
A0A0V1C007	T01_8726	-	Ccnk	Cyclin-K	997	33	10	0	21	12	98.6224	45.7252	72.1738	CD	K23326	Cytosol	-	Up	-
A0A0V1C0S2	T01_2202	-			286	33	5	0	19	14	311.056	185.965	248.51	-	-	Plasma Membrane	SP	Up	-
A0A0V1ATH0	T01_9816	-	F42A8.1		366	32	8	0	28	4	358.202	41.5191	199.861	-	-	Extracellular	SP	-	EV
A0A0V1BWG0	T01_10657	-			203	32	10	0	27	5	622.758	93.5714	358.165	-	-	Extracellular	SP	-	EV
A0A0V1B172	T01_1871	-			352	31	11	0	27	4	359.147	43.1705	201.159	-	-	Extracellular	SP	-	EV
A0A0V1B778	T01_14872	-	sod1	Superoxide dismutase	156	31	10	0	11	20	330.156	487.051	408.603	CD	K04565	Cytosol	-	-	EV
A0A0V1BLS2	T01_1104	-	mig-6	Papilin	2180	31	13	0	26	5	55.8429	8.7133	32.2781	CD	K23624	Extracellular	-	-	EV
A0A0V1BYR4	T01_11979	-	nep-2	Neprilysin-2	751	30	17	0	28	2	174.57	10.1172	92.3436	CD	K08635	Extracellular	SP	-	-
A0A0V1BZ35	T01_4475	-	SERPINB9	Serpin B9	586	29	12	0	29	0	231.714	0	115.857	CD	-	Plasma Membrane	-	-	-
A0A0V1B1B9	T01_14944	-	ACAA2	3-ketoacyl-CoA thiolase, mitochondrial	709	28	18	0	28	0	184.911	0	92.4555	CD	K17972	Golgi	-	Up	-
A0A0V1BZY3	T01_12116	-			339	28	6	0	11	17	151.93	190.51	171.22	-	-	Plasma Membrane	-	-	-
E5SQZ6	T01_3187	-	PGM1	Phosphoglucomutase-1	657	28	13	0	23	5	163.913	28.9117	96.4124	CD	K01835	Mitochondria	-	Up	EV
A0A0V1B471	T01_5226	-		Vitellogenin	3385	26	23	0	20	6	27.6645	6.73383	17.1992	CD	-	Nucleus	-	-	-
A0A0V1BB60	T01_12151	-			325	26	5	0	17	9	244.916	105.203	175.06	-	-	Extracellular	SP	Up	-
A0A0V1ARH0	T01_9266	-			116	25	4	0	8	17	322.911	556.75	439.831	-	-	Extracellular	SP	Up	EV
A0A0V1ASK1	T01_6440	-	glb-1	Globin-like protein	137	25	14	0	16	9	546.828	249.569	398.198	CD	-	Cytosol	-	Up	EV
A0A0V1B629	T01_12750	-	Chymotrypsin B		313	25	4	0	10	15	149.592	182.061	165.827	CD	K01310	Plasma Membrane	SP	Up	EV
A0A0V1AXA4	T01_8966	-		Plancitoxin-1	600	24	11	9	25	36	195.092	227.94	211.516	CD	K01158	Endoplasmic Reticulum	SP	-	EV
A0A0V1BEG5	T01_1421	-			287	24	6	0	0	24	0	317.686	158.843	-	-	Extracellular	SP	Up	EV
A0A0V1BQE7	T01_9933	-			175	24	6	0	24	0	642.132	0	321.066	-	-	Extracellular	SP	-	EV
A0A0V1BVT6	T01_2613	-		Plancitoxin-1	365	24	10	0	17	7	218.076	72.8575	145.467	CD	K01158	Extracellular	-	-	EV
A0A0V1BWW9	T01_6539	-	NUDT9	ADP-ribose pyrophosphatase, mitochondrial	284	24	10	0	13	11	214.327	147.144	180.736	CD	K13988	Cytosol	-	-	EV
A0A0V1AV74	T01_12905	-	Lrrc4b	Leucine-rich repeat-containing protein 4B	772	23	13	0	22	1	133.431	4.92098	69.176	CD	-	Plasma Membrane	-	Up	-
A0A0V1BGF6	T01_3641	-	Pmpca	Alpha-MPP	995	23	13	0	20	3	94.1149	11.4543	52.7846	CD	K01412	Mitochondria	-	Up	EV
A0A0V1B4S8	T01_1599	-			354	22	5	0	19	3	251.305	32.1949	141.75	-	-	Extracellular	SP	-	-
A0A0V1B942	T01_2922	-			320	22	3	0	16	6	234.111	71.2312	152.671	-	-	Cytosol	-	-	EV
A0A0V1BF22	T01_8649	-	cyn-7	Peptidyl-prolyl cis-trans isomerase	198	22	8	0	20	2	472.951	38.3737	255.662	CD	-	Mitochondria	-	Up	EV
E5S380	T01_13476	-	ada	Adenosine deaminase	348	22	15	0	16	6	215.274	65.5	140.387	CD	K01488	Cytosol	-	-	EV
E5SJF6	T01_2109	-	MDH1	Malate dehydrogenase	333	22	8	2	16	9	224.971	102.676	163.823	CD	K00025	Cytosol	-	-	EV
A0A0V1BP81	T01_6214	-	Ganab	Neutral alpha-glucosidase AB	1209	21	12	0	19	2	73.5832	6.28453	39.9339	CD	K05546	Plasma Membrane	-	-	-
E5SX57	T01_10796	-	GPI	Glucose-6-phosphate isomerase	646	21	17	1	22	1	159.456	5.88081	82.6684	CD	K01810	Mitochondria	-	-	EV
A0A0V1AS66	T01_2	T01_2214	Lgr6	Leucine-rich repeat-containing G-protein coupled receptor 6	556	20	10	0	17	3	143.161	20.4982	81.8296	CD	K13023	Plasma Membrane	SP	-	EV
A0A0V1B207	T01_8461	-	SYNGR2	Transmembrane protease serine 9	1095	20	6	0	6	14	25.656	48.5717	37.1138	CD	-	Plasma Membrane	-	-	-
A0A0V1B325	T01_11957	-			272	20	5	0	11	9	189.354	125.702	157.528	-	-	Extracellular	SP	Up	EV
A0A0V1BL71	T01_14142	-	Gdi1	Rab GDP dissociation inhibitor	495	20	11	1	16	6	151.344	46.0485	98.6962	CD	K17255	Cytosol	-	Up	EV
A0A0V1BSM7	T01_2340	-	VLDLR	Very low-density lipoprotein receptor	941	20	9	0	16	4	79.6126	16.1488	47.8807	CD	K20053	Extracellular	SP	-	-
C9DTY3	T01_4297	-	ftt2	14-3-3 protein; 14-3-3 zeta; 14-3-3-like protein 2	250	20	7	2	16	7	299.662	106.372	203.017	CD	K16197	Cytosol	-	-	EV
E5SS61	T01_5658	-	tpi-1	Triosephosphate isomerase	278	20	5	0	16	4	269.48	54.6619	162.071	CD	K01803	Mitochondria	-	-	EV
A0A0V1B848	T01_9133	-			442	19	6	0	17	2	180.085	17.19	98.6375	CD	-	Plasma Membrane	-	Up	-
B0F9T0	T01_9675	-	GLBB	Myoglobin	158	19	8	0	10	9	296.343	216.399	256.371	CD	-	Extracellular	SP	Up	EV
E5RZG4	T01_5977	-	l14h-Ts1	l14h-Ts1	246	19	5	0	16	3	304.534	46.3293	175.432	-	-	Extracellular	SP	Up	EV
A0A0V1BM94	T01_10190	-			116	18	1	0	11	7	444.003	229.25	336.626	-	-	Extracellular	-	-	EV
A0A0V1BT31	T01_2419	-	DOCK1	Dedicator of cytokinesis protein 1	2147	18	7	0	12	6	26.1698	10.6167	18.3932	CD	K13708	Plasma Membrane	-	-	-
A0A0V1ASH7	T01_14869	-	ACE	Angiotensin-converting enzyme	3827	17	15	0	17	0	20.799	0	10.3995	CD	-	Nucleus	-	Up	-
A0A0V1B9I8	T01_10723	-	nep-2	Neprilysin-2	845	17	14	0	17	0	94.1984	0	47.0992	CD	K08635	Plasma Membrane	-	-	-
A0A0V1BW02	T01_1992	-	Sdf2	Stromal cell-derived factor 2	684	17	8	0	11	6	75.2988	33.3246	54.3117	CD	K15692	Plasma Membrane	SP	-	-
A0A0V1C058	T01_2660	-	K02A11.3	Elongation factor Ts, mitochondrial	616	17	9	0	14	3	106.414	18.5016	62.4578	CD	K14648	Nucleus	-	-	-
E5S171	T01_13089	-	eef-2	Elongation factor 2	888	17	11	0	17	4	89.637	17.1126	53.3748	CD	K03234	Cytosol	-	-	-
A0A0V1AQ63	T01_10521	T01_3276	PARK7	Protein DJ-1	477	16	7	0	10	6	98.1596	47.7862	72.9729	CD	-	Golgi	-	Up	EV
A0A0V1BS61	T01_11170	-	gpmI	Phosphoglycerate mutase (2,3-diphosphoglycerate-independent)	1013	16	8	0	16	0	73.954	0	36.977	CD	K15633	Cytosol	-	-	-
A0A0V1B817	T01_6438	-	let-4	Leucine-rich repeat-containing protein let-4	2312	15	8	0	14	1	28.3525	1.64317	14.9978	CD	-	Plasma Membrane	SP	-	-
A0A0V1BA72	T01_9409	-	CALR	Calreticulin	515	15	10	0	3	12	27.275	88.5204	57.8977	CD	K08057	Mitochondria	-	-	EV
A0A0V1BR14	T01_4347	-	Pcmt1	Protein-L-isoaspartate O-methyltransferase	262	15	9	0	7	8	125.097	116	120.548	CD	K00573	Mitochondria	-	-	-
A0A0V1BRN5	T01_14186	-	aco-2	Citrate hydro-lyase	2071	15	13	0	15	0	33.9127	0	16.9564	CD	K01681	Mitochondria	-	-	-
A0A0V1BT34	T01_4139	-			302	15	4	0	118	22	1829.47	276.748	1053.11	-	-	Extracellular	SP	-	EV
A0A0V1BU19	T01_13763	-	Hexa	Beta-hexosaminidase	551	15	7	0	13	2	110.47	13.7895	62.1298	CD	K12373	Mitochondria	SP	Up	EV
A0A0V1BX66	T01_2159	-		Plancitoxin-1	356	15	9	0	5	10	65.7615	106.713	86.2372	CD	K01158	Extracellular	SP	Up	-
E5S2V2	T01_9633	-	CALR	Calreticulin	406	15	8	0	14	1	161.456	9.35714	85.4066	CD	K08057	Endoplasmic Reticulum	SP	-	EV
E5SKT3	T01_13688	-	PDIA3	Protein disulfide-isomerase	486	15	10	0	15	0	144.513	0	72.2565	CD	K08056	Endoplasmic Reticulum	SP	-	EV
A0A0V1B8G7	T01_441	-	acp2	Lysosomal acid phosphatase	1200	14	8	0	5	9	19.5092	28.4925	24.0008	CD	K14410	Plasma Membrane	SP	-	-
A0A0V1BSY9	T01_4469	-		SCP domain-containing protein	450	14	9	0	13	1	135.264	8.44222	71.8531	CD	-	Extracellular	-	-	-
A0A0V1AT94	T01_5777	-			1057	13	5	0	10	3	44.2972	10.7824	27.5398	-	-	Plasma Membrane	SP	Up	-
A0A0V1B4L2	T01_14308	-	flr	Actin-interacting protein 1	617	13	9	0	11	2	83.4755	12.3144	47.8949	CD	K24736	Cytosol	-	-	EV
A0A0V1B5V4	T01_2035	-	Ten-a	Teneurin-a	1351	13	9	0	12	1	41.5889	2.81199	22.2004	CD	-	Nucleus	SP	Up	EV
A0A0V1B757	T01_5917	-	lec-3	Galectin	284	13	5	0	11	2	181.353	26.7535	104.053	CD	K10093	Mitochondria	-	-	EV
A0A0V1BB93	T01_6720	-		SCP domain-containing protein	1059	13	5	0	2	11	8.84271	39.4608	24.1518	CD	-	Nucleus	-	-	-
A0A0V1BH84	T01_15743	-	rsp-7	Putative splicing factor, arginine/serine-rich 7	1209	13	7	0	8	5	30.9824	15.7113	23.3468	CD	K13165	Nucleus	-	-	-
A0A0V1BSY0	T01_3112	-	F44E2.4		1860	13	8	0	13	0	32.7252	0	16.3626	-	-	Plasma Membrane	-	-	EV
A0A0V1BZR1	T01_6863	-	Ncam1	Neural cell adhesion molecule 1	929	13	5	0	12	1	60.4807	4.08934	32.285	CD	K06491	Plasma Membrane	-	-	-
A0A0V1C023	T01_7147	-			183	13	2	0	13	0	332.616	0	166.308	-	-	Extracellular	-	Up	EV
A0A0V1ARG0	T01_13566	-	GAL-1	Galectin	292	12	8	0	12	0	192.42	0	96.21	CD	K10093	Cytosol	-	-	EV
A0A0V1AWA0	T01_5051	-			142	12	2	2	9	19	296.76	508.317	402.538	-	-	Plasma Membrane	-	-	EV
A0A0V1AXQ6	T01_4824	-	hmr-1	Cadherin-related hmr-1	3070	12	6	0	12	0	18.3018	0	9.1509	CD	-	Plasma Membrane	-	Up	-
A0A0V1BCC9	T01_14834	-	COL6A6	Collagen alpha-6(VI) chain	707	12	7	0	12	0	79.4718	0	39.7359	CD	-	Plasma Membrane	SP	-	-
A0A0V1BCF5	T01_9551	-	QSOX1	Sulfhydryl oxidase	609	12	5	0	0	12	0	74.8571	37.4286	CD	K10758	Peroxisome	SP	Up	EV
A0A0V1BPT1	T01_11671	-	mig-15	Serine/threonine-protein kinase mig-15	2109	12	7	0	11	1	24.4212	1.80133	13.1113	CD	K12047	Plasma Membrane	SP	Up	-
A0A0V1C0U2	T01_1408	-			357	12	5	0	2	10	26.2309	106.415	66.323	-	-	Cytosol	-	Up	-
A0A0V1AV87	T01_6137	-	mkrn1	Putative E3 ubiquitin-protein ligase makorin-1	718	11	6	0	9	2	58.6907	10.5822	34.6364	CD	K15687	Nucleus	-	-	-
A0A0V1B8E2	T01_6913	-	pgk-1	Phosphoglycerate kinase	690	11	8	0	10	2	67.8582	11.0116	39.4349	CD	K00927	Plasma Membrane	-	-	EV
A0A0V1BJ45	T01_10510	-			155	11	8	0	10	1	302.078	24.5097	163.294	-	-	Extracellular	-	-	-
A0A0V1BNQ0	T01_13344	-	Chid1	Chitinase domain-containing protein 1	382	11	7	0	4	7	49.0284	69.6152	59.3218	CD	K17525	Mitochondria	SP	Up	-
A0A0V1BT35	T01_6509	-	DNASE2	Deoxyribonuclease-2-alpha	349	11	7	1	18	16	241.49	174.166	207.828	CD	K01158	Extracellular	SP	-	EV
A0A0V1BUM0	T01_7331	-	YNK1	Nucleoside diphosphate kinase	224	11	6	0	6	5	125.416	84.7991	105.108	CD	K00940	Cytosol	-	Up	EV
A0A0V1BWH8	T01_4982	-	hmg-1.2	High mobility group protein 1.2	690	11	6	0	7	4	47.5007	22.0232	34.7619	CD	-	Nucleus	-	-	-
A0A0V1C0I8	T01_1838	-	Amy2	Alpha-amylase	933	11	9	0	4	7	20.0738	28.5027	24.2882	CD	K01176	Plasma Membrane	-	-	EV
E5S6T4	T01_2565	-	MECR	Trans-2-enoyl-CoA reductase, mitochondrial	374	11	9	1	12	0	150.232	0	75.116	CD	K07512	Mitochondria	-	-	EV
A0A0V1AUX6	T01_7535	-			184	10	3	1	17	15	432.596	309.701	371.149	-	-	Cytosol	-	-	-
A0A0V1AXU1	T01_5851	-		Intermediate filament protein B	587	10	5	0	3	7	23.9295	45.3032	34.6163	CD	K18585	Cytosol/Nucleus	-	Up	EV
A0A0V1BFJ8	T01_10050	-	mlt-7	Peroxidase mlt-7	1631	10	5	0	10	0	28.7076	0	14.3538	CD	K19511	Plasma Membrane	-	-	-
A0A0V1BJC3	T01_3960	-		Lysosomal aspartic protease	414	10	7	0	7	3	79.1679	27.529	53.3484	CD	K01379	Plasma Membrane	SP	Up	EV
A0A0V1BSK6	T01_6516	-	DNASE2	Deoxyribonuclease-2-alpha	378	10	1	10	37	32	458.312	321.608	389.96	CD	K01158	Mitochondria	-	-	EV
A0A0V1BWP3	T01_1862	-	lap3	Cysteinylglycine-S-conjugate dipeptidase	525	10	7	0	10	0	89.1851	0	44.5926	CD	K11142	Mitochondria	-	-	EV
E5S1U2	T01_143	-			189	10	7	0	10	0	247.736	0	123.868	-	-	Extracellular	SP	-	-
E5SV78	T01_12404	-	Citrate synthase		463	10	7	0	10	0	101.128	0	50.564	CD	K01647	Cytosol	-	Up	EV
A0A0V1AX49	T01_12055	-	R3HDML	Peptidase inhibitor R3HDML	668	9	3	0	1	8	7.0093	45.497	26.2531	CD	-	Nucleus	-	Up	EV
A0A0V1AZH6	T01_14720	-	NXNL2	Nucleoredoxin-like protein 2	192	9	4	0	4	5	97.5462	98.9323	98.2392	CD	K17609	Nucleus	-	-	EV
A0A0V1B7X8	T01_2693	-	Col15a1	Collagen alpha-1(XV) chain	1800	9	9	0	9	0	23.4111	0	11.7056	CD	-	Plasma Membrane	-	-	-
A0A0V1BGC9	T01_6470	-	ache	Acetylcholinesterase	2810	9	5	0	8	1	13.3301	1.35196	7.34103	CD	-	Nucleus	-	-	-
A0A0V1BID0	T01_13327	-	ABAT	(S)-3-amino-2-methylpropionate transaminase	492	9	7	1	10	0	95.167	0	47.5835	CD	K13524	Mitochondria	-	Up	EV
A0A0V1BME8	T01_918	-	ITGB1	Integrin beta-1	449	9	3	0	8	1	83.4248	8.46102	45.9429	CD	-	Plasma Membrane	-	-	EV
A0A0V1BPY3	T01_436	-	Dat	Dopamine N-acetyltransferase	218	9	8	0	9	0	193.302	0	96.651	CD	-	Cytosol	-	-	EV
A0A0V1BWS9	T01_7516	-		Plancitoxin-1	577	9	6	0	3	6	24.3443	39.5043	31.9243	CD	K01158	Cytoskeleton	-	Up	-
A0A0V1BYW3	T01_5647	-			1235	9	5	0	0	9	0	27.685	13.8425	-	-	Extracellular	-	Up	EV
A0A0V1C0K3	T01_14740	-			137	9	1	0	7	2	239.237	55.4599	147.348	-	-	Extracellular	-	Up	EV
E5S422	T01_4649	-	OV16	OV-16 antigen	170	9	6	0	6	3	165.255	67.0412	116.148	CD	K06910	Nucleus	-	-	EV
E5SYG4	T01_5380	-			194	9	3	0	0	9	0	176.242	88.121	CD	-	Extracellular	SP	-	EV
A0A0V1ARQ8	T01_5731	-	Prss8	Prostasin	650	8	6	0	4	4	28.8136	23.3785	26.096	CD	K01362	Plasma Membrane	-	-	EV
A0A0V1AX18	T01_3207	-			860	8	7	0	8	0	43.5555	0	21.7778	-	-	Endoplasmic Reticulum	SP	Up	EV
A0A0V1AZ10	T01_11650	-	F52C9.5		1067	8	4	0	8	0	35.1056	0	17.5528	CD	-	Extracellular	SP	-	-
A0A0V1B001	T01_7946	-	Prss8	Prostasin	267	8	3	0	2	6	35.0728	85.3708	60.2218	CD	-	Nucleus	-	Up	EV
A0A0V1B644	T01_10687	-			358	8	5	0	6	2	78.4729	21.2235	49.8482	-	-	Extracellular	-	-	-
A0A0V1BAW0	T01_6308	-	Lama1	Laminin subunit alpha-2	3013	8	5	0	8	0	12.432	0	6.216	CD	K05637	Cytosol	-	Up	-
A0A0V1BAW3	T01_7015	-	GABRP	Gamma-aminobutyric acid receptor subunit pi	265	8	7	0	7	1	123.681	14.3358	69.0084	CD	-	Endoplasmic Reticulum/Mitochondria	SP	-	-
A0A0V1BFM9	T01_12258	-	SMPD1	Sphingomyelin phosphodiesterase	563	8	4	0	4	4	33.2662	26.9911	30.1287	CD	K12350	Plasma Membrane	SP	-	-
A0A0V1BP09	T01_8667	-	AGL	4-alpha-glucanotransferase	1734	8	5	0	3	5	8.10072	10.9544	9.52756	CD	K01196	Plasma Membrane	-	-	-
A0A0V1BR45	T01_1115	-	C25G4.10	Ig-like and fibronectin type-III domain-containing protein C25G4.10	1544	8	5	0	8	0	24.2602	0	12.1301	CD	-	Plasma Membrane	SP	Up	-
A0A0V1BSI0	T01_3155	-	ERP44	Endoplasmic reticulum resident protein 44	360	8	5	0	7	1	91.0431	10.5528	50.798	CD	K17264	Cytosol	-	-	-
A0A0V1BY64	T01_7560	-	apl-1	Beta-amyloid-like protein	717	8	6	0	8	0	52.2423	0	26.1212	CD	K04520	Plasma Membrane	-	-	-
A0A0V1BYA2	T01_15272	-	PDCD11	Protein RRP5-like protein	2185	8	6	0	7	1	15.0002	1.73867	8.36943	CD	K14792	Plasma Membrane	SP	-	EV
A0A0V1C0W0	T01_9903	-		Plancitoxin-1	356	8	6	0	8	0	105.218	0	52.609	CD	K01158	Extracellular	SP	-	EV
A0A0V1C154	T01_9451	-	cpr-3	Cathepsin B-like cysteine proteinase 3	2644	8	6	0	1	7	1.77088	10.0579	5.91439	CD	-	Nucleus	-	-	-
E5SH15	T01_9138	-	Ppib	Peptidyl-prolyl cis-trans isomerase	203	8	5	2	9	2	207.586	37.4286	122.507	CD	K03768	Extracellular	SP	-	EV
A0A0V1AS47	T01_13739	-	alpha-1,2-Mannosidase		594	7	5	0	2	5	15.765	31.9781	23.8715	CD	K01230	Plasma Membrane	-	-	-
A0A0V1B289	T01_13094	-	got2	Aspartate aminotransferase	433	7	6	0	7	0	75.694	0	37.847	CD	K14455	Mitochondria	-	-	-
A0A0V1BBA0	T01_6209	-	dld-1	Dihydrolipoyl dehydrogenase	528	7	5	0	7	0	62.0748	0	31.0374	CD	K00382	Mitochondria	-	-	EV
A0A0V1BFW4	T01_9120	-	Csta	Cystatin-A	81	7	4	0	3	4	173.415	187.605	180.51	CD	K13907	Cytosol	-	-	EV
A0A0V1BHC4	T01_14240	-	Ints12	Integrator complex subunit 12	491	7	2	0	7	0	66.7526	0	33.3763	CD	K13149	Nucleus	-	-	-
A0A0V1BIN9	T01_12739	-	F14E5.2	Golgi apparatus protein 1-like protein	1177	7	3	0	6	1	23.8686	3.2277	13.5481	CD	K06816	Extracellular	SP	Up	-
A0A0V1BJV1	T01_3648	-	Nucb2	Nucleobindin-2	610	7	3	0	1	6	7.67576	37.3672	22.5215	CD	K20371	Extracellular	SP	-	EV
A0A0V1BPE5	T01_13699	-	dig-1	Mesocentin	3191	7	7	0	7	0	10.2712	0	5.1356	CD	-	Extracellular	SP	-	-
A0A0V1BVC2	T01_1996	-	SLC8A1	Sodium/calcium exchanger 1	857	7	5	0	7	0	38.2445	0	19.1223	CD	K05849	Plasma Membrane	-	-	-
A0A0V1BY93	T01_5059	-	XPNPEP3	Putative Xaa-Pro aminopeptidase 3	823	7	3	0	2	5	11.3784	23.0802	17.2293	CD	K01262	Nucleus	-	Up	-
A0A0V1BYR3	T01_15527	-	ATP6V0B	V-type proton ATPase 21 kDa proteolipid subunit	300	7	5	0	4	3	62.4295	37.99	50.2097	CD	-	Mitochondria	-	-	-
A0A0V1BZ94	T01_7690	-			295	7	3	0	3	4	47.6157	51.5119	49.5638	-	-	Extracellular	SP	-	EV
A0A0V1BZS3	T01_14806	-			899	7	3	0	0	7	0	29.5806	14.7903	-	-	Plasma Membrane	-	-	EV
A0A0V1BZU1	T01_7002	-	Arpc2	Actin-related protein 2/3 complex subunit 2	711	7	7	0	7	0	46.0978	0	23.0489	CD	-	Cytosol	-	-	-
A0A0V1C1Q1	T01_11551	-	Hsp83	Heat shock protein 83	1480	7	4	0	11	1	34.8002	2.56689	18.6835	CD	K04079	Cytosol	-	-	-
E5SAS6	T01_4214	-	ttr-46	Transthyretin-like protein 46	152	7	2	0	7	0	215.628	0	107.814	CD	-	Extracellular	SP	Up	EV
A0A0V1AT02	T01_12328	-	Ace	Angiotensin-converting enzyme	703	6	4	0	5	1	33.3017	5.40398	19.3528	CD	-	Plasma Membrane	SP	-	-
A0A0V1AU64	T01_13850	-			464	6	4	0	6	0	60.5459	0	30.273	CD	-	Cytosol	-	-	-
A0A0V1AU99	T01_1557	-	Pygl	Alpha-1,4 glucan phosphorylase	1507	6	5	0	6	0	18.6419	0	9.32095	CD	K00688	Cytosol	-	-	-
A0A0V1AX92	T01_14587	-	PRCP	Lysosomal Pro-X carboxypeptidase	864	6	4	0	6	0	32.5154	0	16.2577	CD	K01285	Plasma Membrane	-	-	-
A0A0V1AXG5	T01_6956	-	pam-a	Peptidyl-glycine alpha-amidating monooxygenase A	781	6	5	0	6	0	35.9709	0	17.9855	CD	K18200	Plasma Membrane	SP	-	-
A0A0V1AXV1	T01_12722	-	TXNDC12	Thioredoxin domain-containing protein 12	219	6	5	0	6	0	128.28	0	64.14	CD	K05360	Mitochondria	SP	-	-
A0A0V1B046	T01_10120	-	ATE1	Thioredoxin domain-containing protein 17	603	6	4	0	2	4	15.5297	25.2007	20.3652	CD	K00685	Nucleus	-	-	-
A0A0V1B0C0	T01_3601	-		Adenylosuccinate synthetase	580	6	5	0	5	1	40.3639	6.55	23.4569	CD	K01939	Cytosol	-	-	EV
A0A0V1B210	T01_11112	-	Ggh	Folate gamma-glutamyl hydrolase	318	6	3	0	0	6	0	71.6792	35.8396	CD	K01307	Extracellular	SP	Up	-
A0A0V1BCL8	T01_8674	-	Ctsz	Cathepsin Z	320	6	2	0	3	3	43.8958	35.6156	39.7557	CD	K08568	Mitochondria	-	-	-
A0A0V1BCY2	T01_11119	-	hyou1	Hypoxia up-regulated protein 1	910	6	5	0	6	0	30.8717	0	15.4359	CD	K09486	Cytosol	-	-	-
A0A0V1BIV6	T01_13600	-	let-4	Leucine-rich repeat-containing protein let-4	756	6	4	0	6	0	37.1604	0	18.5802	CD	-	Plasma Membrane	-	Up	-
A0A0V1BKW7	T01_8286	-	Supv3l1	RNA helicase	1625	6	3	0	4	2	11.5255	4.67569	8.1006	CD	K17675	Plasma Membrane	-	-	-
A0A0V1BT00	T01_10834	-			182	6	3	0	5	1	128.632	20.8736	74.7528	-	-	Extracellular	-	Up	EV
A0A0V1BU58	T01_6918	-	PRDX2	Peroxiredoxin-2	206	6	4	0	5	1	113.646	18.4417	66.0439	CD	K03386	Extracellular	SP	Up	EV
A0A0V1BXS3	T01_12381	-	Me3	Malic enzyme	1272	6	6	0	6	0	22.0859	0	11.0429	CD	K00029	Cytosol	SP	Up	-
A0A0V1BYU7	T01_4545	-	Ube2l3	Ubiquitin-conjugating enzyme E2 L3	154	6	2	0	4	2	121.616	49.3377	85.4768	CD	K04552	Cytosol	-	-	-
A0A0V1BZT8	T01_898	-	mab-7	Protein male abnormal 7	609	6	6	0	6	0	46.1302	0	23.0651	CD	-	Endoplasmic Reticulum	SP	Up	-
A0A0V1C2E5	T01_9499	-	Nt5e	5'-nucleotidase	531	6	6	0	6	0	52.9064	0	26.4532	CD	K19970	Cytoskeleton	-	-	-
C4PEE4	T01_12880	-	Calponin-like protein; Myophilin		152	6	5	0	5	1	154.02	24.9934	89.5067	CD	K20526	Cytosol	-	-	EV
E5S8R2	T01_14255	-	Mlec	Malectin	274	6	5	0	6	0	102.53	0	51.265	CD	-	Plasma Membrane	SP	Up	-
E5SBI8	T01_953	-	Xpnpep1	Xaa-Pro aminopeptidase 1	628	6	6	0	6	0	44.7345	0	22.3672	CD	K01262	Mitochondria	-	-	EV
A0A0V1AX98	T01_6542	-			378	5	3	0	5	0	61.9341	0	30.9671	CD	-	Plasma Membrane	-	Up	-
A0A0V1AZD9	T01_923	-	gpt2	Alanine aminotransferase 2	579	5	4	0	4	1	32.3469	6.56131	19.4541	CD	K00814	Mitochondria	-	-	-
A0A0V1B1Q2	T01_9482	-	SPON1	F-spondin	943	5	3	0	5	0	24.8262	0	12.4131	CD	K24427	Extracellular	SP	-	-
A0A0V1B8X1	T01_14952	-			259	5	4	0	0	5	0	73.3398	36.6699	-	-	Extracellular	SP	Up	EV
A0A0V1BAP7	T01_3505	-	PLA2G15	Transmembrane protein 147	1484	5	5	0	5	0	15.7757	0	7.88785	CD	K07200	Plasma Membrane	-	-	-
A0A0V1BB44	T01_3358	-			277	5	3	0	5	0	84.5165	0	42.2582	-	-	Extracellular	SP	Up	-
A0A0V1BB54	T01_1286	-	beta-Spec	Spectrin beta chain	2488	5	4	0	5	0	9.4096	0	4.7048	CD	K06115	Cytosol	-	Up	-
A0A0V1BGK7	T01_5096	-	RPL18A	60S ribosomal protein L18a	281	5	5	0	5	0	83.3134	0	41.6567	CD	K02882	Cytosol	-	Up	EV
A0A0V1BI35	T01_386	-	Lrp1b	Low-density lipoprotein receptor-related protein 1B	1290	5	2	0	5	0	18.1481	0	9.07405	CD	-	Plasma Membrane	-	-	-
A0A0V1BK94	T01_15895	-	T19C3.2		264	5	2	0	4	1	70.9426	14.3902	42.6664	-	-	Plasma Membrane	-	-	-
A0A0V1BKX5	T01_15227	-	DNASE2	Deoxyribonuclease-2-alpha	351	5	5	0	4	1	53.3586	10.8234	32.091	CD	K01158	Endoplasmic Reticulum/Mitochondria	SP	Up	-
A0A0V1BN09	T01_13077	-	SCRN3	Secernin-3	478	5	5	0	5	0	48.9771	0	24.4886	CD	K14358	Cytosol	-	-	-
A0A0V1BQ40	T01_4558	-	nas-5	Metalloendopeptidase	396	5	3	0	5	0	59.1189	0	29.5594	CD	-	Cytosol	-	-	-
A0A0V1BZG3	T01_13530	-	Apple domain-containing protein		489	5	3	0	0	5	0	38.8446	19.4223	-	-	Plasma Membrane	-	Up	-
A0A0V1BZV4	T01_10565	-			97	5	3	0	0	5	0	195.825	97.9125	-	-	Extracellular	-	-	EV
A0A0V1C145	T01_9684	-			294	5	3	0	0	5	0	64.6088	32.3044	-	-	Extracellular	SP	Up	-
A0A0V1C1E7	T01_7780	-	Ptprq	Phosphatidylinositol phosphatase PTPRQ	4931	5	5	0	5	0	4.74773	0	2.37386	CD	-	Plasma Membrane	-	Up	-
A0A0V1C272	T01_3299	-			108	5	1	0	3	2	130.062	70.3519	100.207	-	-	Extracellular	SP	-	EV
E5S7P5	T01_8314	-		ShKT domain-containing protein	811	5	2	0	4	1	23.0935	4.68434	13.8889	CD	-	Extracellular	-	-	-
E5SJ21	T01_3956	-	ttr-46	Transthyretin-like protein 46	132	5	4	0	3	2	106.414	57.5606	81.9873	CD	-	Extracellular	SP	-	EV
E5SUX9	T01_14125	-	l20h-Ts7	Tropomyosin	284	5	5	2	0	7	0	93.6373	46.8186	CD	K10373	Cytosol	-	-	EV
A0A0V1AKT0	T01_12782	-			180	4	2	0	22	15	572.271	316.583	444.427	CD	-	Extracellular	-	-	EV
A0A0V1APR5	T01_175	-		Snake venom 5'-nucleotidase	550	4	1	0	181	41	1540.87	283.198	912.034	CD	K19970	Extracellular	SP	Up	EV
A0A0V1ASK3	T01_15405	-	Adsl	Peptidylprolyl isomerase	1656	4	3	0	3	1	8.48227	2.29408	5.38818	CD	K12487	Nucleus	-	Up	EV
A0A0V1B7A8	T01_9650	-	let-4	Leucine-rich repeat-containing protein let-4	852	4	3	0	4	0	21.9822	0	10.9911	CD	-	Plasma Membrane	SP	-	-
A0A0V1BBQ6	T01_12550	-			832	4	4	0	2	2	11.2553	9.13221	10.1938	-	-	Plasma Membrane	-	-	-
A0A0V1BGL8	T01_5249	-	DAG1	Alpha-dystroglycan	783	4	3	0	4	0	23.9194	0	11.9597	CD	K06265	Plasma Membrane	SP	-	-
A0A0V1BID7	T01_4965	-	Arhgdia	Rho GDP-dissociation inhibitor 1	209	4	1	0	4	0	89.6118	0	44.8059	CD	K12462	Cytosol	-	-	EV
A0A0V1BJF1	T01_15678	-			62	4	3	0	0	4	0	245.097	122.549	-	-	Extracellular	SP	Up	EV
A0A0V1BL96	T01_10582	-	pcbd-1	4a-hydroxytetrahydrobiopterin dehydratase	1152	4	2	0	4	0	16.2577	0	8.12885	CD	-	Plasma Membrane	SP	-	-
A0A0V1BMK4	T01_9663	-			345	4	1	0	0	4	0	44.0464	22.0232	-	-	Extracellular	-	-	EV
A0A0V1BT38	T01_3763	-			120	4	4	0	4	0	156.074	0	78.037	-	-	Extracellular	SP	-	EV
A0A0V1BTF1	T01_13918	-			141	4	1	0	0	4	0	107.773	53.8865	-	-	Extracellular	-	-	EV
A0A0V1BV71	T01_154	-	mua-3	Transmembrane cell adhesion receptor mua-3	3632	4	3	0	3	1	3.86747	1.04598	2.45673	CD	-	Cytosol	-	-	-
A0A0V1C2C9	T01_15047	-	Tstd3	Thiosulfate sulfurtransferase/rhodanese-like domain-containing protein 3	288	4	3	0	3	1	48.7731	13.191	30.9821	CD	-	Cytosol	-	Up	EV
E5S2S5	T01_229	-			166	4	2	0	0	4	0	91.5422	45.7711	-	-	Extracellular	SP	-	-
E5S9J9	T01_3003	-	HSPA13	Heat shock 70 kDa protein 13	455	4	3	0	1	3	10.2906	25.0484	17.6695	CD	K09491	Plasma Membrane	-	-	-
Q000T3	T01_13325	-	Cryab	Alpha-crystallin B chain; Small heat shock protein	165	4	3	1	4	1	113.508	23.0242	68.2661	CD	K04455	Cytosol	-	Up	EV
A0A0V0YZ53	T01_3856	-	Tmprss2	Transmembrane protease serine 2	89	3	1	0	11	14	578.701	597.596	588.149	CD	-	Cytosol	-	-	-
A0A0V1AHX1	T01_8103	-			95	3	1	2	7	7	345.005	279.926	312.466	-	-	Mitochondria	-	-	EV
A0A0V1APS0	T01_24	-	5NUC	Protein 5NUC	194	3	2	0	46	15	1110.22	293.737	701.979	CD	-	Cytosol/Nucleus	-	-	EV
A0A0V1ARZ2	T01_2781	-	ttr-46	Transthyretin-like protein 46	136	3	3	0	3	0	103.284	0	51.642	CD	-	Extracellular	SP	-	EV
A0A0V1AUA7	T01_1906	-	TMPRSS9	Transmembrane protease serine 9	1346	3	3	0	0	3	0	8.46731	4.23365	CD	-	Plasma Membrane	SP	-	EV
A0A0V1AV55	T01_3845	-			173	3	1	0	1	2	27.0648	43.9191	35.492	-	-	Cytosol	-	Up	EV
A0A0V1AYM5	T01_8828	-	ldh-1	L-lactate dehydrogenase	368	3	1	0	2	1	25.4468	10.3234	17.8851	CD	K00016	Cytosol	-	-	EV
A0A0V1B0R0	T01_15139	-	sml-3	Secreted from muscle stage larvae 3	117	3	2	0	2	1	80.0379	32.4701	56.254	-	-	Plasma Membrane	SP	Up	EV
A0A0V1B2N2	T01_8990	-	AKR1E2	1,5-anhydro-D-fructose reductase	346	3	1	15	29	4	392.44	43.9191	218.18	CD	K00002	Mitochondria	-	-	-
A0A0V1B3G8	T01_8913	-	PSAP	Proactivator polypeptide	601	3	3	0	0	3	0	18.9634	9.4817	CD	K12382	Extracellular	SP	Up	EV
A0A0V1B486	T01_15040	-	HRSP12	Ribonuclease	143	3	3	0	2	1	65.4855	26.5664	46.026	CD	K09022	Cytosol	-	Up	EV
A0A0V1B6F9	T01_2343	-	DSCAML1	Down syndrome cell adhesion molecule-like protein 1	1215	3	2	0	3	0	11.561	0	5.7805	CD	K16680	Plasma Membrane	SP	Up	-
A0A0V1B6N9	T01_14205	-	DB domain-containing protein		237	3	1	0	3	0	59.2685	0	29.6343	CD	-	Extracellular	SP	-	-
A0A0V1B7N0	T01_13440	-	Glb1	Beta-galactosidase	658	3	2	0	3	0	21.3475	0	10.6738	CD	K12309	Plasma Membrane	SP	-	-
A0A0V1BBS7	T01_7534	-	Nurf-38	Inorganic diphosphatase	242	3	1	0	2	1	38.696	15.6983	27.1972	CD	K11726	Cytosol	-	Up	-
A0A0V1BD43	T01_6885	-	ImpL2	Neural/ectodermal development factor IMP-L2	508	3	3	0	3	0	27.6509	0	13.8255	CD	-	Plasma Membrane	-	Up	-
A0A0V1BFR5	T01_15960	-	ttr-46	Transthyretin-like protein 46	142	3	2	0	3	0	98.92	0	49.46	CD	-	Extracellular	SP	Up	EV
A0A0V1BGU0	T01_7003	-			616	3	2	0	0	3	0	18.5016	9.2508	-	-	Plasma Membrane	-	-	-
A0A0V1BHQ8	T01_7387	-			158	3	3	0	3	0	88.9028	0	44.4514	-	-	Extracellular	-	Up	-
A0A0V1BIN6	T01_3157	-	tyr-3	Putative tyrosinase-like protein tyr-3	832	3	2	0	3	0	16.883	0	8.4415	CD	-	Plasma Membrane	-	-	-
A0A0V1BIS9	T01_7575	-	Prss28	Serine protease 28	296	3	2	0	0	3	0	38.5034	19.2517	CD	-	Mitochondria	-	Up	EV
A0A0V1BJ40	T01_10585	-	Tesk2	Peptidylprolyl isomerase	1034	3	3	0	3	0	13.5848	0	6.7924	CD	K08842	Plasma Membrane	-	Up	-
A0A0V1BJ72	T01_2880	-			246	3	1	0	1	2	19.0334	30.8862	24.9598	-	-	Plasma Membrane	SP	-	EV
A0A0V1BKL0	T01_1094	-		Alpha-L-fucosidase	466	3	3	0	3	0	30.143	0	15.0715	CD	K01206	Extracellular	SP	-	EV
A0A0V1BMB9	T01_15658	-			396	3	1	0	2	1	23.6476	9.59343	16.6205	-	-	Plasma Membrane	-	-	EV
A0A0V1BMT1	T01_3439	-			88	3	1	0	3	0	159.621	0	79.8105	-	-	Extracellular	SP	Up	EV
A0A0V1BPV4	T01_897	-		Vinculin	1379	3	3	0	3	0	10.1861	0	5.09305	CD	K05700	Cytosol	-	Up	EV
A0A0V1BPY2	T01_2499	-		C-type lectin domain-containing protein	186	3	2	0	0	3	0	61.2742	30.6371	CD	-	Extracellular	SP	-	-
A0A0V1BPZ6	T01_11733	-	HMGCR	3-hydroxy-3-methylglutaryl coenzyme A reductase	1192	3	3	0	3	0	11.7841	0	5.89205	CD	K00021	Plasma Membrane	-	Up	-
A0A0V1BTI3	T01_1118	-	Plbd2	Phospholipase B-like	567	3	3	0	3	0	24.7736	0	12.3868	CD	-	Plasma Membrane	SP	Up	-
A0A0V1BU52	T01_8496	-		Venom allergen 5.01	380	3	2	0	0	3	0	29.9921	14.9961	CD	-	Extracellular	SP	-	EV
A0A0V1BV92	T01_686	-			149	3	2	0	1	2	31.4243	50.9933	41.2088	-	-	Extracellular	SP	Up	EV
A0A0V1BXB1	T01_869	-			445	3	2	0	0	3	0	25.6112	12.8056	-	-	Nucleus	-	-	-
A0A0V1BXP1	T01_594	-			533	3	2	0	3	0	26.3539	0	13.1769	CD	-	Plasma Membrane	SP	Up	-
A0A0V1BY38	T01_11354	-	col-155	Putative cuticle collagen	452	3	2	0	3	0	31.0766	0	15.5383	CD	-	Plasma Membrane	-	-	-
A0A0V1BYH1	T01_5447	-	NCAPG	Condensin complex subunit 3	1124	3	3	0	3	0	12.497	0	6.2485	CD	K06678	Plasma Membrane	-	-	-
A0A0V1BZB1	T01_2909	-	CELA1	Chymotrypsin-like elastase family member 1	446	3	2	4	29	61	304.449	519.594	412.022	CD	-	Mitochondria	-	Up	EV
A0A0V1C0Y7	T01_13218	-	PRDX3	Thioredoxin-dependent peroxide reductase, mitochondrial	245	3	2	0	3	0	57.3332	0	28.6666	CD	K20011	Mitochondria	-	-	-
A0A0V1C2F3	T01_9472	-			832	3	3	0	1	2	5.62766	9.13221	7.37993	CD	-	Plasma Membrane	-	Up	-
A0A0V1C483	T01_8739	-			239	3	2	0	3	0	58.7726	0	29.3863	-	-	Extracellular	SP	Up	-
E5S7F3	T01_7588	-			401	3	1	0	3	0	35.029	0	17.5145	-	-	Cytosol	-	-	EV
A0A0V1APZ1	T01_15230	-	PI16	Peptidase inhibitor 16	210	2	1	2	1	18	22.2963	325.629	173.963	CD	-	Extracellular	SP	Up	EV
A0A0V1ASJ1	T01_6828	-	ran-4	Putative nuclear transport factor 2	137	2	2	0	2	0	68.3535	0	34.1767	CD	-	Cytosol	-	-	-
A0A0V1AVF1	T01_7613	-	STIP1	Stress-induced-phosphoprotein 1	526	2	2	0	2	0	17.8031	0	8.90155	CD	K09553	Cytosol	-	-	EV
A0A0V1AWR1	T01_15134	-	T01C8.5	Aspartate transaminase	1840	2	2	0	2	0	5.08936	0	2.54468	CD	-	Cytosol	-	-	-
A0A0V1AWR7	T01_11336	-			642	2	2	0	2	0	14.5863	0	7.29315	CD	-	Plasma Membrane	-	-	-
A0A0V1AXH8	T01_5753	-		Kinetochore protein Spc25	989	2	2	1	0	3	0	11.5238	5.7619	CD	-	Cytosol	-	Up	-
A0A0V1B087	T01_11009	-	Pepsin II-1		436	2	2	0	2	0	21.4781	0	10.7391	CD	K01381	Mitochondria	-	-	EV
A0A0V1B1G2	T01_10666	-	DUF5641 domain-containing protein		1270	2	1	2	0	4	0	11.9654	5.9827	CD	-	Plasma Membrane	-	-	-
A0A0V1B3X2	T01_7095	-			374	2	1	0	2	0	25.0386	0	12.5193	CD	K23637	Mitochondria	-	Up	EV
A0A0V1B552	T01_3081	-	Lman1	Protein ERGIC-53	926	2	2	0	2	0	10.1128	0	5.0564	CD	K10080	Plasma Membrane	SP	Up	-
A0A0V1B641	T01_14451	-	ZMYND11	Zinc finger MYND domain-containing protein 11	467	2	1	0	2	0	20.0523	0	10.0261	CD	K23218	Nucleus	-	-	-
A0A0V1B895	T01_14549	-	cut-1	Cuticlin-1	370	2	1	0	2	0	25.3093	0	12.6547	CD	-	Plasma Membrane	SP	Up	-
A0A0V1B8T4	T01_5098	-	ndx-4	Bis(5'-nucleosyl)-tetraphosphatase [asymmetrical]	157	2	2	0	1	1	29.823	24.1975	27.0102	CD	K01518	Nucleus	-	Up	-
A0A0V1B9F5	T01_5392	-			505	2	2	0	2	0	18.5434	0	9.2717	-	-	Plasma Membrane	SP	-	-
A0A0V1BAT0	T01_2203	-		Globin-like host-protective antigen	157	2	2	0	0	2	0	48.3949	24.1974	CD	-	Mitochondria	-	-	-
A0A0V1BCX8	T01_9188	-	dpy-5	Cuticle collagen dpy-5	320	2	2	0	1	1	14.6319	11.8719	13.2519	CD	-	Plasma Membrane	-	-	-
A0A0V1BEN7	T01_8273	-	DEADC1	Deaminase domain-containing protein 1	327	2	2	0	1	1	14.3187	11.6177	12.9682	CD	K15441	Extracellular	-	-	-
A0A0V1BG56	T01_465	-		MAM domain-containing protein	429	2	1	0	2	0	21.8285	0	10.9142	CD	-	Extracellular	SP	-	-
A0A0V1BKJ9	T01_1228	-	copg2	Coatomer subunit gamma	1026	2	2	0	0	2	0	7.40546	3.70273	CD	K17267	Plasma Membrane	-	-	-
A0A0V1BL36	T01_10930	-	cut-1	Cuticlin-1	456	2	2	0	0	2	0	16.6623	8.33115	CD	-	Plasma Membrane	-	Up	-
A0A0V1BMG6	T01_9544	-		Peptidase S1 domain-containing protein	1160	2	2	0	2	0	8.07278	0	4.03639	CD	-	Peroxisome	SP	-	-
A0A0V1BNA1	T01_13473	-	Echs1	Enoyl-CoA hydratase, mitochondrial	307	2	2	0	2	0	30.503	0	15.2515	CD	K07511	Mitochondria	-	-	-
A0A0V1BNB7	T01_12584	-	Dnase2b	Deoxyribonuclease-2-beta	1508	2	1	2	5	5	15.5246	12.5962	14.0604	CD	-	Cytosol	SP	Up	-
A0A0V1BNP4	T01_1646	-		Macrophage migration inhibitory factor-like protein	124	2	1	0	2	0	75.5196	0	37.7598	CD	K07253	Cytosol	-	-	-
A0A0V1BRQ6	T01_5962	-		Alpha-glucosidase	559	2	2	0	2	0	16.7521	0	8.37605	CD	-	Cytosol/Nucleus	-	Up	-
A0A0V1BRT6	T01_6360	-			523	2	1	0	2	0	17.9052	0	8.9526	-	-	Cytosol	-	-	-
A0A0V1BSG3	T01_12866	-	GPX1	Glutathione peroxidase	177	2	2	2	4	0	105.813	0	52.9065	CD	K05361	Mitochondria	SP	-	EV
A0A0V1BTT1	T01_2531	-	SARS2	Protein PTCD3-like protein, mitochondrial	858	2	1	0	1	1	5.45713	4.42774	4.94243	CD	K17659	Nucleus	-	-	-
A0A0V1BTU3	T01_8074	-			961	2	1	0	0	2	0	7.90635	3.95317	-	-	Cytosol	-	-	EV
A0A0V1BV80	T01_1979	-		F-box domain-containing protein	586	2	1	0	0	2	0	12.9659	6.48295	CD	-	Plasma Membrane	SP	Up	-
A0A0V1BVH1	T01_10133	-	Pdia6	Protein disulfide-isomerase	518	2	2	0	2	0	18.0781	0	9.03905	CD	K09584	Endoplasmic Reticulum/Mitochondria	-	-	-
A0A0V1BX36	T01_6155	-			133	2	2	0	0	2	0	57.1278	28.5639	-	-	Extracellular	SP	-	EV
A0A0V1BXK5	T01_13658	-	C34C12.7	Apple domain-containing protein	361	2	2	0	2	0	25.9403	0	12.9702	CD	-	Plasma Membrane	-	-	-
A0A0V1BXR0	T01_9022	-			358	2	2	0	2	0	26.1576	0	13.0788	CD	-	Endoplasmic Reticulum	SP	-	-
A0A0V1BZD4	T01_16113	-	Enpp5	Ectonucleotide pyrophosphatase/phosphodiesterase family member 5	700	2	2	0	2	0	13.3778	0	6.6889	CD	K18398	Plasma Membrane	-	Up	-
A0A0V1C104	T01_5507	-	CPD	Carboxypeptidase-like protein	709	2	2	0	2	0	13.2079	0	6.60395	CD	-	Plasma Membrane	SP	-	-
A0A0V1C146	T01_11740	-	Act5C	Actin-5C	368	2	1	0	15	38	190.851	392.288	291.57	CD	K05692	Cytoskeleton	-	-	-
A0A0V1C1S2	T01_7130	-	TFE3	Transcription factor E3	1056	2	2	0	2	0	8.86783	0	4.43391	CD	-	Nucleus	-	-	-
A0A0V1C2K8	T01_14154	-	lcp1	Plastin-2	665	2	2	0	2	0	14.0819	0	7.04095	CD	K17276	Cytosol	-	-	-
A0A0V1C324	T01_7918	-	F52C9.5		443	2	1	0	2	0	21.1387	0	10.5694	CD	-	Extracellular	SP	-	-
E5S5Z6	T01_9324	-		Elongation factor 1-alpha	525	2	2	0	10	8	89.1851	57.8895	73.5373	CD	K03231	Mitochondria	-	Up	-
E5S632	T01_1068	-	FKBP2	Peptidylprolyl isomerase	146	2	1	0	1	1	32.07	26.0205	29.0452	CD	K09569	Extracellular	SP	-	EV
E5S9S0	T01_4195	-	GRXC8	Glutaredoxin-C8	122	2	1	0	0	2	0	62.2787	31.1394	CD	K03676	Extracellular	-	-	-
A0A0V0ZBE3	T01_5924	-		Brachyurin	94	1	1	0	4	25	199.243	1010.37	604.807	CD	-	Mitochondria	-	-	-
A0A0V0ZIR9	T01_1962	-	osm1	Putative fumarate reductase	110	1	1	5	10	4	425.656	138.145	281.901	CD	-	Cytosol	-	-	-
A0A0V1ALY2	T01_156	-		Apple domain-containing protein	95	1	1	0	0	1	0	39.9895	19.9947	-	-	Extracellular	-	-	EV
A0A0V1AR99	T01_13038	-	Y71G12B.4	Putative peptidylglycine alpha-hydroxylating monooxygenase Y71G12B.4	353	1	1	0	1	0	13.2641	0	6.63205	CD	-	Cytosol	SP	-	-
A0A0V1AS05	T01_2281	-	Sod2	Superoxide dismutase	220	1	1	0	1	0	21.2828	0	10.6414	CD	K04564	Mitochondria	-	-	EV
A0A0V1AT22	T01_16052	-	Nlgn3	Neuroligin-1	1288	1	1	0	1	0	3.63526	0	1.81763	CD	K07378	Plasma Membrane	SP	-	-
A0A0V1AVL3	T01_12226	-	unc-94	Tropomodulin	443	1	1	0	1	0	10.5693	0	5.28465	CD	K10370	Mitochondria	-	-	-
A0A0V1AXI1	T01_6287	-	nop16	Nucleolar protein 16	140	1	1	0	0	1	0	27.1357	13.5678	CD	-	Mitochondria	-	-	-
A0A0V1AXM8	T01_13830	-	CHAD	Chondroadherin	479	1	1	0	1	0	9.77498	0	4.88749	CD	-	Plasma Membrane	-	-	-
A0A0V1B1K9	T01_10939	-			1108	1	1	1	0	2	0	6.8574	3.4287	-	-	Plasma Membrane	-	-	-
A0A0V1B2I9	T01_11557	-	Kunitz-type serine protease inhibitor		1599	1	1	0	1	0	2.92821	0	1.4641	CD	-	Nucleus	-	-	-
A0A0V1B3F8	T01_15283	-	FNTB	Protein farnesyltransferase subunit beta	411	1	1	0	1	0	11.3923	0	5.69615	CD	K05954	Plasma Membrane	-	Up	-
A0A0V1B6L0	T01_5582	-	LTK	Tyrosine-protein kinase receptor	1317	1	1	0	1	0	3.55521	0	1.77761	CD	K05119	Plasma Membrane	-	Up	-
A0A0V1B8N1	T01_9866	-	NFI1	CTD small phosphatase-like protein	2071	1	1	0	1	0	2.26085	0	1.13043	CD	-	Plasma Membrane	SP	-	-
A0A0V1B945	T01_12472	-			184	1	1	0	13	10	330.809	206.467	268.638	-	-	Plasma Membrane	-	-	EV
A0A0V1BAM4	T01_9473	-	OLFML2A	Olfactomedin-like protein 2A	704	1	1	0	1	0	6.65087	0	3.32544	CD	K16364	Cytosol	-	-	EV
A0A0V1BB71	T01_1329	-	K02A11.3	Poly(U)-specific endoribonuclease	308	1	1	0	0	1	0	12.3344	6.1672	CD	K14648	Extracellular	-	-	-
A0A0V1BFN8	T01_627	-	Man1b1	alpha-1,2-Mannosidase	587	1	1	0	0	1	0	6.47189	3.23595	CD	K23741	Plasma Membrane	-	-	-
A0A0V1BI85	T01_12632	-	Pathogenesis-related protein 1B		400	1	1	0	1	0	11.7055	0	5.85275	CD	-	Plasma Membrane	-	-	-
A0A0V1BJ66	T01_9247	-	PEPD	Xaa-Pro dipeptidase	526	1	1	0	1	0	8.90155	0	4.45078	CD	K14213	Cytosol	-	-	-
A0A0V1BK71	T01_14445	-	HSP90B1	Endoplasmin	828	1	1	0	3	1	16.9645	4.58816	10.7763	CD	K09487	Endoplasmic Reticulum	SP	Up	-
A0A0V1BK97	T01_15604	-			338	1	1	0	1	0	13.8527	0	6.92635	-	-	Extracellular	-	Up	-
A0A0V1BLT3	T01_10262	-	Phosphotransferase		490	1	1	0	0	1	0	7.75306	3.87653	CD	K00844	Cytosol	-	-	-
A0A0V1BMY9	T01_1456	-	Fat4	Protocadherin Fat 4	2804	1	1	0	1	0	1.66983	0	0.834915	CD	-	Plasma Membrane	-	-	-
A0A0V1BPX9	T01_8840	-	CCBL2	Cysteine-S-conjugate beta-lyase 2	516	1	1	0	1	0	9.07406	0	4.53703	CD	K00816	Mitochondria	-	-	-
A0A0V1BR61	T01_16150	-	Tmprss2	Transmembrane protease serine 2	825	1	1	0	0	1	0	4.60485	2.30242	CD	-	Plasma Membrane	-	-	EV
A0A0V1BT90	T01_641	-	TTBK1	Tau-tubulin kinase 1	608	1	1	0	0	1	0	6.24836	3.12418	CD	-	Plasma Membrane	SP	-	-
A0A0V1BTH0	T01_13798	-	Cyclin-like protein		556	1	1	0	1	0	8.42125	0	4.21063	CD	-	Mitochondria	-	-	-
A0A0V1BTN2	T01_10844	-			122	1	1	0	1	0	38.3788	0	19.1894	-	-	Extracellular	SP	-	EV
A0A0V1BTW2	T01_13155	-	CL1	Cathepsin L	733	1	1	0	0	1	0	5.18281	2.5914	CD	K01373	Cytosol	SP	-	-
A0A0V1BTZ3	T01_15547	-	dim-1	Disorganized muscle protein 1	796	1	1	0	0	1	0	4.77261	2.38631	CD	-	Cytosol/Nucleus	-	-	EV
A0A0V1BUG0	T01_5628	-	Ahcy13	Adenosylhomocysteinase	445	1	1	0	0	1	0	8.53708	4.26854	CD	K01251	Cytosol	-	-	EV
A0A0V1BYI2	T01_7386	-			295	1	1	0	1	0	15.8719	0	7.93595	-	-	Plasma Membrane	-	-	-
A0A0V1BYX4	T01_10830	-	EGF-like domain-containing protein		979	1	1	0	1	0	4.78265	0	2.39133	CD	-	Plasma Membrane	SP	Up	-
A0A0V1BZ57	T01_11993	-			65	1	1	0	0	1	0	58.4462	29.2231	-	-	Cytosol	-	-	-
A0A0V1C090	T01_14722	-	PPT1	Palmitoyl-protein thioesterase 1	278	1	1	0	0	1	0	13.6655	6.83275	CD	K01074	Extracellular	SP	Up	-
A0A0V1C0J6	T01_8586	-	ALG14	UDP-N-acetylglucosamine transferase subunit ALG14-like protein	544	1	1	0	0	1	0	6.98346	3.49173	CD	K01363	Plasma Membrane	-	-	-
A0A0V1C143	T01_9980	-	REXO2	Oligoribonuclease, mitochondrial	205	1	1	0	1	0	22.8401	0	11.42	CD	K13288	Cytosol	-	-	-
A0A0V1C1E9	T01_9386	-	smarcal1	SWI/SNF-related matrix-associated actin-dependent regulator of chromatin subfamily A-like protein 1	700	1	1	0	0	1	0	5.42714	2.71357	CD	K14440	Nucleus	-	-	-
A0A0V1C233	T01_8684	-	unc-60	Actin-depolymerizing factor 2, isoform c	163	1	1	0	1	0	28.7252	0	14.3626	CD	-	Nucleus	-	-	-
A0A0V1C262	T01_11594	-	PA2G4	Proliferation-associated protein 2G4	402	1	1	0	1	0	11.6473	0	5.82365	CD	-	Cytosol	-	Up	-
A0A0V1C270	T01_14998	-	alpha-Spec	DNA-(apurinic or apyrimidinic site) lyase	2840	1	1	0	1	0	1.64867	0	0.824335	CD	K06114	Cytosol	-	-	-
A0A0V1C2N9	T01_33	-	AHSA1	Activator of 90 kDa heat shock protein ATPase-like protein 1	342	1	1	0	1	0	13.6907	0	6.84535	CD	-	Cytosol	-	-	-
E5RZQ6	T01_10882	-	HSPB1	Heat shock protein beta-1	164	1	1	0	2	0	57.1002	0	28.5501	CD	-	Cytosol	-	-	EV
E5S3B2	T01_12600	-	ML domain-containing protein		181	1	1	0	1	0	25.8686	0	12.9343	CD	K12383	Plasma Membrane	SP	Up	-
E5SAG9	T01_7750	-	rol-8	Cuticle collagen 6	348	1	1	0	1	0	13.4546	0	6.7273	CD	-	Plasma Membrane	-	-	-
E5SF66	T01_6810	-		VWFA domain-containing protein	562	1	1	0	0	1	0	6.75979	3.37989	CD	-	Plasma Membrane	SP	-	-
E5SL96	T01_2712	-	col-75	Putative cuticle collagen 75	281	1	1	0	1	0	16.6627	0	8.33135	CD	-	Plasma Membrane	-	-	-
E5SLU1	T01_8781	-	Act5C	Actin-5C	376	1	1	5	19	44	236.601	444.564	340.582	CD	K05692	Cytoskeleton	-	Up	EV
E5SS72	T01_9443	T01_8630	chac2	Gamma-glutamylcyclotransferase	226	1	1	0	1	0	20.7178	0	10.3589	CD	K07232	Cytosol	-	-	-
E5SXC0	T01_4151	-	CYB5A	Cytochrome b5	135	1	1	0	1	0	34.6831	0	17.3416	CD	K23490	Cytosol	-	-	-
A0A0V1ARU4	T01_10505	-	SEMA5A	Semaphorin-5A	586	0	0	1	1	0	7.99013	0	3.99506	CD	-	Plasma Membrane	SP	Up	-
A0A0V1B6K5	T01_9951	-	VPRBP	Protein VPRBP	1701	0	0	3	0	3	0	6.70018	3.35009	CD	K11789	Plasma Membrane	-	Up	-
A0A0V1BEI5	T01_5966	-	K02A2.6	Transposon Tf2-8 polyprotein	1903	0	0	2	0	2	0	3.99264	1.99632	CD	-	Nucleus	-	-	-
A0A0V1BJP9	T01_12809	-	Snake venom 5'-nucleotidase		550	0	0	36	195	46	1660.06	317.735	988.898	CD	K19970	Extracellular	SP	Up	EV
A0A0V1BKG1	T01_8063	-	F38B2.4	Adenylate kinase isoenzyme 1	226	0	0	6	8	3	165.742	50.4292	108.086	CD	K00939	Cytosol	-	-	-
E5S6W3	T01_7580	-			357	0	0	2	1	1	13.1154	10.6415	11.8785	-	-	Mitochondria	SP	-	-

## Sheet: Sheet1.2
UniProtKB TrEMBL ID	Gene stable ID	Secondary Gene ID	Gene name	Gene description	SeqLen	UPSMs	Unique Peptides	Razor Peptides	BioRep1 total number of PSM quantitations	BioRep2 total number of PSM quantitations	NSAF BioRep1	NSAF BioRep2	NSAF Avg	Gene stable ID	Gene name	Gene description	UPSMs	Secondary Gene ID	NCDS Domain	KEGG Term	Localisation	Secretion Signal	PouStich motif	EV Dataset
A0A0V1BTK0	T01_14325	-	mup-4	Transmembrane matrix receptor MUP-4	2562	147	40	0	138	9	252.204	13.3454	132.775	T01_14325	mup-4	Transmembrane matrix receptor MUP-4	147	-	CD	-	Plasma Membrane	-	Y	-
A0A0V1ARQ9	T01_11873	-	NUDT9	ADP-ribose pyrophosphatase, mitochondrial	480	139	23	0	160	6	1560.74	47.4875	804.114	T01_11873	NUDT9	ADP-ribose pyrophosphatase, mitochondrial	139	-	CD	K13988	Cytosol	-	Y	EV
A0A0V1BM68	T01_12724	-	Serpinb1c	Leukocyte elastase inhibitor C	384	54	15	0	42	12	512.117	118.719	315.418	T01_12724	Serpinb1c	Leukocyte elastase inhibitor C	54	-	CD	-	Extracellular	-	Y	EV
A0A0V1B947	T01_6366	-		Conserved cysteine-glycine protein 2	161	54	2	0	22	32	639.806	755.081	697.444	T01_6366		Conserved cysteine-glycine protein 2	54	-	-	-	Extracellular	-	Y	EV
A0A0V1BT58	T01_2224	-	CD109	Antigen-like protein	1555	51	23	0	46	5	138.509	12.2154	75.3622	T01_2224	CD109	Antigen-like protein	51	-	CD	K06530	Nucleus	-	Y	-
A0A0V1AX39	T01_11246	-	Fructose-bisphosphate aldolase		402	43	18	0	37	6	430.95	56.7015	243.826	T01_11246	Fructose-bisphosphate aldolase		43	-	CD	K01623	Plasma Membrane	-	Y	EV
A0A0V1BW24	T01_5150	-	Treh	RNA cytidine acetyltransferase	1804	36	20	0	19	17	49.3138	35.7999	42.5568	T01_5150	Treh	RNA cytidine acetyltransferase	36	-	CD	K14521	Nucleus	-	Y	-
A0A0V1C007	T01_8726	-	Ccnk	Cyclin-K	997	33	10	0	21	12	98.6224	45.7252	72.1738	T01_8726	Ccnk	Cyclin-K	33	-	CD	K23326	Cytosol	-	Y	-
A0A0V1B1B9	T01_14944	-	ACAA2	3-ketoacyl-CoA thiolase, mitochondrial	709	28	18	0	28	0	184.911	0	92.4555	T01_14944	ACAA2	3-ketoacyl-CoA thiolase, mitochondrial	28	-	CD	K17972	Golgi	-	Y	-
E5SQZ6	T01_3187	-	PGM1	Phosphoglucomutase-1	657	28	13	0	23	5	163.913	28.9117	96.4124	T01_3187	PGM1	Phosphoglucomutase-1	28	-	CD	K01835	Mitochondria	-	Y	EV
A0A0V1ASK1	T01_6440	-	glb-1	Globin-like protein	137	25	14	0	16	9	546.828	249.569	398.198	T01_6440	glb-1	Globin-like protein	25	-	CD	-	Cytosol	-	Y	EV
A0A0V1BGF6	T01_3641	-	Pmpca	Alpha-MPP	995	23	13	0	20	3	94.1149	11.4543	52.7846	T01_3641	Pmpca	Alpha-MPP	23	-	CD	K01412	Mitochondria	-	Y	EV
A0A0V1AV74	T01_12905	-	Lrrc4b	Leucine-rich repeat-containing protein 4B	772	23	13	0	22	1	133.431	4.92098	69.176	T01_12905	Lrrc4b	Leucine-rich repeat-containing protein 4B	23	-	CD	-	Plasma Membrane	-	Y	-
A0A0V1BF22	T01_8649	-	cyn-7	Peptidyl-prolyl cis-trans isomerase	198	22	8	0	20	2	472.951	38.3737	255.662	T01_8649	cyn-7	Peptidyl-prolyl cis-trans isomerase	22	-	CD	-	Mitochondria	-	Y	EV
A0A0V1BL71	T01_14142	-	Gdi1	Rab GDP dissociation inhibitor	495	20	11	1	16	6	151.344	46.0485	98.6962	T01_14142	Gdi1	Rab GDP dissociation inhibitor	20	-	CD	K17255	Cytosol	-	Y	EV
A0A0V1B848	T01_9133	-			442	19	6	0	17	2	180.085	17.19	98.6375	T01_9133			19	-	CD	-	Plasma Membrane	-	Y	-
A0A0V1ASH7	T01_14869	-	ACE	Angiotensin-converting enzyme	3827	17	15	0	17	0	20.799	0	10.3995	T01_14869	ACE	Angiotensin-converting enzyme	17	-	CD	-	Nucleus	-	Y	-
A0A0V1AQ63	T01_10521	T01_3276	PARK7	Protein DJ-1	477	16	7	0	10	6	98.1596	47.7862	72.9729	T01_10521	PARK7	Protein DJ-1	16	T01_3276	CD	-	Golgi	-	Y	EV
A0A0V1C023	T01_7147	-			183	13	2	0	13	0	332.616	0	166.308	T01_7147			13	-	-	-	Extracellular	-	Y	EV
A0A0V1AXQ6	T01_4824	-	hmr-1	Cadherin-related hmr-1	3070	12	6	0	12	0	18.3018	0	9.1509	T01_4824	hmr-1	Cadherin-related hmr-1	12	-	CD	-	Plasma Membrane	-	Y	-
A0A0V1C0U2	T01_1408	-			357	12	5	0	2	10	26.2309	106.415	66.323	T01_1408			12	-	-	-	Cytosol	-	Y	-
A0A0V1BUM0	T01_7331	-	YNK1	Nucleoside diphosphate kinase	224	11	6	0	6	5	125.416	84.7991	105.108	T01_7331	YNK1	Nucleoside diphosphate kinase	11	-	CD	K00940	Cytosol	-	Y	EV
A0A0V1AXU1	T01_5851	-		Intermediate filament protein B	587	10	5	0	3	7	23.9295	45.3032	34.6163	T01_5851		Intermediate filament protein B	10	-	CD	K18585	Cytosol/Nucleus	-	Y	EV
E5SV78	T01_12404	-	Citrate synthase		463	10	7	0	10	0	101.128	0	50.564	T01_12404	Citrate synthase		10	-	CD	K01647	Cytosol	-	Y	EV
A0A0V1BYW3	T01_5647	-			1235	9	5	0	0	9	0	27.685	13.8425	T01_5647			9	-	-	-	Extracellular	-	Y	EV
A0A0V1AX49	T01_12055	-	R3HDML	Peptidase inhibitor R3HDML	668	9	3	0	1	8	7.0093	45.497	26.2531	T01_12055	R3HDML	Peptidase inhibitor R3HDML	9	-	CD	-	Nucleus	-	Y	EV
A0A0V1BWS9	T01_7516	-		Plancitoxin-1	577	9	6	0	3	6	24.3443	39.5043	31.9243	T01_7516		Plancitoxin-1	9	-	CD	K01158	Cytoskeleton	-	Y	-
A0A0V1BID0	T01_13327	-	ABAT	(S)-3-amino-2-methylpropionate transaminase	492	9	7	1	10	0	95.167	0	47.5835	T01_13327	ABAT	(S)-3-amino-2-methylpropionate transaminase	9	-	CD	K13524	Mitochondria	-	Y	EV
A0A0V1C0K3	T01_14740	-			137	9	1	0	7	2	239.237	55.4599	147.348	T01_14740			9	-	-	-	Extracellular	-	Y	EV
A0A0V1BAW0	T01_6308	-	Lama1	Laminin subunit alpha-2	3013	8	5	0	8	0	12.432	0	6.216	T01_6308	Lama1	Laminin subunit alpha-2	8	-	CD	K05637	Cytosol	-	Y	-
A0A0V1B001	T01_7946	-	Prss8	Prostasin	267	8	3	0	2	6	35.0728	85.3708	60.2218	T01_7946	Prss8	Prostasin	8	-	CD	-	Nucleus	-	Y	EV
A0A0V1BY93	T01_5059	-	XPNPEP3	Putative Xaa-Pro aminopeptidase 3	823	7	3	0	2	5	11.3784	23.0802	17.2293	T01_5059	XPNPEP3	Putative Xaa-Pro aminopeptidase 3	7	-	CD	K01262	Nucleus	-	Y	-
A0A0V1BIV6	T01_13600	-	let-4	Leucine-rich repeat-containing protein let-4	756	6	4	0	6	0	37.1604	0	18.5802	T01_13600	let-4	Leucine-rich repeat-containing protein let-4	6	-	CD	-	Plasma Membrane	-	Y	-
A0A0V1BT00	T01_10834	-			182	6	3	0	5	1	128.632	20.8736	74.7528	T01_10834			6	-	-	-	Extracellular	-	Y	EV
A0A0V1C1E7	T01_7780	-	Ptprq	Phosphatidylinositol phosphatase PTPRQ	4931	5	5	0	5	0	4.74773	0	2.37386	T01_7780	Ptprq	Phosphatidylinositol phosphatase PTPRQ	5	-	CD	-	Plasma Membrane	-	Y	-
A0A0V1BB54	T01_1286	-	beta-Spec	Spectrin beta chain	2488	5	4	0	5	0	9.4096	0	4.7048	T01_1286	beta-Spec	Spectrin beta chain	5	-	CD	K06115	Cytosol	-	Y	-
A0A0V1BZG3	T01_13530	-	Apple domain-containing protein		489	5	3	0	0	5	0	38.8446	19.4223	T01_13530	Apple domain-containing protein		5	-	-	-	Plasma Membrane	-	Y	-
A0A0V1AX98	T01_6542	-			378	5	3	0	5	0	61.9341	0	30.9671	T01_6542			5	-	CD	-	Plasma Membrane	-	Y	-
A0A0V1BGK7	T01_5096	-	RPL18A	60S ribosomal protein L18a	281	5	5	0	5	0	83.3134	0	41.6567	T01_5096	RPL18A	60S ribosomal protein L18a	5	-	CD	K02882	Cytosol	-	Y	EV
A0A0V1ASK3	T01_15405	-	Adsl	Peptidylprolyl isomerase	1656	4	3	0	3	1	8.48227	2.29408	5.38818	T01_15405	Adsl	Peptidylprolyl isomerase	4	-	CD	K12487	Nucleus	-	Y	EV
A0A0V1C2C9	T01_15047	-	Tstd3	Thiosulfate sulfurtransferase/rhodanese-like domain-containing protein 3	288	4	3	0	3	1	48.7731	13.191	30.9821	T01_15047	Tstd3	Thiosulfate sulfurtransferase/rhodanese-like domain-containing protein 3	4	-	CD	-	Cytosol	-	Y	EV
Q000T3	T01_13325	-	Cryab	Alpha-crystallin B chain; Small heat shock protein	165	4	3	1	4	1	113.508	23.0242	68.2661	T01_13325	Cryab	Alpha-crystallin B chain; Small heat shock protein	4	-	CD	K04455	Cytosol	-	Y	EV
A0A0V1BPV4	T01_897	-		Vinculin	1379	3	3	0	3	0	10.1861	0	5.09305	T01_897		Vinculin	3	-	CD	K05700	Cytosol	-	Y	EV
A0A0V1BPZ6	T01_11733	-	HMGCR	3-hydroxy-3-methylglutaryl coenzyme A reductase	1192	3	3	0	3	0	11.7841	0	5.89205	T01_11733	HMGCR	3-hydroxy-3-methylglutaryl coenzyme A reductase	3	-	CD	K00021	Plasma Membrane	-	Y	-
A0A0V1BJ40	T01_10585	-	Tesk2	Peptidylprolyl isomerase	1034	3	3	0	3	0	13.5848	0	6.7924	T01_10585	Tesk2	Peptidylprolyl isomerase	3	-	CD	K08842	Plasma Membrane	-	Y	-
A0A0V1C2F3	T01_9472	-			832	3	3	0	1	2	5.62766	9.13221	7.37993	T01_9472			3	-	CD	-	Plasma Membrane	-	Y	-
A0A0V1BD43	T01_6885	-	ImpL2	Neural/ectodermal development factor IMP-L2	508	3	3	0	3	0	27.6509	0	13.8255	T01_6885	ImpL2	Neural/ectodermal development factor IMP-L2	3	-	CD	-	Plasma Membrane	-	Y	-
A0A0V1BZB1	T01_2909	-	CELA1	Chymotrypsin-like elastase family member 1	446	3	2	4	29	61	304.449	519.594	412.022	T01_2909	CELA1	Chymotrypsin-like elastase family member 1	3	-	CD	-	Mitochondria	-	Y	EV
A0A0V1BIS9	T01_7575	-	Prss28	Serine protease 28	296	3	2	0	0	3	0	38.5034	19.2517	T01_7575	Prss28	Serine protease 28	3	-	CD	-	Mitochondria	-	Y	EV
A0A0V1BBS7	T01_7534	-	Nurf-38	Inorganic diphosphatase	242	3	1	0	2	1	38.696	15.6983	27.1972	T01_7534	Nurf-38	Inorganic diphosphatase	3	-	CD	K11726	Cytosol	-	Y	-
A0A0V1AV55	T01_3845	-			173	3	1	0	1	2	27.0648	43.9191	35.492	T01_3845			3	-	-	-	Cytosol	-	Y	EV
A0A0V1BHQ8	T01_7387	-			158	3	3	0	3	0	88.9028	0	44.4514	T01_7387			3	-	-	-	Extracellular	-	Y	-
A0A0V1B486	T01_15040	-	HRSP12	Ribonuclease	143	3	3	0	2	1	65.4855	26.5664	46.026	T01_15040	HRSP12	Ribonuclease	3	-	CD	K09022	Cytosol	-	Y	EV
A0A0V1AXH8	T01_5753	-		Kinetochore protein Spc25	989	2	2	1	0	3	0	11.5238	5.7619	T01_5753		Kinetochore protein Spc25	2	-	CD	-	Cytosol	-	Y	-
A0A0V1BZD4	T01_16113	-	Enpp5	Ectonucleotide pyrophosphatase/phosphodiesterase family member 5	700	2	2	0	2	0	13.3778	0	6.6889	T01_16113	Enpp5	Ectonucleotide pyrophosphatase/phosphodiesterase family member 5	2	-	CD	K18398	Plasma Membrane	-	Y	-
A0A0V1BRQ6	T01_5962	-		Alpha-glucosidase	559	2	2	0	2	0	16.7521	0	8.37605	T01_5962		Alpha-glucosidase	2	-	CD	-	Cytosol/Nucleus	-	Y	-
E5S5Z6	T01_9324	-		Elongation factor 1-alpha	525	2	2	0	10	8	89.1851	57.8895	73.5373	T01_9324		Elongation factor 1-alpha	2	-	CD	K03231	Mitochondria	-	Y	-
A0A0V1BL36	T01_10930	-	cut-1	Cuticlin-1	456	2	2	0	0	2	0	16.6623	8.33115	T01_10930	cut-1	Cuticlin-1	2	-	CD	-	Plasma Membrane	-	Y	-
A0A0V1B3X2	T01_7095	-			374	2	1	0	2	0	25.0386	0	12.5193	T01_7095			2	-	CD	K23637	Mitochondria	-	Y	EV
A0A0V1B8T4	T01_5098	-	ndx-4	Bis(5'-nucleosyl)-tetraphosphatase [asymmetrical]	157	2	2	0	1	1	29.823	24.1975	27.0102	T01_5098	ndx-4	Bis(5'-nucleosyl)-tetraphosphatase [asymmetrical]	2	-	CD	K01518	Nucleus	-	Y	-
A0A0V1B6L0	T01_5582	-	LTK	Tyrosine-protein kinase receptor	1317	1	1	0	1	0	3.55521	0	1.77761	T01_5582	LTK	Tyrosine-protein kinase receptor	1	-	CD	K05119	Plasma Membrane	-	Y	-
A0A0V1B3F8	T01_15283	-	FNTB	Protein farnesyltransferase subunit beta	411	1	1	0	1	0	11.3923	0	5.69615	T01_15283	FNTB	Protein farnesyltransferase subunit beta	1	-	CD	K05954	Plasma Membrane	-	Y	-
A0A0V1C262	T01_11594	-	PA2G4	Proliferation-associated protein 2G4	402	1	1	0	1	0	11.6473	0	5.82365	T01_11594	PA2G4	Proliferation-associated protein 2G4	1	-	CD	-	Cytosol	-	Y	-
E5SLU1	T01_8781	-	Act5C	Actin-5C	376	1	1	5	19	44	236.601	444.564	340.582	T01_8781	Act5C	Actin-5C	1	-	CD	K05692	Cytoskeleton	-	Y	EV
A0A0V1BK97	T01_15604	-			338	1	1	0	1	0	13.8527	0	6.92635	T01_15604			1	-	-	-	Extracellular	-	Y	-
A0A0V1B6K5	T01_9951	-	VPRBP	Protein VPRBP	1701	0	0	3	0	3	0	6.70018	3.35009	T01_9951	VPRBP	Protein VPRBP	0	-	CD	K11789	Plasma Membrane	-	Y	-
A0A0V1BSV1	T01_15270	-	Nudt9	ADP-ribose pyrophosphatase, mitochondrial	522	394	45	0	304	90	2726.81	655	1690.9	T01_15270	Nudt9	ADP-ribose pyrophosphatase, mitochondrial	394	-	CD	K13988	Endoplasmic Reticulum	SP	-	EV
E5RYV9	T01_13727	-	Tmprss9	Transmembrane protease serine 9	667	289	33	1	183	121	1284.63	689.174	986.902	T01_13727	Tmprss9	Transmembrane protease serine 9	289	-	CD	-	Extracellular	SP	-	EV
A0A0V1B2X1	T01_5772	-			458	212	12	1	100	123	1022.32	1020.26	1021.29	T01_5772			212	-	-	-	Plasma Membrane	SP	-	EV
A0A0V1BUG3	T01_11125	-	Postn	Transforming growth factor-beta-induced protein ig-h3	710	145	30	0	101	44	666.062	235.431	450.747	T01_11125	Postn	Transforming growth factor-beta-induced protein ig-h3	145	-	CD	K19519	Extracellular	SP	-	EV
A0A0V1C1L0	T01_11591	-	ad48h-Ts3	ad48h-Ts3	306	116	13	0	70	46	1071.09	571.091	821.091	T01_11591	ad48h-Ts3	ad48h-Ts3	116	-	-	-	Plasma Membrane	SP	-	EV
A0A0V1BIH7	T01_7775	-	sml-4	SML-4	140	116	4	2	30	226	1003.33	6132.67	3568	T01_7775	sml-4	SML-4	116	-	-	-	Extracellular	SP	-	EV
E5S9D6	T01_1244	-		Apple domain-containing protein	439	111	13	0	31	80	330.635	692.301	511.468	T01_1244		Apple domain-containing protein	111	-	-	-	Extracellular	SP	-	EV
A0A0V1ASF1	T01_13886	-	GP53		366	87	8	16	181	31	2315.52	321.773	1318.65	T01_13886	GP53		87	-	-	-	Extracellular	SP	-	EV
A0A0V1BWX2	T01_3621	-		Venom allergen 5	486	79	13	0	36	43	346.831	336.126	341.478	T01_3621		Venom allergen 5	79	-	CD	-	Extracellular	SP	-	EV
A0A0V1B1Q3	T01_12642	-	ndx-6	Putative nudix hydrolase 6	459	72	25	0	72	0	734.465	0	367.233	T01_12642	ndx-6	Putative nudix hydrolase 6	72	-	CD	-	Peroxisome	SP	-	-
A0A0V1BKZ8	T01_2382	-	pdi-2	Protein disulfide-isomerase	511	71	27	0	57	14	522.282	104.082	313.182	T01_2382	pdi-2	Protein disulfide-isomerase	71	-	CD	K09580	Extracellular	SP	-	EV
A0A0V1BBH0	T01_15448	-	sml-1	Secreted from muscle stage larvae 1	282	58	9	0	36	22	597.73	296.376	447.053	T01_15448	sml-1	Secreted from muscle stage larvae 1	58	-	-	-	Extracellular	SP	-	EV
A0A0V1BUA3	T01_4307	-		BAR domain-containing protein	408	53	3	0	20	33	229.52	307.272	268.396	T01_4307		BAR domain-containing protein	53	-	CD	-	Cytosol	SP	-	EV
A0A0V1BK21	T01_1437	-	Cyth3	Cytohesin-3	631	48	6	0	46	2	341.334	12.0412	176.688	T01_1437	Cyth3	Cytohesin-3	48	-	CD	K18441	Extracellular	SP	-	EV
A0A0V1C0L2	T01_2657	-			253	48	10	0	27	21	499.683	315.332	407.507	T01_2657			48	-	-	-	Plasma Membrane	SP	-	EV
A0A0V1C0Z6	T01_7410	-			119	48	3	0	34	14	1337.78	446.941	892.361	T01_7410			48	-	-	-	Extracellular	SP	-	EV
A0A0V1AS64	T01_13986	-	Nudt9	ADP-ribose pyrophosphatase, mitochondrial	517	46	6	21	128	39	1159.23	286.578	722.904	T01_13986	Nudt9	ADP-ribose pyrophosphatase, mitochondrial	46	-	CD	-	Plasma Membrane	SP	-	EV
A0A0V1B7I5	T01_9460	-		L-cystatin	152	33	8	0	13	20	400.453	499.868	450.16	T01_9460		L-cystatin	33	-	CD	K13902	Extracellular	SP	-	EV
A0A0V1ATH0	T01_9816	-	F42A8.1		366	32	8	0	28	4	358.202	41.5191	199.861	T01_9816	F42A8.1		32	-	-	-	Extracellular	SP	-	EV
A0A0V1BWG0	T01_10657	-			203	32	10	0	27	5	622.758	93.5714	358.165	T01_10657			32	-	-	-	Extracellular	SP	-	EV
A0A0V1B172	T01_1871	-			352	31	11	0	27	4	359.147	43.1705	201.159	T01_1871			31	-	-	-	Extracellular	SP	-	EV
A0A0V1BYR4	T01_11979	-	nep-2	Neprilysin-2	751	30	17	0	28	2	174.57	10.1172	92.3436	T01_11979	nep-2	Neprilysin-2	30	-	CD	K08635	Extracellular	SP	-	-
A0A0V1AXA4	T01_8966	-		Plancitoxin-1	600	24	11	9	25	36	195.092	227.94	211.516	T01_8966		Plancitoxin-1	24	-	CD	K01158	Endoplasmic Reticulum	SP	-	EV
A0A0V1BQE7	T01_9933	-			175	24	6	0	24	0	642.132	0	321.066	T01_9933			24	-	-	-	Extracellular	SP	-	EV
A0A0V1B4S8	T01_1599	-			354	22	5	0	19	3	251.305	32.1949	141.75	T01_1599			22	-	-	-	Extracellular	SP	-	-
A0A0V1BSM7	T01_2340	-	VLDLR	Very low-density lipoprotein receptor	941	20	9	0	16	4	79.6126	16.1488	47.8807	T01_2340	VLDLR	Very low-density lipoprotein receptor	20	-	CD	K20053	Extracellular	SP	-	-
A0A0V1AS66	T01_2	T01_2214	Lgr6	Leucine-rich repeat-containing G-protein coupled receptor 6	556	20	10	0	17	3	143.161	20.4982	81.8296	T01_2	Lgr6	Leucine-rich repeat-containing G-protein coupled receptor 6	20	T01_2214	CD	K13023	Plasma Membrane	SP	-	EV
A0A0V1BW02	T01_1992	-	Sdf2	Stromal cell-derived factor 2	684	17	8	0	11	6	75.2988	33.3246	54.3117	T01_1992	Sdf2	Stromal cell-derived factor 2	17	-	CD	K15692	Plasma Membrane	SP	-	-
A0A0V1B817	T01_6438	-	let-4	Leucine-rich repeat-containing protein let-4	2312	15	8	0	14	1	28.3525	1.64317	14.9978	T01_6438	let-4	Leucine-rich repeat-containing protein let-4	15	-	CD	-	Plasma Membrane	SP	-	-
E5SKT3	T01_13688	-	PDIA3	Protein disulfide-isomerase	486	15	10	0	15	0	144.513	0	72.2565	T01_13688	PDIA3	Protein disulfide-isomerase	15	-	CD	K08056	Endoplasmic Reticulum	SP	-	EV
E5S2V2	T01_9633	-	CALR	Calreticulin	406	15	8	0	14	1	161.456	9.35714	85.4066	T01_9633	CALR	Calreticulin	15	-	CD	K08057	Endoplasmic Reticulum	SP	-	EV
A0A0V1BT34	T01_4139	-			302	15	4	0	118	22	1829.47	276.748	1053.11	T01_4139			15	-	-	-	Extracellular	SP	-	EV
A0A0V1B8G7	T01_441	-	acp2	Lysosomal acid phosphatase	1200	14	8	0	5	9	19.5092	28.4925	24.0008	T01_441	acp2	Lysosomal acid phosphatase	14	-	CD	K14410	Plasma Membrane	SP	-	-
A0A0V1BCC9	T01_14834	-	COL6A6	Collagen alpha-6(VI) chain	707	12	7	0	12	0	79.4718	0	39.7359	T01_14834	COL6A6	Collagen alpha-6(VI) chain	12	-	CD	-	Plasma Membrane	SP	-	-
A0A0V1BT35	T01_6509	-	DNASE2	Deoxyribonuclease-2-alpha	349	11	7	1	18	16	241.49	174.166	207.828	T01_6509	DNASE2	Deoxyribonuclease-2-alpha	11	-	CD	K01158	Extracellular	SP	-	EV
E5S1U2	T01_143	-			189	10	7	0	10	0	247.736	0	123.868	T01_143			10	-	-	-	Extracellular	SP	-	-
E5SYG4	T01_5380	-			194	9	3	0	0	9	0	176.242	88.121	T01_5380			9	-	CD	-	Extracellular	SP	-	EV
A0A0V1BYA2	T01_15272	-	PDCD11	Protein RRP5-like protein	2185	8	6	0	7	1	15.0002	1.73867	8.36943	T01_15272	PDCD11	Protein RRP5-like protein	8	-	CD	K14792	Plasma Membrane	SP	-	EV
A0A0V1AZ10	T01_11650	-	F52C9.5		1067	8	4	0	8	0	35.1056	0	17.5528	T01_11650	F52C9.5		8	-	CD	-	Extracellular	SP	-	-
A0A0V1BFM9	T01_12258	-	SMPD1	Sphingomyelin phosphodiesterase	563	8	4	0	4	4	33.2662	26.9911	30.1287	T01_12258	SMPD1	Sphingomyelin phosphodiesterase	8	-	CD	K12350	Plasma Membrane	SP	-	-
A0A0V1C0W0	T01_9903	-		Plancitoxin-1	356	8	6	0	8	0	105.218	0	52.609	T01_9903		Plancitoxin-1	8	-	CD	K01158	Extracellular	SP	-	EV
A0A0V1BAW3	T01_7015	-	GABRP	Gamma-aminobutyric acid receptor subunit pi	265	8	7	0	7	1	123.681	14.3358	69.0084	T01_7015	GABRP	Gamma-aminobutyric acid receptor subunit pi	8	-	CD	-	Endoplasmic Reticulum/Mitochondria	SP	-	-
E5SH15	T01_9138	-	Ppib	Peptidyl-prolyl cis-trans isomerase	203	8	5	2	9	2	207.586	37.4286	122.507	T01_9138	Ppib	Peptidyl-prolyl cis-trans isomerase	8	-	CD	K03768	Extracellular	SP	-	EV
A0A0V1BPE5	T01_13699	-	dig-1	Mesocentin	3191	7	7	0	7	0	10.2712	0	5.1356	T01_13699	dig-1	Mesocentin	7	-	CD	-	Extracellular	SP	-	-
A0A0V1BJV1	T01_3648	-	Nucb2	Nucleobindin-2	610	7	3	0	1	6	7.67576	37.3672	22.5215	T01_3648	Nucb2	Nucleobindin-2	7	-	CD	K20371	Extracellular	SP	-	EV
A0A0V1BZ94	T01_7690	-			295	7	3	0	3	4	47.6157	51.5119	49.5638	T01_7690			7	-	-	-	Extracellular	SP	-	EV
A0A0V1AXG5	T01_6956	-	pam-a	Peptidyl-glycine alpha-amidating monooxygenase A	781	6	5	0	6	0	35.9709	0	17.9855	T01_6956	pam-a	Peptidyl-glycine alpha-amidating monooxygenase A	6	-	CD	K18200	Plasma Membrane	SP	-	-
A0A0V1AT02	T01_12328	-	Ace	Angiotensin-converting enzyme	703	6	4	0	5	1	33.3017	5.40398	19.3528	T01_12328	Ace	Angiotensin-converting enzyme	6	-	CD	-	Plasma Membrane	SP	-	-
A0A0V1AXV1	T01_12722	-	TXNDC12	Thioredoxin domain-containing protein 12	219	6	5	0	6	0	128.28	0	64.14	T01_12722	TXNDC12	Thioredoxin domain-containing protein 12	6	-	CD	K05360	Mitochondria	SP	-	-
A0A0V1B1Q2	T01_9482	-	SPON1	F-spondin	943	5	3	0	5	0	24.8262	0	12.4131	T01_9482	SPON1	F-spondin	5	-	CD	K24427	Extracellular	SP	-	-
E5SJ21	T01_3956	-	ttr-46	Transthyretin-like protein 46	132	5	4	0	3	2	106.414	57.5606	81.9873	T01_3956	ttr-46	Transthyretin-like protein 46	5	-	CD	-	Extracellular	SP	-	EV
A0A0V1C272	T01_3299	-			108	5	1	0	3	2	130.062	70.3519	100.207	T01_3299			5	-	-	-	Extracellular	SP	-	EV
A0A0V1BL96	T01_10582	-	pcbd-1	4a-hydroxytetrahydrobiopterin dehydratase	1152	4	2	0	4	0	16.2577	0	8.12885	T01_10582	pcbd-1	4a-hydroxytetrahydrobiopterin dehydratase	4	-	CD	-	Plasma Membrane	SP	-	-
A0A0V1B7A8	T01_9650	-	let-4	Leucine-rich repeat-containing protein let-4	852	4	3	0	4	0	21.9822	0	10.9911	T01_9650	let-4	Leucine-rich repeat-containing protein let-4	4	-	CD	-	Plasma Membrane	SP	-	-
A0A0V1BGL8	T01_5249	-	DAG1	Alpha-dystroglycan	783	4	3	0	4	0	23.9194	0	11.9597	T01_5249	DAG1	Alpha-dystroglycan	4	-	CD	K06265	Plasma Membrane	SP	-	-
E5S2S5	T01_229	-			166	4	2	0	0	4	0	91.5422	45.7711	T01_229			4	-	-	-	Extracellular	SP	-	-
A0A0V1BT38	T01_3763	-			120	4	4	0	4	0	156.074	0	78.037	T01_3763			4	-	-	-	Extracellular	SP	-	EV
A0A0V1AUA7	T01_1906	-	TMPRSS9	Transmembrane protease serine 9	1346	3	3	0	0	3	0	8.46731	4.23365	T01_1906	TMPRSS9	Transmembrane protease serine 9	3	-	CD	-	Plasma Membrane	SP	-	EV
A0A0V1B7N0	T01_13440	-	Glb1	Beta-galactosidase	658	3	2	0	3	0	21.3475	0	10.6738	T01_13440	Glb1	Beta-galactosidase	3	-	CD	K12309	Plasma Membrane	SP	-	-
A0A0V1BKL0	T01_1094	-		Alpha-L-fucosidase	466	3	3	0	3	0	30.143	0	15.0715	T01_1094		Alpha-L-fucosidase	3	-	CD	K01206	Extracellular	SP	-	EV
A0A0V1BU52	T01_8496	-		Venom allergen 5.01	380	3	2	0	0	3	0	29.9921	14.9961	T01_8496		Venom allergen 5.01	3	-	CD	-	Extracellular	SP	-	EV
A0A0V1BJ72	T01_2880	-			246	3	1	0	1	2	19.0334	30.8862	24.9598	T01_2880			3	-	-	-	Plasma Membrane	SP	-	EV
A0A0V1B6N9	T01_14205	-	DB domain-containing protein		237	3	1	0	3	0	59.2685	0	29.6343	T01_14205	DB domain-containing protein		3	-	CD	-	Extracellular	SP	-	-
A0A0V1BPY2	T01_2499	-		C-type lectin domain-containing protein	186	3	2	0	0	3	0	61.2742	30.6371	T01_2499		C-type lectin domain-containing protein	3	-	CD	-	Extracellular	SP	-	-
A0A0V1ARZ2	T01_2781	-	ttr-46	Transthyretin-like protein 46	136	3	3	0	3	0	103.284	0	51.642	T01_2781	ttr-46	Transthyretin-like protein 46	3	-	CD	-	Extracellular	SP	-	EV
A0A0V1BMG6	T01_9544	-		Peptidase S1 domain-containing protein	1160	2	2	0	2	0	8.07278	0	4.03639	T01_9544		Peptidase S1 domain-containing protein	2	-	CD	-	Peroxisome	SP	-	-
A0A0V1C104	T01_5507	-	CPD	Carboxypeptidase-like protein	709	2	2	0	2	0	13.2079	0	6.60395	T01_5507	CPD	Carboxypeptidase-like protein	2	-	CD	-	Plasma Membrane	SP	-	-
A0A0V1B9F5	T01_5392	-			505	2	2	0	2	0	18.5434	0	9.2717	T01_5392			2	-	-	-	Plasma Membrane	SP	-	-
A0A0V1C324	T01_7918	-	F52C9.5		443	2	1	0	2	0	21.1387	0	10.5694	T01_7918	F52C9.5		2	-	CD	-	Extracellular	SP	-	-
A0A0V1BG56	T01_465	-		MAM domain-containing protein	429	2	1	0	2	0	21.8285	0	10.9142	T01_465		MAM domain-containing protein	2	-	CD	-	Extracellular	SP	-	-
A0A0V1BXR0	T01_9022	-			358	2	2	0	2	0	26.1576	0	13.0788	T01_9022			2	-	CD	-	Endoplasmic Reticulum	SP	-	-
A0A0V1BSG3	T01_12866	-	GPX1	Glutathione peroxidase	177	2	2	2	4	0	105.813	0	52.9065	T01_12866	GPX1	Glutathione peroxidase	2	-	CD	K05361	Mitochondria	SP	-	EV
E5S632	T01_1068	-	FKBP2	Peptidylprolyl isomerase	146	2	1	0	1	1	32.07	26.0205	29.0452	T01_1068	FKBP2	Peptidylprolyl isomerase	2	-	CD	K09569	Extracellular	SP	-	EV
A0A0V1BX36	T01_6155	-			133	2	2	0	0	2	0	57.1278	28.5639	T01_6155			2	-	-	-	Extracellular	SP	-	EV
A0A0V1B8N1	T01_9866	-	NFI1	CTD small phosphatase-like protein	2071	1	1	0	1	0	2.26085	0	1.13043	T01_9866	NFI1	CTD small phosphatase-like protein	1	-	CD	-	Plasma Membrane	SP	-	-
A0A0V1AT22	T01_16052	-	Nlgn3	Neuroligin-1	1288	1	1	0	1	0	3.63526	0	1.81763	T01_16052	Nlgn3	Neuroligin-1	1	-	CD	K07378	Plasma Membrane	SP	-	-
A0A0V1BTW2	T01_13155	-	CL1	Cathepsin L	733	1	1	0	0	1	0	5.18281	2.5914	T01_13155	CL1	Cathepsin L	1	-	CD	K01373	Cytosol	SP	-	-
A0A0V1BT90	T01_641	-	TTBK1	Tau-tubulin kinase 1	608	1	1	0	0	1	0	6.24836	3.12418	T01_641	TTBK1	Tau-tubulin kinase 1	1	-	CD	-	Plasma Membrane	SP	-	-
E5SF66	T01_6810	-		VWFA domain-containing protein	562	1	1	0	0	1	0	6.75979	3.37989	T01_6810		VWFA domain-containing protein	1	-	CD	-	Plasma Membrane	SP	-	-
A0A0V1AR99	T01_13038	-	Y71G12B.4	Putative peptidylglycine alpha-hydroxylating monooxygenase Y71G12B.4	353	1	1	0	1	0	13.2641	0	6.63205	T01_13038	Y71G12B.4	Putative peptidylglycine alpha-hydroxylating monooxygenase Y71G12B.4	1	-	CD	-	Cytosol	SP	-	-
A0A0V1BTN2	T01_10844	-			122	1	1	0	1	0	38.3788	0	19.1894	T01_10844			1	-	-	-	Extracellular	SP	-	EV
E5S6W3	T01_7580	-			357	0	0	2	1	1	13.1154	10.6415	11.8785	T01_7580			0	-	-	-	Mitochondria	SP	-	-
A0A0V1BDU7	T01_15237	-	Prss30	Serine protease 30	1188	884	31	0	397	487	1564.68	1557.33	1561.01	T01_15237	Prss30	Serine protease 30	884	-	CD	-	Plasma Membrane	SP	Y	-
A1BQX7	T01_11790	-	mcd-1	Multi cystatin-like domain protein	406	769	39	0	296	473	3413.63	4425.93	3919.78	T01_11790	mcd-1	Multi cystatin-like domain protein	769	-	-	-	Extracellular	SP	Y	EV
A0A0V1BS89	T01_11919	-			236	132	14	0	88	44	1745.91	708.288	1227.1	T01_11919			132	-	-	-	Extracellular	SP	Y	EV
B0FJW6	T01_4238	-		Cystatin-like protein	237	130	18	0	31	99	612.442	1586.92	1099.68	T01_4238		Cystatin-like protein	130	-	-	-	Extracellular	SP	Y	EV
A0A0V1BTI0	T01_13971	-	Ces4a	Carboxylesterase 4A	812	109	9	0	23	86	132.624	402.357	267.49	T01_13971	Ces4a	Carboxylesterase 4A	109	-	CD	-	Plasma Membrane	SP	Y	EV
A0A0V1BH58	T01_8770	-			327	70	13	0	45	25	644.342	290.443	467.392	T01_8770			70	-	-	-	Extracellular	SP	Y	EV
A0A0V1ARP3	T01_8016	-			123	68	5	0	31	37	1180.07	1142.79	1161.43	T01_8016			68	-	-	-	Extracellular	SP	Y	EV
E5SUQ1	T01_1302	-	Tmprss15	Enteropeptidase	667	63	21	0	21	42	147.416	239.217	193.317	T01_1302	Tmprss15	Enteropeptidase	63	-	CD	-	Plasma Membrane	SP	Y	EV
A0A0V1ASG0	T01_10429	-	Nudt9	ADP-ribose pyrophosphatase, mitochondrial	516	51	9	0	132	40	1197.78	294.496	746.138	T01_10429	Nudt9	ADP-ribose pyrophosphatase, mitochondrial	51	-	CD	-	Plasma Membrane	SP	Y	EV
A0A0V1BQ51	T01_8797	-	ttr-46	Transthyretin-like protein 46	285	38	9	0	25	13	410.721	173.288	292.005	T01_8797	ttr-46	Transthyretin-like protein 46	38	-	CD	-	Extracellular	SP	Y	EV
A0A0V1C0S2	T01_2202	-			286	33	5	0	19	14	311.056	185.965	248.51	T01_2202			33	-	-	-	Plasma Membrane	SP	Y	-
A0A0V1BB60	T01_12151	-			325	26	5	0	17	9	244.916	105.203	175.06	T01_12151			26	-	-	-	Extracellular	SP	Y	-
A0A0V1B629	T01_12750	-	Chymotrypsin B		313	25	4	0	10	15	149.592	182.061	165.827	T01_12750	Chymotrypsin B		25	-	CD	K01310	Plasma Membrane	SP	Y	EV
A0A0V1ARH0	T01_9266	-			116	25	4	0	8	17	322.911	556.75	439.831	T01_9266			25	-	-	-	Extracellular	SP	Y	EV
A0A0V1BEG5	T01_1421	-			287	24	6	0	0	24	0	317.686	158.843	T01_1421			24	-	-	-	Extracellular	SP	Y	EV
A0A0V1B325	T01_11957	-			272	20	5	0	11	9	189.354	125.702	157.528	T01_11957			20	-	-	-	Extracellular	SP	Y	EV
E5RZG4	T01_5977	-	l14h-Ts1	l14h-Ts1	246	19	5	0	16	3	304.534	46.3293	175.432	T01_5977	l14h-Ts1	l14h-Ts1	19	-	-	-	Extracellular	SP	Y	EV
B0F9T0	T01_9675	-	GLBB	Myoglobin	158	19	8	0	10	9	296.343	216.399	256.371	T01_9675	GLBB	Myoglobin	19	-	CD	-	Extracellular	SP	Y	EV
A0A0V1BU19	T01_13763	-	Hexa	Beta-hexosaminidase	551	15	7	0	13	2	110.47	13.7895	62.1298	T01_13763	Hexa	Beta-hexosaminidase	15	-	CD	K12373	Mitochondria	SP	Y	EV
A0A0V1BX66	T01_2159	-		Plancitoxin-1	356	15	9	0	5	10	65.7615	106.713	86.2372	T01_2159		Plancitoxin-1	15	-	CD	K01158	Extracellular	SP	Y	-
A0A0V1B5V4	T01_2035	-	Ten-a	Teneurin-a	1351	13	9	0	12	1	41.5889	2.81199	22.2004	T01_2035	Ten-a	Teneurin-a	13	-	CD	-	Nucleus	SP	Y	EV
A0A0V1AT94	T01_5777	-			1057	13	5	0	10	3	44.2972	10.7824	27.5398	T01_5777			13	-	-	-	Plasma Membrane	SP	Y	-
A0A0V1BPT1	T01_11671	-	mig-15	Serine/threonine-protein kinase mig-15	2109	12	7	0	11	1	24.4212	1.80133	13.1113	T01_11671	mig-15	Serine/threonine-protein kinase mig-15	12	-	CD	K12047	Plasma Membrane	SP	Y	-
A0A0V1BCF5	T01_9551	-	QSOX1	Sulfhydryl oxidase	609	12	5	0	0	12	0	74.8571	37.4286	T01_9551	QSOX1	Sulfhydryl oxidase	12	-	CD	K10758	Peroxisome	SP	Y	EV
A0A0V1BNQ0	T01_13344	-	Chid1	Chitinase domain-containing protein 1	382	11	7	0	4	7	49.0284	69.6152	59.3218	T01_13344	Chid1	Chitinase domain-containing protein 1	11	-	CD	K17525	Mitochondria	SP	Y	-
A0A0V1BJC3	T01_3960	-		Lysosomal aspartic protease	414	10	7	0	7	3	79.1679	27.529	53.3484	T01_3960		Lysosomal aspartic protease	10	-	CD	K01379	Plasma Membrane	SP	Y	EV
A0A0V1BR45	T01_1115	-	C25G4.10	Ig-like and fibronectin type-III domain-containing protein C25G4.10	1544	8	5	0	8	0	24.2602	0	12.1301	T01_1115	C25G4.10	Ig-like and fibronectin type-III domain-containing protein C25G4.10	8	-	CD	-	Plasma Membrane	SP	Y	-
A0A0V1AX18	T01_3207	-			860	8	7	0	8	0	43.5555	0	21.7778	T01_3207			8	-	-	-	Endoplasmic Reticulum	SP	Y	EV
A0A0V1BIN9	T01_12739	-	F14E5.2	Golgi apparatus protein 1-like protein	1177	7	3	0	6	1	23.8686	3.2277	13.5481	T01_12739	F14E5.2	Golgi apparatus protein 1-like protein	7	-	CD	K06816	Extracellular	SP	Y	-
E5SAS6	T01_4214	-	ttr-46	Transthyretin-like protein 46	152	7	2	0	7	0	215.628	0	107.814	T01_4214	ttr-46	Transthyretin-like protein 46	7	-	CD	-	Extracellular	SP	Y	EV
A0A0V1BXS3	T01_12381	-	Me3	Malic enzyme	1272	6	6	0	6	0	22.0859	0	11.0429	T01_12381	Me3	Malic enzyme	6	-	CD	K00029	Cytosol	SP	Y	-
A0A0V1BZT8	T01_898	-	mab-7	Protein male abnormal 7	609	6	6	0	6	0	46.1302	0	23.0651	T01_898	mab-7	Protein male abnormal 7	6	-	CD	-	Endoplasmic Reticulum	SP	Y	-
A0A0V1B210	T01_11112	-	Ggh	Folate gamma-glutamyl hydrolase	318	6	3	0	0	6	0	71.6792	35.8396	T01_11112	Ggh	Folate gamma-glutamyl hydrolase	6	-	CD	K01307	Extracellular	SP	Y	-
E5S8R2	T01_14255	-	Mlec	Malectin	274	6	5	0	6	0	102.53	0	51.265	T01_14255	Mlec	Malectin	6	-	CD	-	Plasma Membrane	SP	Y	-
A0A0V1BU58	T01_6918	-	PRDX2	Peroxiredoxin-2	206	6	4	0	5	1	113.646	18.4417	66.0439	T01_6918	PRDX2	Peroxiredoxin-2	6	-	CD	K03386	Extracellular	SP	Y	EV
A0A0V1BKX5	T01_15227	-	DNASE2	Deoxyribonuclease-2-alpha	351	5	5	0	4	1	53.3586	10.8234	32.091	T01_15227	DNASE2	Deoxyribonuclease-2-alpha	5	-	CD	K01158	Endoplasmic Reticulum/Mitochondria	SP	Y	-
A0A0V1C145	T01_9684	-			294	5	3	0	0	5	0	64.6088	32.3044	T01_9684			5	-	-	-	Extracellular	SP	Y	-
A0A0V1BB44	T01_3358	-			277	5	3	0	5	0	84.5165	0	42.2582	T01_3358			5	-	-	-	Extracellular	SP	Y	-
A0A0V1B8X1	T01_14952	-			259	5	4	0	0	5	0	73.3398	36.6699	T01_14952			5	-	-	-	Extracellular	SP	Y	EV
A0A0V1APR5	T01_175	-		Snake venom 5'-nucleotidase	550	4	1	0	181	41	1540.87	283.198	912.034	T01_175		Snake venom 5'-nucleotidase	4	-	CD	K19970	Extracellular	SP	Y	EV
A0A0V1BJF1	T01_15678	-			62	4	3	0	0	4	0	245.097	122.549	T01_15678			4	-	-	-	Extracellular	SP	Y	EV
A0A0V1B6F9	T01_2343	-	DSCAML1	Down syndrome cell adhesion molecule-like protein 1	1215	3	2	0	3	0	11.561	0	5.7805	T01_2343	DSCAML1	Down syndrome cell adhesion molecule-like protein 1	3	-	CD	K16680	Plasma Membrane	SP	Y	-
A0A0V1B3G8	T01_8913	-	PSAP	Proactivator polypeptide	601	3	3	0	0	3	0	18.9634	9.4817	T01_8913	PSAP	Proactivator polypeptide	3	-	CD	K12382	Extracellular	SP	Y	EV
A0A0V1BTI3	T01_1118	-	Plbd2	Phospholipase B-like	567	3	3	0	3	0	24.7736	0	12.3868	T01_1118	Plbd2	Phospholipase B-like	3	-	CD	-	Plasma Membrane	SP	Y	-
A0A0V1BXP1	T01_594	-			533	3	2	0	3	0	26.3539	0	13.1769	T01_594			3	-	CD	-	Plasma Membrane	SP	Y	-
A0A0V1C483	T01_8739	-			239	3	2	0	3	0	58.7726	0	29.3863	T01_8739			3	-	-	-	Extracellular	SP	Y	-
A0A0V1BV92	T01_686	-			149	3	2	0	1	2	31.4243	50.9933	41.2088	T01_686			3	-	-	-	Extracellular	SP	Y	EV
A0A0V1BFR5	T01_15960	-	ttr-46	Transthyretin-like protein 46	142	3	2	0	3	0	98.92	0	49.46	T01_15960	ttr-46	Transthyretin-like protein 46	3	-	CD	-	Extracellular	SP	Y	EV
A0A0V1B0R0	T01_15139	-	sml-3	Secreted from muscle stage larvae 3	117	3	2	0	2	1	80.0379	32.4701	56.254	T01_15139	sml-3	Secreted from muscle stage larvae 3	3	-	-	-	Plasma Membrane	SP	Y	EV
A0A0V1BMT1	T01_3439	-			88	3	1	0	3	0	159.621	0	79.8105	T01_3439			3	-	-	-	Extracellular	SP	Y	EV
A0A0V1BNB7	T01_12584	-	Dnase2b	Deoxyribonuclease-2-beta	1508	2	1	2	5	5	15.5246	12.5962	14.0604	T01_12584	Dnase2b	Deoxyribonuclease-2-beta	2	-	CD	-	Cytosol	SP	Y	-
A0A0V1B552	T01_3081	-	Lman1	Protein ERGIC-53	926	2	2	0	2	0	10.1128	0	5.0564	T01_3081	Lman1	Protein ERGIC-53	2	-	CD	K10080	Plasma Membrane	SP	Y	-
A0A0V1BV80	T01_1979	-		F-box domain-containing protein	586	2	1	0	0	2	0	12.9659	6.48295	T01_1979		F-box domain-containing protein	2	-	CD	-	Plasma Membrane	SP	Y	-
A0A0V1B895	T01_14549	-	cut-1	Cuticlin-1	370	2	1	0	2	0	25.3093	0	12.6547	T01_14549	cut-1	Cuticlin-1	2	-	CD	-	Plasma Membrane	SP	Y	-
A0A0V1APZ1	T01_15230	-	PI16	Peptidase inhibitor 16	210	2	1	2	1	18	22.2963	325.629	173.963	T01_15230	PI16	Peptidase inhibitor 16	2	-	CD	-	Extracellular	SP	Y	EV
A0A0V1BYX4	T01_10830	-	EGF-like domain-containing protein		979	1	1	0	1	0	4.78265	0	2.39133	T01_10830	EGF-like domain-containing protein		1	-	CD	-	Plasma Membrane	SP	Y	-
A0A0V1BK71	T01_14445	-	HSP90B1	Endoplasmin	828	1	1	0	3	1	16.9645	4.58816	10.7763	T01_14445	HSP90B1	Endoplasmin	1	-	CD	K09487	Endoplasmic Reticulum	SP	Y	-
A0A0V1C090	T01_14722	-	PPT1	Palmitoyl-protein thioesterase 1	278	1	1	0	0	1	0	13.6655	6.83275	T01_14722	PPT1	Palmitoyl-protein thioesterase 1	1	-	CD	K01074	Extracellular	SP	Y	-
E5S3B2	T01_12600	-	ML domain-containing protein		181	1	1	0	1	0	25.8686	0	12.9343	T01_12600	ML domain-containing protein		1	-	CD	K12383	Plasma Membrane	SP	Y	-
A0A0V1ARU4	T01_10505	-	SEMA5A	Semaphorin-5A	586	0	0	1	1	0	7.99013	0	3.99506	T01_10505	SEMA5A	Semaphorin-5A	0	-	CD	-	Plasma Membrane	SP	Y	-
A0A0V1BJP9	T01_12809	-	Snake venom 5'-nucleotidase		550	0	0	36	195	46	1660.06	317.735	988.898	T01_12809	Snake venom 5'-nucleotidase		0	-	CD	K19970	Extracellular	SP	Y	EV
A0A0V1C1J1	T01_10280	-	Dnase2	Deoxyribonuclease-2-alpha	1301	583	19	0	207	376	744.98	1097.94	921.46	T01_10280	Dnase2	Deoxyribonuclease-2-alpha	583	-	CD	-	Plasma Membrane	-	-	-
A0A0V1BN13	T01_4536	-	ATP1B1	Sodium/potassium-transporting ATPase subunit beta-1	2684	479	68	0	288	191	502.414	270.346	386.38	T01_4536	ATP1B1	Sodium/potassium-transporting ATPase subunit beta-1	479	-	CD	-	Plasma Membrane	-	-	EV
A0A0V1AVL6	T01_11666	-	PLAT	Tissue-type plasminogen activator	384	322	28	0	161	161	1963.12	1592.81	1777.96	T01_11666	PLAT	Tissue-type plasminogen activator	322	-	CD	-	Mitochondria	-	-	EV
A0A0V1BXV2	T01_10159	-	Mad	Mothers against decapentaplegic homolog	2548	193	11	11	128	134	235.213	199.79	217.501	T01_10159	Mad	Mothers against decapentaplegic homolog	193	-	CD	K10085	Plasma Membrane	-	-	EV
A0A0V1BCK0	T01_7294	-		Mannose-6-phosphate isomerase	4321	94	16	0	55	39	59.5977	34.2886	46.9432	T01_7294		Mannose-6-phosphate isomerase	94	-	CD	K00962	Plasma Membrane	-	-	-
A0A0V1BJS3	T01_10384	-			365	94	16	0	48	46	615.743	478.778	547.261	T01_10384			94	-	-	-	Extracellular	-	-	EV
A0A0V1AQT0	T01_7257	-	hira	Protein HIRA	1865	92	13	0	35	57	87.87	116.109	101.989	T01_7257	hira	Protein HIRA	92	-	CD	K11293	Plasma Membrane	-	-	-
A0A0V1AZ55	T01_6119	-	PEPCK	Phosphoenolpyruvate carboxykinase (GTP)	744	87	30	1	88	6	553.81	30.6371	292.224	T01_6119	PEPCK	Phosphoenolpyruvate carboxykinase (GTP)	87	-	CD	K01596	Mitochondria	-	-	EV
A0A0V1BMT6	T01_12036	-	Cpsf2	Cleavage and polyadenylation specificity factor subunit 2	1132	81	14	1	47	37	194.403	124.172	159.287	T01_12036	Cpsf2	Cleavage and polyadenylation specificity factor subunit 2	81	-	CD	K14402	Cytosol	-	-	-
A0A0V1ATW5	T01_7716	-	unc-52	Basement membrane proteoglycan	2837	63	29	0	61	2	100.675	2.67818	51.6766	T01_7716	unc-52	Basement membrane proteoglycan	63	-	CD	-	Plasma Membrane	-	-	-
A0A0V1ARN9	T01_15188	-	Copb2	Coatomer subunit beta	2181	62	30	0	50	12	107.341	20.9023	64.1217	T01_15188	Copb2	Coatomer subunit beta	62	-	CD	K17302	Plasma Membrane	-	-	-
A0A0V1AZQ0	T01_6497	-		Peptidase S1 domain-containing protein	871	62	10	4	55	149	295.662	649.886	472.774	T01_6497		Peptidase S1 domain-containing protein	62	-	-	-	Plasma Membrane	-	-	-
A0A0V1BT87	T01_8640	-	enol-1	2-phospho-D-glycerate hydro-lyase	459	53	17	0	45	8	459.041	66.2135	262.627	T01_8640	enol-1	2-phospho-D-glycerate hydro-lyase	53	-	CD	K01689	Mitochondria	-	-	EV
A0A0V1BWE3	T01_6579	-	GLUD2	Glutamate dehydrogenase (NAD(P)(+))	1058	51	36	3	44	10	194.723	35.9074	115.315	T01_6579	GLUD2	Glutamate dehydrogenase (NAD(P)(+))	51	-	CD	K00261	Mitochondria	-	-	-
A0A0V1C1P4	T01_7029	-	acn-1	Angiotensin-converting enzyme	800	49	25	0	44	5	257.522	23.7437	140.633	T01_7029	acn-1	Angiotensin-converting enzyme	49	-	CD	K01283	Plasma Membrane	-	-	EV
A0A0V1C2Y0	T01_9020	-			560	48	13	0	48	0	401.333	0	200.667	T01_9020			48	-	-	-	Extracellular	-	-	EV
A0A0V1BDX0	T01_7921	-	Nid1	Nidogen-1	1767	45	18	0	34	11	90.0936	23.6497	56.8716	T01_7921	Nid1	Nidogen-1	45	-	CD	K06826	Nucleus	-	-	EV
A0A0V1AVI5	T01_12916	-	Nudt9	ADP-ribose pyrophosphatase, mitochondrial	1072	45	13	5	71	34	310.109	120.491	215.3	T01_12916	Nudt9	ADP-ribose pyrophosphatase, mitochondrial	45	-	CD	K13988	Plasma Membrane	-	-	-
A0A0V1B3D0	T01_2616	-	lon-3	Cuticle collagen lon-3	340	45	2	0	45	0	619.705	0	309.853	T01_2616	lon-3	Cuticle collagen lon-3	45	-	CD	-	Plasma Membrane	-	-	-
A0A0V1C133	T01_6116	-	Nrg	Neuroglian	1412	42	18	0	41	1	135.957	2.69051	69.3238	T01_6116	Nrg	Neuroglian	42	-	CD	K06756	Plasma Membrane	-	-	-
A0A0V1BBY2	T01_9545	-	CLSTN2	Calsyntenin-2	999	42	18	0	42	0	196.85	0	98.425	T01_9545	CLSTN2	Calsyntenin-2	42	-	CD	K22659	Plasma Membrane	-	-	EV
A0A0V1AS46	T01_16133	-	ifa-1	Intermediate filament protein ifa-1	646	41	7	0	13	28	94.2241	164.663	129.444	T01_16133	ifa-1	Intermediate filament protein ifa-1	41	-	CD	K18585	Cytosol/Nucleus	-	-	EV
A0A0V1B2Y1	T01_1095	-	Qsox1	Sulfhydryl oxidase	1010	38	11	0	33	5	152.983	18.8069	85.8949	T01_1095	Qsox1	Sulfhydryl oxidase	38	-	CD	K10758	Plasma Membrane	-	-	-
A0A0V1B1C2	T01_7822	-	pad-2	Peptide-O-fucosyltransferase	593	36	16	0	23	13	181.604	83.2833	132.444	T01_7822	pad-2	Peptide-O-fucosyltransferase	36	-	CD	K03691	Cytosol	-	-	-
A0A0V1BLS2	T01_1104	-	mig-6	Papilin	2180	31	13	0	26	5	55.8429	8.7133	32.2781	T01_1104	mig-6	Papilin	31	-	CD	K23624	Extracellular	-	-	EV
A0A0V1B778	T01_14872	-	sod1	Superoxide dismutase	156	31	10	0	11	20	330.156	487.051	408.603	T01_14872	sod1	Superoxide dismutase	31	-	CD	K04565	Cytosol	-	-	EV
A0A0V1BZ35	T01_4475	-	SERPINB9	Serpin B9	586	29	12	0	29	0	231.714	0	115.857	T01_4475	SERPINB9	Serpin B9	29	-	CD	-	Plasma Membrane	-	-	-
A0A0V1BZY3	T01_12116	-			339	28	6	0	11	17	151.93	190.51	171.22	T01_12116			28	-	-	-	Plasma Membrane	-	-	-
A0A0V1B471	T01_5226	-		Vitellogenin	3385	26	23	0	20	6	27.6645	6.73383	17.1992	T01_5226		Vitellogenin	26	-	CD	-	Nucleus	-	-	-
A0A0V1BVT6	T01_2613	-		Plancitoxin-1	365	24	10	0	17	7	218.076	72.8575	145.467	T01_2613		Plancitoxin-1	24	-	CD	K01158	Extracellular	-	-	EV
A0A0V1BWW9	T01_6539	-	NUDT9	ADP-ribose pyrophosphatase, mitochondrial	284	24	10	0	13	11	214.327	147.144	180.736	T01_6539	NUDT9	ADP-ribose pyrophosphatase, mitochondrial	24	-	CD	K13988	Cytosol	-	-	EV
E5S380	T01_13476	-	ada	Adenosine deaminase	348	22	15	0	16	6	215.274	65.5	140.387	T01_13476	ada	Adenosine deaminase	22	-	CD	K01488	Cytosol	-	-	EV
E5SJF6	T01_2109	-	MDH1	Malate dehydrogenase	333	22	8	2	16	9	224.971	102.676	163.823	T01_2109	MDH1	Malate dehydrogenase	22	-	CD	K00025	Cytosol	-	-	EV
A0A0V1B942	T01_2922	-			320	22	3	0	16	6	234.111	71.2312	152.671	T01_2922			22	-	-	-	Cytosol	-	-	EV
A0A0V1BP81	T01_6214	-	Ganab	Neutral alpha-glucosidase AB	1209	21	12	0	19	2	73.5832	6.28453	39.9339	T01_6214	Ganab	Neutral alpha-glucosidase AB	21	-	CD	K05546	Plasma Membrane	-	-	-
E5SX57	T01_10796	-	GPI	Glucose-6-phosphate isomerase	646	21	17	1	22	1	159.456	5.88081	82.6684	T01_10796	GPI	Glucose-6-phosphate isomerase	21	-	CD	K01810	Mitochondria	-	-	EV
A0A0V1B207	T01_8461	-	SYNGR2	Transmembrane protease serine 9	1095	20	6	0	6	14	25.656	48.5717	37.1138	T01_8461	SYNGR2	Transmembrane protease serine 9	20	-	CD	-	Plasma Membrane	-	-	-
E5SS61	T01_5658	-	tpi-1	Triosephosphate isomerase	278	20	5	0	16	4	269.48	54.6619	162.071	T01_5658	tpi-1	Triosephosphate isomerase	20	-	CD	K01803	Mitochondria	-	-	EV
C9DTY3	T01_4297	-	ftt2	14-3-3 protein; 14-3-3 zeta; 14-3-3-like protein 2	250	20	7	2	16	7	299.662	106.372	203.017	T01_4297	ftt2	14-3-3 protein; 14-3-3 zeta; 14-3-3-like protein 2	20	-	CD	K16197	Cytosol	-	-	EV
A0A0V1BT31	T01_2419	-	DOCK1	Dedicator of cytokinesis protein 1	2147	18	7	0	12	6	26.1698	10.6167	18.3932	T01_2419	DOCK1	Dedicator of cytokinesis protein 1	18	-	CD	K13708	Plasma Membrane	-	-	-
A0A0V1BM94	T01_10190	-			116	18	1	0	11	7	444.003	229.25	336.626	T01_10190			18	-	-	-	Extracellular	-	-	EV
E5S171	T01_13089	-	eef-2	Elongation factor 2	888	17	11	0	17	4	89.637	17.1126	53.3748	T01_13089	eef-2	Elongation factor 2	17	-	CD	K03234	Cytosol	-	-	-
A0A0V1B9I8	T01_10723	-	nep-2	Neprilysin-2	845	17	14	0	17	0	94.1984	0	47.0992	T01_10723	nep-2	Neprilysin-2	17	-	CD	K08635	Plasma Membrane	-	-	-
A0A0V1C058	T01_2660	-	K02A11.3	Elongation factor Ts, mitochondrial	616	17	9	0	14	3	106.414	18.5016	62.4578	T01_2660	K02A11.3	Elongation factor Ts, mitochondrial	17	-	CD	K14648	Nucleus	-	-	-
A0A0V1BS61	T01_11170	-	gpmI	Phosphoglycerate mutase (2,3-diphosphoglycerate-independent)	1013	16	8	0	16	0	73.954	0	36.977	T01_11170	gpmI	Phosphoglycerate mutase (2,3-diphosphoglycerate-independent)	16	-	CD	K15633	Cytosol	-	-	-
A0A0V1BRN5	T01_14186	-	aco-2	Citrate hydro-lyase	2071	15	13	0	15	0	33.9127	0	16.9564	T01_14186	aco-2	Citrate hydro-lyase	15	-	CD	K01681	Mitochondria	-	-	-
A0A0V1BA72	T01_9409	-	CALR	Calreticulin	515	15	10	0	3	12	27.275	88.5204	57.8977	T01_9409	CALR	Calreticulin	15	-	CD	K08057	Mitochondria	-	-	EV
A0A0V1BR14	T01_4347	-	Pcmt1	Protein-L-isoaspartate O-methyltransferase	262	15	9	0	7	8	125.097	116	120.548	T01_4347	Pcmt1	Protein-L-isoaspartate O-methyltransferase	15	-	CD	K00573	Mitochondria	-	-	-
A0A0V1BSY9	T01_4469	-		SCP domain-containing protein	450	14	9	0	13	1	135.264	8.44222	71.8531	T01_4469		SCP domain-containing protein	14	-	CD	-	Extracellular	-	-	-
A0A0V1BSY0	T01_3112	-	F44E2.4		1860	13	8	0	13	0	32.7252	0	16.3626	T01_3112	F44E2.4		13	-	-	-	Plasma Membrane	-	-	EV
A0A0V1BH84	T01_15743	-	rsp-7	Putative splicing factor, arginine/serine-rich 7	1209	13	7	0	8	5	30.9824	15.7113	23.3468	T01_15743	rsp-7	Putative splicing factor, arginine/serine-rich 7	13	-	CD	K13165	Nucleus	-	-	-
A0A0V1BB93	T01_6720	-		SCP domain-containing protein	1059	13	5	0	2	11	8.84271	39.4608	24.1518	T01_6720		SCP domain-containing protein	13	-	CD	-	Nucleus	-	-	-
A0A0V1BZR1	T01_6863	-	Ncam1	Neural cell adhesion molecule 1	929	13	5	0	12	1	60.4807	4.08934	32.285	T01_6863	Ncam1	Neural cell adhesion molecule 1	13	-	CD	K06491	Plasma Membrane	-	-	-
A0A0V1B4L2	T01_14308	-	flr	Actin-interacting protein 1	617	13	9	0	11	2	83.4755	12.3144	47.8949	T01_14308	flr	Actin-interacting protein 1	13	-	CD	K24736	Cytosol	-	-	EV
A0A0V1B757	T01_5917	-	lec-3	Galectin	284	13	5	0	11	2	181.353	26.7535	104.053	T01_5917	lec-3	Galectin	13	-	CD	K10093	Mitochondria	-	-	EV
A0A0V1ARG0	T01_13566	-	GAL-1	Galectin	292	12	8	0	12	0	192.42	0	96.21	T01_13566	GAL-1	Galectin	12	-	CD	K10093	Cytosol	-	-	EV
A0A0V1AWA0	T01_5051	-			142	12	2	2	9	19	296.76	508.317	402.538	T01_5051			12	-	-	-	Plasma Membrane	-	-	EV
A0A0V1C0I8	T01_1838	-	Amy2	Alpha-amylase	933	11	9	0	4	7	20.0738	28.5027	24.2882	T01_1838	Amy2	Alpha-amylase	11	-	CD	K01176	Plasma Membrane	-	-	EV
A0A0V1AV87	T01_6137	-	mkrn1	Putative E3 ubiquitin-protein ligase makorin-1	718	11	6	0	9	2	58.6907	10.5822	34.6364	T01_6137	mkrn1	Putative E3 ubiquitin-protein ligase makorin-1	11	-	CD	K15687	Nucleus	-	-	-
A0A0V1B8E2	T01_6913	-	pgk-1	Phosphoglycerate kinase	690	11	8	0	10	2	67.8582	11.0116	39.4349	T01_6913	pgk-1	Phosphoglycerate kinase	11	-	CD	K00927	Plasma Membrane	-	-	EV
A0A0V1BWH8	T01_4982	-	hmg-1.2	High mobility group protein 1.2	690	11	6	0	7	4	47.5007	22.0232	34.7619	T01_4982	hmg-1.2	High mobility group protein 1.2	11	-	CD	-	Nucleus	-	-	-
E5S6T4	T01_2565	-	MECR	Trans-2-enoyl-CoA reductase, mitochondrial	374	11	9	1	12	0	150.232	0	75.116	T01_2565	MECR	Trans-2-enoyl-CoA reductase, mitochondrial	11	-	CD	K07512	Mitochondria	-	-	EV
A0A0V1BJ45	T01_10510	-			155	11	8	0	10	1	302.078	24.5097	163.294	T01_10510			11	-	-	-	Extracellular	-	-	-
A0A0V1BFJ8	T01_10050	-	mlt-7	Peroxidase mlt-7	1631	10	5	0	10	0	28.7076	0	14.3538	T01_10050	mlt-7	Peroxidase mlt-7	10	-	CD	K19511	Plasma Membrane	-	-	-
A0A0V1BWP3	T01_1862	-	lap3	Cysteinylglycine-S-conjugate dipeptidase	525	10	7	0	10	0	89.1851	0	44.5926	T01_1862	lap3	Cysteinylglycine-S-conjugate dipeptidase	10	-	CD	K11142	Mitochondria	-	-	EV
A0A0V1BSK6	T01_6516	-	DNASE2	Deoxyribonuclease-2-alpha	378	10	1	10	37	32	458.312	321.608	389.96	T01_6516	DNASE2	Deoxyribonuclease-2-alpha	10	-	CD	K01158	Mitochondria	-	-	EV
A0A0V1AUX6	T01_7535	-			184	10	3	1	17	15	432.596	309.701	371.149	T01_7535			10	-	-	-	Cytosol	-	-	-
A0A0V1BGC9	T01_6470	-	ache	Acetylcholinesterase	2810	9	5	0	8	1	13.3301	1.35196	7.34103	T01_6470	ache	Acetylcholinesterase	9	-	CD	-	Nucleus	-	-	-
A0A0V1B7X8	T01_2693	-	Col15a1	Collagen alpha-1(XV) chain	1800	9	9	0	9	0	23.4111	0	11.7056	T01_2693	Col15a1	Collagen alpha-1(XV) chain	9	-	CD	-	Plasma Membrane	-	-	-
A0A0V1BME8	T01_918	-	ITGB1	Integrin beta-1	449	9	3	0	8	1	83.4248	8.46102	45.9429	T01_918	ITGB1	Integrin beta-1	9	-	CD	-	Plasma Membrane	-	-	EV
A0A0V1BPY3	T01_436	-	Dat	Dopamine N-acetyltransferase	218	9	8	0	9	0	193.302	0	96.651	T01_436	Dat	Dopamine N-acetyltransferase	9	-	CD	-	Cytosol	-	-	EV
A0A0V1AZH6	T01_14720	-	NXNL2	Nucleoredoxin-like protein 2	192	9	4	0	4	5	97.5462	98.9323	98.2392	T01_14720	NXNL2	Nucleoredoxin-like protein 2	9	-	CD	K17609	Nucleus	-	-	EV
E5S422	T01_4649	-	OV16	OV-16 antigen	170	9	6	0	6	3	165.255	67.0412	116.148	T01_4649	OV16	OV-16 antigen	9	-	CD	K06910	Nucleus	-	-	EV
A0A0V1C154	T01_9451	-	cpr-3	Cathepsin B-like cysteine proteinase 3	2644	8	6	0	1	7	1.77088	10.0579	5.91439	T01_9451	cpr-3	Cathepsin B-like cysteine proteinase 3	8	-	CD	-	Nucleus	-	-	-
A0A0V1BP09	T01_8667	-	AGL	4-alpha-glucanotransferase	1734	8	5	0	3	5	8.10072	10.9544	9.52756	T01_8667	AGL	4-alpha-glucanotransferase	8	-	CD	K01196	Plasma Membrane	-	-	-
A0A0V1BY64	T01_7560	-	apl-1	Beta-amyloid-like protein	717	8	6	0	8	0	52.2423	0	26.1212	T01_7560	apl-1	Beta-amyloid-like protein	8	-	CD	K04520	Plasma Membrane	-	-	-
A0A0V1ARQ8	T01_5731	-	Prss8	Prostasin	650	8	6	0	4	4	28.8136	23.3785	26.096	T01_5731	Prss8	Prostasin	8	-	CD	K01362	Plasma Membrane	-	-	EV
A0A0V1BSI0	T01_3155	-	ERP44	Endoplasmic reticulum resident protein 44	360	8	5	0	7	1	91.0431	10.5528	50.798	T01_3155	ERP44	Endoplasmic reticulum resident protein 44	8	-	CD	K17264	Cytosol	-	-	-
A0A0V1B644	T01_10687	-			358	8	5	0	6	2	78.4729	21.2235	49.8482	T01_10687			8	-	-	-	Extracellular	-	-	-
A0A0V1C1Q1	T01_11551	-	Hsp83	Heat shock protein 83	1480	7	4	0	11	1	34.8002	2.56689	18.6835	T01_11551	Hsp83	Heat shock protein 83	7	-	CD	K04079	Cytosol	-	-	-
A0A0V1BZS3	T01_14806	-			899	7	3	0	0	7	0	29.5806	14.7903	T01_14806			7	-	-	-	Plasma Membrane	-	-	EV
A0A0V1BVC2	T01_1996	-	SLC8A1	Sodium/calcium exchanger 1	857	7	5	0	7	0	38.2445	0	19.1223	T01_1996	SLC8A1	Sodium/calcium exchanger 1	7	-	CD	K05849	Plasma Membrane	-	-	-
A0A0V1BZU1	T01_7002	-	Arpc2	Actin-related protein 2/3 complex subunit 2	711	7	7	0	7	0	46.0978	0	23.0489	T01_7002	Arpc2	Actin-related protein 2/3 complex subunit 2	7	-	CD	-	Cytosol	-	-	-
A0A0V1AS47	T01_13739	-	alpha-1,2-Mannosidase		594	7	5	0	2	5	15.765	31.9781	23.8715	T01_13739	alpha-1,2-Mannosidase		7	-	CD	K01230	Plasma Membrane	-	-	-
A0A0V1BBA0	T01_6209	-	dld-1	Dihydrolipoyl dehydrogenase	528	7	5	0	7	0	62.0748	0	31.0374	T01_6209	dld-1	Dihydrolipoyl dehydrogenase	7	-	CD	K00382	Mitochondria	-	-	EV
A0A0V1BHC4	T01_14240	-	Ints12	Integrator complex subunit 12	491	7	2	0	7	0	66.7526	0	33.3763	T01_14240	Ints12	Integrator complex subunit 12	7	-	CD	K13149	Nucleus	-	-	-
A0A0V1B289	T01_13094	-	got2	Aspartate aminotransferase	433	7	6	0	7	0	75.694	0	37.847	T01_13094	got2	Aspartate aminotransferase	7	-	CD	K14455	Mitochondria	-	-	-
A0A0V1BYR3	T01_15527	-	ATP6V0B	V-type proton ATPase 21 kDa proteolipid subunit	300	7	5	0	4	3	62.4295	37.99	50.2097	T01_15527	ATP6V0B	V-type proton ATPase 21 kDa proteolipid subunit	7	-	CD	-	Mitochondria	-	-	-
A0A0V1BFW4	T01_9120	-	Csta	Cystatin-A	81	7	4	0	3	4	173.415	187.605	180.51	T01_9120	Csta	Cystatin-A	7	-	CD	K13907	Cytosol	-	-	EV
A0A0V1BKW7	T01_8286	-	Supv3l1	RNA helicase	1625	6	3	0	4	2	11.5255	4.67569	8.1006	T01_8286	Supv3l1	RNA helicase	6	-	CD	K17675	Plasma Membrane	-	-	-
A0A0V1AU99	T01_1557	-	Pygl	Alpha-1,4 glucan phosphorylase	1507	6	5	0	6	0	18.6419	0	9.32095	T01_1557	Pygl	Alpha-1,4 glucan phosphorylase	6	-	CD	K00688	Cytosol	-	-	-
A0A0V1BCY2	T01_11119	-	hyou1	Hypoxia up-regulated protein 1	910	6	5	0	6	0	30.8717	0	15.4359	T01_11119	hyou1	Hypoxia up-regulated protein 1	6	-	CD	K09486	Cytosol	-	-	-
A0A0V1AX92	T01_14587	-	PRCP	Lysosomal Pro-X carboxypeptidase	864	6	4	0	6	0	32.5154	0	16.2577	T01_14587	PRCP	Lysosomal Pro-X carboxypeptidase	6	-	CD	K01285	Plasma Membrane	-	-	-
E5SBI8	T01_953	-	Xpnpep1	Xaa-Pro aminopeptidase 1	628	6	6	0	6	0	44.7345	0	22.3672	T01_953	Xpnpep1	Xaa-Pro aminopeptidase 1	6	-	CD	K01262	Mitochondria	-	-	EV
A0A0V1B046	T01_10120	-	ATE1	Thioredoxin domain-containing protein 17	603	6	4	0	2	4	15.5297	25.2007	20.3652	T01_10120	ATE1	Thioredoxin domain-containing protein 17	6	-	CD	K00685	Nucleus	-	-	-
A0A0V1B0C0	T01_3601	-		Adenylosuccinate synthetase	580	6	5	0	5	1	40.3639	6.55	23.4569	T01_3601		Adenylosuccinate synthetase	6	-	CD	K01939	Cytosol	-	-	EV
A0A0V1C2E5	T01_9499	-	Nt5e	5'-nucleotidase	531	6	6	0	6	0	52.9064	0	26.4532	T01_9499	Nt5e	5'-nucleotidase	6	-	CD	K19970	Cytoskeleton	-	-	-
A0A0V1AU64	T01_13850	-			464	6	4	0	6	0	60.5459	0	30.273	T01_13850			6	-	CD	-	Cytosol	-	-	-
A0A0V1BCL8	T01_8674	-	Ctsz	Cathepsin Z	320	6	2	0	3	3	43.8958	35.6156	39.7557	T01_8674	Ctsz	Cathepsin Z	6	-	CD	K08568	Mitochondria	-	-	-
A0A0V1BYU7	T01_4545	-	Ube2l3	Ubiquitin-conjugating enzyme E2 L3	154	6	2	0	4	2	121.616	49.3377	85.4768	T01_4545	Ube2l3	Ubiquitin-conjugating enzyme E2 L3	6	-	CD	K04552	Cytosol	-	-	-
C4PEE4	T01_12880	-	Calponin-like protein; Myophilin		152	6	5	0	5	1	154.02	24.9934	89.5067	T01_12880	Calponin-like protein; Myophilin		6	-	CD	K20526	Cytosol	-	-	EV
A0A0V1BAP7	T01_3505	-	PLA2G15	Transmembrane protein 147	1484	5	5	0	5	0	15.7757	0	7.88785	T01_3505	PLA2G15	Transmembrane protein 147	5	-	CD	K07200	Plasma Membrane	-	-	-
A0A0V1BI35	T01_386	-	Lrp1b	Low-density lipoprotein receptor-related protein 1B	1290	5	2	0	5	0	18.1481	0	9.07405	T01_386	Lrp1b	Low-density lipoprotein receptor-related protein 1B	5	-	CD	-	Plasma Membrane	-	-	-
E5S7P5	T01_8314	-		ShKT domain-containing protein	811	5	2	0	4	1	23.0935	4.68434	13.8889	T01_8314		ShKT domain-containing protein	5	-	CD	-	Extracellular	-	-	-
A0A0V1AZD9	T01_923	-	gpt2	Alanine aminotransferase 2	579	5	4	0	4	1	32.3469	6.56131	19.4541	T01_923	gpt2	Alanine aminotransferase 2	5	-	CD	K00814	Mitochondria	-	-	-
A0A0V1BN09	T01_13077	-	SCRN3	Secernin-3	478	5	5	0	5	0	48.9771	0	24.4886	T01_13077	SCRN3	Secernin-3	5	-	CD	K14358	Cytosol	-	-	-
A0A0V1BQ40	T01_4558	-	nas-5	Metalloendopeptidase	396	5	3	0	5	0	59.1189	0	29.5594	T01_4558	nas-5	Metalloendopeptidase	5	-	CD	-	Cytosol	-	-	-
E5SUX9	T01_14125	-	l20h-Ts7	Tropomyosin	284	5	5	2	0	7	0	93.6373	46.8186	T01_14125	l20h-Ts7	Tropomyosin	5	-	CD	K10373	Cytosol	-	-	EV
A0A0V1BK94	T01_15895	-	T19C3.2		264	5	2	0	4	1	70.9426	14.3902	42.6664	T01_15895	T19C3.2		5	-	-	-	Plasma Membrane	-	-	-
A0A0V1BZV4	T01_10565	-			97	5	3	0	0	5	0	195.825	97.9125	T01_10565			5	-	-	-	Extracellular	-	-	EV
A0A0V1BV71	T01_154	-	mua-3	Transmembrane cell adhesion receptor mua-3	3632	4	3	0	3	1	3.86747	1.04598	2.45673	T01_154	mua-3	Transmembrane cell adhesion receptor mua-3	4	-	CD	-	Cytosol	-	-	-
A0A0V1BBQ6	T01_12550	-			832	4	4	0	2	2	11.2553	9.13221	10.1938	T01_12550			4	-	-	-	Plasma Membrane	-	-	-
E5S9J9	T01_3003	-	HSPA13	Heat shock 70 kDa protein 13	455	4	3	0	1	3	10.2906	25.0484	17.6695	T01_3003	HSPA13	Heat shock 70 kDa protein 13	4	-	CD	K09491	Plasma Membrane	-	-	-
A0A0V1BMK4	T01_9663	-			345	4	1	0	0	4	0	44.0464	22.0232	T01_9663			4	-	-	-	Extracellular	-	-	EV
A0A0V1BID7	T01_4965	-	Arhgdia	Rho GDP-dissociation inhibitor 1	209	4	1	0	4	0	89.6118	0	44.8059	T01_4965	Arhgdia	Rho GDP-dissociation inhibitor 1	4	-	CD	K12462	Cytosol	-	-	EV
A0A0V1AKT0	T01_12782	-			180	4	2	0	22	15	572.271	316.583	444.427	T01_12782			4	-	CD	-	Extracellular	-	-	EV
A0A0V1BTF1	T01_13918	-			141	4	1	0	0	4	0	107.773	53.8865	T01_13918			4	-	-	-	Extracellular	-	-	EV
A0A0V1BYH1	T01_5447	-	NCAPG	Condensin complex subunit 3	1124	3	3	0	3	0	12.497	0	6.2485	T01_5447	NCAPG	Condensin complex subunit 3	3	-	CD	K06678	Plasma Membrane	-	-	-
A0A0V1BIN6	T01_3157	-	tyr-3	Putative tyrosinase-like protein tyr-3	832	3	2	0	3	0	16.883	0	8.4415	T01_3157	tyr-3	Putative tyrosinase-like protein tyr-3	3	-	CD	-	Plasma Membrane	-	-	-
A0A0V1BGU0	T01_7003	-			616	3	2	0	0	3	0	18.5016	9.2508	T01_7003			3	-	-	-	Plasma Membrane	-	-	-
A0A0V1BY38	T01_11354	-	col-155	Putative cuticle collagen	452	3	2	0	3	0	31.0766	0	15.5383	T01_11354	col-155	Putative cuticle collagen	3	-	CD	-	Plasma Membrane	-	-	-
A0A0V1BXB1	T01_869	-			445	3	2	0	0	3	0	25.6112	12.8056	T01_869			3	-	-	-	Nucleus	-	-	-
E5S7F3	T01_7588	-			401	3	1	0	3	0	35.029	0	17.5145	T01_7588			3	-	-	-	Cytosol	-	-	EV
A0A0V1BMB9	T01_15658	-			396	3	1	0	2	1	23.6476	9.59343	16.6205	T01_15658			3	-	-	-	Plasma Membrane	-	-	EV
A0A0V1AYM5	T01_8828	-	ldh-1	L-lactate dehydrogenase	368	3	1	0	2	1	25.4468	10.3234	17.8851	T01_8828	ldh-1	L-lactate dehydrogenase	3	-	CD	K00016	Cytosol	-	-	EV
A0A0V1B2N2	T01_8990	-	AKR1E2	1,5-anhydro-D-fructose reductase	346	3	1	15	29	4	392.44	43.9191	218.18	T01_8990	AKR1E2	1,5-anhydro-D-fructose reductase	3	-	CD	K00002	Mitochondria	-	-	-
A0A0V1C0Y7	T01_13218	-	PRDX3	Thioredoxin-dependent peroxide reductase, mitochondrial	245	3	2	0	3	0	57.3332	0	28.6666	T01_13218	PRDX3	Thioredoxin-dependent peroxide reductase, mitochondrial	3	-	CD	K20011	Mitochondria	-	-	-
A0A0V1APS0	T01_24	-	5NUC	Protein 5NUC	194	3	2	0	46	15	1110.22	293.737	701.979	T01_24	5NUC	Protein 5NUC	3	-	CD	-	Cytosol/Nucleus	-	-	EV
A0A0V1AHX1	T01_8103	-			95	3	1	2	7	7	345.005	279.926	312.466	T01_8103			3	-	-	-	Mitochondria	-	-	EV
A0A0V0YZ53	T01_3856	-	Tmprss2	Transmembrane protease serine 2	89	3	1	0	11	14	578.701	597.596	588.149	T01_3856	Tmprss2	Transmembrane protease serine 2	3	-	CD	-	Cytosol	-	-	-
A0A0V1AWR1	T01_15134	-	T01C8.5	Aspartate transaminase	1840	2	2	0	2	0	5.08936	0	2.54468	T01_15134	T01C8.5	Aspartate transaminase	2	-	CD	-	Cytosol	-	-	-
A0A0V1B1G2	T01_10666	-	DUF5641 domain-containing protein		1270	2	1	2	0	4	0	11.9654	5.9827	T01_10666	DUF5641 domain-containing protein		2	-	CD	-	Plasma Membrane	-	-	-
A0A0V1C1S2	T01_7130	-	TFE3	Transcription factor E3	1056	2	2	0	2	0	8.86783	0	4.43391	T01_7130	TFE3	Transcription factor E3	2	-	CD	-	Nucleus	-	-	-
A0A0V1BKJ9	T01_1228	-	copg2	Coatomer subunit gamma	1026	2	2	0	0	2	0	7.40546	3.70273	T01_1228	copg2	Coatomer subunit gamma	2	-	CD	K17267	Plasma Membrane	-	-	-
A0A0V1BTU3	T01_8074	-			961	2	1	0	0	2	0	7.90635	3.95317	T01_8074			2	-	-	-	Cytosol	-	-	EV
A0A0V1BTT1	T01_2531	-	SARS2	Protein PTCD3-like protein, mitochondrial	858	2	1	0	1	1	5.45713	4.42774	4.94243	T01_2531	SARS2	Protein PTCD3-like protein, mitochondrial	2	-	CD	K17659	Nucleus	-	-	-
A0A0V1C2K8	T01_14154	-	lcp1	Plastin-2	665	2	2	0	2	0	14.0819	0	7.04095	T01_14154	lcp1	Plastin-2	2	-	CD	K17276	Cytosol	-	-	-
A0A0V1AWR7	T01_11336	-			642	2	2	0	2	0	14.5863	0	7.29315	T01_11336			2	-	CD	-	Plasma Membrane	-	-	-
A0A0V1AVF1	T01_7613	-	STIP1	Stress-induced-phosphoprotein 1	526	2	2	0	2	0	17.8031	0	8.90155	T01_7613	STIP1	Stress-induced-phosphoprotein 1	2	-	CD	K09553	Cytosol	-	-	EV
A0A0V1BRT6	T01_6360	-			523	2	1	0	2	0	17.9052	0	8.9526	T01_6360			2	-	-	-	Cytosol	-	-	-
A0A0V1BVH1	T01_10133	-	Pdia6	Protein disulfide-isomerase	518	2	2	0	2	0	18.0781	0	9.03905	T01_10133	Pdia6	Protein disulfide-isomerase	2	-	CD	K09584	Endoplasmic Reticulum/Mitochondria	-	-	-
A0A0V1B641	T01_14451	-	ZMYND11	Zinc finger MYND domain-containing protein 11	467	2	1	0	2	0	20.0523	0	10.0261	T01_14451	ZMYND11	Zinc finger MYND domain-containing protein 11	2	-	CD	K23218	Nucleus	-	-	-
A0A0V1B087	T01_11009	-	Pepsin II-1		436	2	2	0	2	0	21.4781	0	10.7391	T01_11009	Pepsin II-1		2	-	CD	K01381	Mitochondria	-	-	EV
A0A0V1C146	T01_11740	-	Act5C	Actin-5C	368	2	1	0	15	38	190.851	392.288	291.57	T01_11740	Act5C	Actin-5C	2	-	CD	K05692	Cytoskeleton	-	-	-
A0A0V1BXK5	T01_13658	-	C34C12.7	Apple domain-containing protein	361	2	2	0	2	0	25.9403	0	12.9702	T01_13658	C34C12.7	Apple domain-containing protein	2	-	CD	-	Plasma Membrane	-	-	-
A0A0V1BEN7	T01_8273	-	DEADC1	Deaminase domain-containing protein 1	327	2	2	0	1	1	14.3187	11.6177	12.9682	T01_8273	DEADC1	Deaminase domain-containing protein 1	2	-	CD	K15441	Extracellular	-	-	-
A0A0V1BCX8	T01_9188	-	dpy-5	Cuticle collagen dpy-5	320	2	2	0	1	1	14.6319	11.8719	13.2519	T01_9188	dpy-5	Cuticle collagen dpy-5	2	-	CD	-	Plasma Membrane	-	-	-
A0A0V1BNA1	T01_13473	-	Echs1	Enoyl-CoA hydratase, mitochondrial	307	2	2	0	2	0	30.503	0	15.2515	T01_13473	Echs1	Enoyl-CoA hydratase, mitochondrial	2	-	CD	K07511	Mitochondria	-	-	-
A0A0V1BAT0	T01_2203	-		Globin-like host-protective antigen	157	2	2	0	0	2	0	48.3949	24.1974	T01_2203		Globin-like host-protective antigen	2	-	CD	-	Mitochondria	-	-	-
A0A0V1ASJ1	T01_6828	-	ran-4	Putative nuclear transport factor 2	137	2	2	0	2	0	68.3535	0	34.1767	T01_6828	ran-4	Putative nuclear transport factor 2	2	-	CD	-	Cytosol	-	-	-
A0A0V1BNP4	T01_1646	-		Macrophage migration inhibitory factor-like protein	124	2	1	0	2	0	75.5196	0	37.7598	T01_1646		Macrophage migration inhibitory factor-like protein	2	-	CD	K07253	Cytosol	-	-	-
E5S9S0	T01_4195	-	GRXC8	Glutaredoxin-C8	122	2	1	0	0	2	0	62.2787	31.1394	T01_4195	GRXC8	Glutaredoxin-C8	2	-	CD	K03676	Extracellular	-	-	-
A0A0V1C270	T01_14998	-	alpha-Spec	DNA-(apurinic or apyrimidinic site) lyase	2840	1	1	0	1	0	1.64867	0	0.824335	T01_14998	alpha-Spec	DNA-(apurinic or apyrimidinic site) lyase	1	-	CD	K06114	Cytosol	-	-	-
A0A0V1BMY9	T01_1456	-	Fat4	Protocadherin Fat 4	2804	1	1	0	1	0	1.66983	0	0.834915	T01_1456	Fat4	Protocadherin Fat 4	1	-	CD	-	Plasma Membrane	-	-	-
A0A0V1B2I9	T01_11557	-	Kunitz-type serine protease inhibitor		1599	1	1	0	1	0	2.92821	0	1.4641	T01_11557	Kunitz-type serine protease inhibitor		1	-	CD	-	Nucleus	-	-	-
A0A0V1B1K9	T01_10939	-			1108	1	1	1	0	2	0	6.8574	3.4287	T01_10939			1	-	-	-	Plasma Membrane	-	-	-
A0A0V1BR61	T01_16150	-	Tmprss2	Transmembrane protease serine 2	825	1	1	0	0	1	0	4.60485	2.30242	T01_16150	Tmprss2	Transmembrane protease serine 2	1	-	CD	-	Plasma Membrane	-	-	EV
A0A0V1BTZ3	T01_15547	-	dim-1	Disorganized muscle protein 1	796	1	1	0	0	1	0	4.77261	2.38631	T01_15547	dim-1	Disorganized muscle protein 1	1	-	CD	-	Cytosol/Nucleus	-	-	EV
A0A0V1BAM4	T01_9473	-	OLFML2A	Olfactomedin-like protein 2A	704	1	1	0	1	0	6.65087	0	3.32544	T01_9473	OLFML2A	Olfactomedin-like protein 2A	1	-	CD	K16364	Cytosol	-	-	EV
A0A0V1C1E9	T01_9386	-	smarcal1	SWI/SNF-related matrix-associated actin-dependent regulator of chromatin subfamily A-like protein 1	700	1	1	0	0	1	0	5.42714	2.71357	T01_9386	smarcal1	SWI/SNF-related matrix-associated actin-dependent regulator of chromatin subfamily A-like protein 1	1	-	CD	K14440	Nucleus	-	-	-
A0A0V1BFN8	T01_627	-	Man1b1	alpha-1,2-Mannosidase	587	1	1	0	0	1	0	6.47189	3.23595	T01_627	Man1b1	alpha-1,2-Mannosidase	1	-	CD	K23741	Plasma Membrane	-	-	-
A0A0V1BTH0	T01_13798	-	Cyclin-like protein		556	1	1	0	1	0	8.42125	0	4.21063	T01_13798	Cyclin-like protein		1	-	CD	-	Mitochondria	-	-	-
A0A0V1C0J6	T01_8586	-	ALG14	UDP-N-acetylglucosamine transferase subunit ALG14-like protein	544	1	1	0	0	1	0	6.98346	3.49173	T01_8586	ALG14	UDP-N-acetylglucosamine transferase subunit ALG14-like protein	1	-	CD	K01363	Plasma Membrane	-	-	-
A0A0V1BJ66	T01_9247	-	PEPD	Xaa-Pro dipeptidase	526	1	1	0	1	0	8.90155	0	4.45078	T01_9247	PEPD	Xaa-Pro dipeptidase	1	-	CD	K14213	Cytosol	-	-	-
A0A0V1BPX9	T01_8840	-	CCBL2	Cysteine-S-conjugate beta-lyase 2	516	1	1	0	1	0	9.07406	0	4.53703	T01_8840	CCBL2	Cysteine-S-conjugate beta-lyase 2	1	-	CD	K00816	Mitochondria	-	-	-
A0A0V1BLT3	T01_10262	-	Phosphotransferase		490	1	1	0	0	1	0	7.75306	3.87653	T01_10262	Phosphotransferase		1	-	CD	K00844	Cytosol	-	-	-
A0A0V1AXM8	T01_13830	-	CHAD	Chondroadherin	479	1	1	0	1	0	9.77498	0	4.88749	T01_13830	CHAD	Chondroadherin	1	-	CD	-	Plasma Membrane	-	-	-
A0A0V1BUG0	T01_5628	-	Ahcy13	Adenosylhomocysteinase	445	1	1	0	0	1	0	8.53708	4.26854	T01_5628	Ahcy13	Adenosylhomocysteinase	1	-	CD	K01251	Cytosol	-	-	EV
A0A0V1AVL3	T01_12226	-	unc-94	Tropomodulin	443	1	1	0	1	0	10.5693	0	5.28465	T01_12226	unc-94	Tropomodulin	1	-	CD	K10370	Mitochondria	-	-	-
A0A0V1BI85	T01_12632	-	Pathogenesis-related protein 1B		400	1	1	0	1	0	11.7055	0	5.85275	T01_12632	Pathogenesis-related protein 1B		1	-	CD	-	Plasma Membrane	-	-	-
E5SAG9	T01_7750	-	rol-8	Cuticle collagen 6	348	1	1	0	1	0	13.4546	0	6.7273	T01_7750	rol-8	Cuticle collagen 6	1	-	CD	-	Plasma Membrane	-	-	-
A0A0V1C2N9	T01_33	-	AHSA1	Activator of 90 kDa heat shock protein ATPase-like protein 1	342	1	1	0	1	0	13.6907	0	6.84535	T01_33	AHSA1	Activator of 90 kDa heat shock protein ATPase-like protein 1	1	-	CD	-	Cytosol	-	-	-
A0A0V1BB71	T01_1329	-	K02A11.3	Poly(U)-specific endoribonuclease	308	1	1	0	0	1	0	12.3344	6.1672	T01_1329	K02A11.3	Poly(U)-specific endoribonuclease	1	-	CD	K14648	Extracellular	-	-	-
A0A0V1BYI2	T01_7386	-			295	1	1	0	1	0	15.8719	0	7.93595	T01_7386			1	-	-	-	Plasma Membrane	-	-	-
E5SL96	T01_2712	-	col-75	Putative cuticle collagen 75	281	1	1	0	1	0	16.6627	0	8.33135	T01_2712	col-75	Putative cuticle collagen 75	1	-	CD	-	Plasma Membrane	-	-	-
E5SS72	T01_9443	T01_8630	chac2	Gamma-glutamylcyclotransferase	226	1	1	0	1	0	20.7178	0	10.3589	T01_9443	chac2	Gamma-glutamylcyclotransferase	1	T01_8630	CD	K07232	Cytosol	-	-	-
A0A0V1AS05	T01_2281	-	Sod2	Superoxide dismutase	220	1	1	0	1	0	21.2828	0	10.6414	T01_2281	Sod2	Superoxide dismutase	1	-	CD	K04564	Mitochondria	-	-	EV
A0A0V1C143	T01_9980	-	REXO2	Oligoribonuclease, mitochondrial	205	1	1	0	1	0	22.8401	0	11.42	T01_9980	REXO2	Oligoribonuclease, mitochondrial	1	-	CD	K13288	Cytosol	-	-	-
A0A0V1B945	T01_12472	-			184	1	1	0	13	10	330.809	206.467	268.638	T01_12472			1	-	-	-	Plasma Membrane	-	-	EV
E5RZQ6	T01_10882	-	HSPB1	Heat shock protein beta-1	164	1	1	0	2	0	57.1002	0	28.5501	T01_10882	HSPB1	Heat shock protein beta-1	1	-	CD	-	Cytosol	-	-	EV
A0A0V1C233	T01_8684	-	unc-60	Actin-depolymerizing factor 2, isoform c	163	1	1	0	1	0	28.7252	0	14.3626	T01_8684	unc-60	Actin-depolymerizing factor 2, isoform c	1	-	CD	-	Nucleus	-	-	-
A0A0V1AXI1	T01_6287	-	nop16	Nucleolar protein 16	140	1	1	0	0	1	0	27.1357	13.5678	T01_6287	nop16	Nucleolar protein 16	1	-	CD	-	Mitochondria	-	-	-
E5SXC0	T01_4151	-	CYB5A	Cytochrome b5	135	1	1	0	1	0	34.6831	0	17.3416	T01_4151	CYB5A	Cytochrome b5	1	-	CD	K23490	Cytosol	-	-	-
A0A0V0ZIR9	T01_1962	-	osm1	Putative fumarate reductase	110	1	1	5	10	4	425.656	138.145	281.901	T01_1962	osm1	Putative fumarate reductase	1	-	CD	-	Cytosol	-	-	-
A0A0V1ALY2	T01_156	-		Apple domain-containing protein	95	1	1	0	0	1	0	39.9895	19.9947	T01_156		Apple domain-containing protein	1	-	-	-	Extracellular	-	-	EV
A0A0V0ZBE3	T01_5924	-		Brachyurin	94	1	1	0	4	25	199.243	1010.37	604.807	T01_5924		Brachyurin	1	-	CD	-	Mitochondria	-	-	-
A0A0V1BZ57	T01_11993	-			65	1	1	0	0	1	0	58.4462	29.2231	T01_11993			1	-	-	-	Cytosol	-	-	-
A0A0V1BEI5	T01_5966	-	K02A2.6	Transposon Tf2-8 polyprotein	1903	0	0	2	0	2	0	3.99264	1.99632	T01_5966	K02A2.6	Transposon Tf2-8 polyprotein	0	-	CD	-	Nucleus	-	-	-
A0A0V1BKG1	T01_8063	-	F38B2.4	Adenylate kinase isoenzyme 1	226	0	0	6	8	3	165.742	50.4292	108.086	T01_8063	F38B2.4	Adenylate kinase isoenzyme 1	0	-	CD	K00939	Cytosol	-	-	-

## Sheet: Sheet1.3
UniProtKB TrEMBL ID	Gene stable ID	Secondary Gene ID	Gene name	Gene description	SeqLen	UPSMs	Unique Peptides	Razor Peptides	BioRep1 total number of PSM quantitations	BioRep2 total number of PSM quantitations	NSAF BioRep1	NSAF BioRep2	NSAF Avg	NCDS Domain	KEGG Term	Localisation	Secretion Signal	PouStich motif	EV Dataset
A1BQX7	T01_11790	-	mcd-1	Multi cystatin-like domain protein	406	769	39	0	296	473	3413.63	4425.93	3919.78	-	-	Extracellular	SP	Up	EV
A0A0V1BN13	T01_4536	-	ATP1B1	Sodium/potassium-transporting ATPase subunit beta-1	2684	479	68	0	288	191	502.414	270.346	386.38	CD	-	Plasma Membrane	-	-	EV
A0A0V1BSV1	T01_15270	-	Nudt9	ADP-ribose pyrophosphatase, mitochondrial	522	394	45	0	304	90	2726.81	655	1690.9	CD	K13988	Endoplasmic Reticulum	SP	-	EV
A0A0V1AVL6	T01_11666	-	PLAT	Tissue-type plasminogen activator	384	322	28	0	161	161	1963.12	1592.81	1777.96	CD	-	Mitochondria	-	-	EV
E5RYV9	T01_13727	-	Tmprss9	Transmembrane protease serine 9	667	289	33	1	183	121	1284.63	689.174	986.902	CD	-	Extracellular	SP	-	EV
A0A0V1B2X1	T01_5772	-			458	212	12	1	100	123	1022.32	1020.26	1021.29	-	-	Plasma Membrane	SP	-	EV
A0A0V1BXV2	T01_10159	-	Mad	Mothers against decapentaplegic homolog	2548	193	11	11	128	134	235.213	199.79	217.501	CD	K10085	Plasma Membrane	-	-	EV
A0A0V1BUG3	T01_11125	-	Postn	Transforming growth factor-beta-induced protein ig-h3	710	145	30	0	101	44	666.062	235.431	450.747	CD	K19519	Extracellular	SP	-	EV
A0A0V1ARQ9	T01_11873	-	NUDT9	ADP-ribose pyrophosphatase, mitochondrial	480	139	23	0	160	6	1560.74	47.4875	804.114	CD	K13988	Cytosol	-	Up	EV
A0A0V1BS89	T01_11919	-			236	132	14	0	88	44	1745.91	708.288	1227.1	-	-	Extracellular	SP	Up	EV
B0FJW6	T01_4238	-		Cystatin-like protein	237	130	18	0	31	99	612.442	1586.92	1099.68	-	-	Extracellular	SP	Up	EV
A0A0V1BIH7	T01_7775	-	sml-4	SML-4	140	116	4	2	30	226	1003.33	6132.67	3568	-	-	Extracellular	SP	-	EV
A0A0V1C1L0	T01_11591	-	ad48h-Ts3	ad48h-Ts3	306	116	13	0	70	46	1071.09	571.091	821.091	-	-	Plasma Membrane	SP	-	EV
E5S9D6	T01_1244	-		Apple domain-containing protein	439	111	13	0	31	80	330.635	692.301	511.468	-	-	Extracellular	SP	-	EV
A0A0V1BTI0	T01_13971	-	Ces4a	Carboxylesterase 4A	812	109	9	0	23	86	132.624	402.357	267.49	CD	-	Plasma Membrane	SP	Up	EV
A0A0V1BJS3	T01_10384	-			365	94	16	0	48	46	615.743	478.778	547.261	-	-	Extracellular	-	-	EV
A0A0V1ASF1	T01_13886	-	GP53		366	87	8	16	181	31	2315.52	321.773	1318.65	-	-	Extracellular	SP	-	EV
A0A0V1AZ55	T01_6119	-	PEPCK	Phosphoenolpyruvate carboxykinase (GTP)	744	87	30	1	88	6	553.81	30.6371	292.224	CD	K01596	Mitochondria	-	-	EV
A0A0V1BWX2	T01_3621	-		Venom allergen 5	486	79	13	0	36	43	346.831	336.126	341.478	CD	-	Extracellular	SP	-	EV
A0A0V1BKZ8	T01_2382	-	pdi-2	Protein disulfide-isomerase	511	71	27	0	57	14	522.282	104.082	313.182	CD	K09580	Extracellular	SP	-	EV
A0A0V1BH58	T01_8770	-			327	70	13	0	45	25	644.342	290.443	467.392	-	-	Extracellular	SP	Up	EV
A0A0V1ARP3	T01_8016	-			123	68	5	0	31	37	1180.07	1142.79	1161.43	-	-	Extracellular	SP	Up	EV
E5SUQ1	T01_1302	-	Tmprss15	Enteropeptidase	667	63	21	0	21	42	147.416	239.217	193.317	CD	-	Plasma Membrane	SP	Up	EV
A0A0V1BBH0	T01_15448	-	sml-1	Secreted from muscle stage larvae 1	282	58	9	0	36	22	597.73	296.376	447.053	-	-	Extracellular	SP	-	EV
A0A0V1B947	T01_6366	-		Conserved cysteine-glycine protein 2	161	54	2	0	22	32	639.806	755.081	697.444	-	-	Extracellular	-	Up	EV
A0A0V1BM68	T01_12724	-	Serpinb1c	Leukocyte elastase inhibitor C	384	54	15	0	42	12	512.117	118.719	315.418	CD	-	Extracellular	-	Up	EV
A0A0V1BT87	T01_8640	-	enol-1	2-phospho-D-glycerate hydro-lyase	459	53	17	0	45	8	459.041	66.2135	262.627	CD	K01689	Mitochondria	-	-	EV
A0A0V1BUA3	T01_4307	-		BAR domain-containing protein	408	53	3	0	20	33	229.52	307.272	268.396	CD	-	Cytosol	SP	-	EV
A0A0V1ASG0	T01_10429	-	Nudt9	ADP-ribose pyrophosphatase, mitochondrial	516	51	9	0	132	40	1197.78	294.496	746.138	CD	-	Plasma Membrane	SP	Up	EV
A0A0V1C1P4	T01_7029	-	acn-1	Angiotensin-converting enzyme	800	49	25	0	44	5	257.522	23.7437	140.633	CD	K01283	Plasma Membrane	-	-	EV
A0A0V1BK21	T01_1437	-	Cyth3	Cytohesin-3	631	48	6	0	46	2	341.334	12.0412	176.688	CD	K18441	Extracellular	SP	-	EV
A0A0V1C0L2	T01_2657	-			253	48	10	0	27	21	499.683	315.332	407.507	-	-	Plasma Membrane	SP	-	EV
A0A0V1C0Z6	T01_7410	-			119	48	3	0	34	14	1337.78	446.941	892.361	-	-	Extracellular	SP	-	EV
A0A0V1C2Y0	T01_9020	-			560	48	13	0	48	0	401.333	0	200.667	-	-	Extracellular	-	-	EV
A0A0V1AS64	T01_13986	-	Nudt9	ADP-ribose pyrophosphatase, mitochondrial	517	46	6	21	128	39	1159.23	286.578	722.904	CD	-	Plasma Membrane	SP	-	EV
A0A0V1BDX0	T01_7921	-	Nid1	Nidogen-1	1767	45	18	0	34	11	90.0936	23.6497	56.8716	CD	K06826	Nucleus	-	-	EV
A0A0V1AX39	T01_11246	-	Fructose-bisphosphate aldolase		402	43	18	0	37	6	430.95	56.7015	243.826	CD	K01623	Plasma Membrane	-	Up	EV
A0A0V1BBY2	T01_9545	-	CLSTN2	Calsyntenin-2	999	42	18	0	42	0	196.85	0	98.425	CD	K22659	Plasma Membrane	-	-	EV
A0A0V1AS46	T01_16133	-	ifa-1	Intermediate filament protein ifa-1	646	41	7	0	13	28	94.2241	164.663	129.444	CD	K18585	Cytosol/Nucleus	-	-	EV
A0A0V1BQ51	T01_8797	-	ttr-46	Transthyretin-like protein 46	285	38	9	0	25	13	410.721	173.288	292.005	CD	-	Extracellular	SP	Up	EV
A0A0V1B7I5	T01_9460	-		L-cystatin	152	33	8	0	13	20	400.453	499.868	450.16	CD	K13902	Extracellular	SP	-	EV
A0A0V1ATH0	T01_9816	-	F42A8.1		366	32	8	0	28	4	358.202	41.5191	199.861	-	-	Extracellular	SP	-	EV
A0A0V1BWG0	T01_10657	-			203	32	10	0	27	5	622.758	93.5714	358.165	-	-	Extracellular	SP	-	EV
A0A0V1B172	T01_1871	-			352	31	11	0	27	4	359.147	43.1705	201.159	-	-	Extracellular	SP	-	EV
A0A0V1B778	T01_14872	-	sod1	Superoxide dismutase	156	31	10	0	11	20	330.156	487.051	408.603	CD	K04565	Cytosol	-	-	EV
A0A0V1BLS2	T01_1104	-	mig-6	Papilin	2180	31	13	0	26	5	55.8429	8.7133	32.2781	CD	K23624	Extracellular	-	-	EV
E5SQZ6	T01_3187	-	PGM1	Phosphoglucomutase-1	657	28	13	0	23	5	163.913	28.9117	96.4124	CD	K01835	Mitochondria	-	Up	EV
A0A0V1ARH0	T01_9266	-			116	25	4	0	8	17	322.911	556.75	439.831	-	-	Extracellular	SP	Up	EV
A0A0V1ASK1	T01_6440	-	glb-1	Globin-like protein	137	25	14	0	16	9	546.828	249.569	398.198	CD	-	Cytosol	-	Up	EV
A0A0V1B629	T01_12750	-	Chymotrypsin B		313	25	4	0	10	15	149.592	182.061	165.827	CD	K01310	Plasma Membrane	SP	Up	EV
A0A0V1AXA4	T01_8966	-		Plancitoxin-1	600	24	11	9	25	36	195.092	227.94	211.516	CD	K01158	Endoplasmic Reticulum	SP	-	EV
A0A0V1BEG5	T01_1421	-			287	24	6	0	0	24	0	317.686	158.843	-	-	Extracellular	SP	Up	EV
A0A0V1BQE7	T01_9933	-			175	24	6	0	24	0	642.132	0	321.066	-	-	Extracellular	SP	-	EV
A0A0V1BVT6	T01_2613	-		Plancitoxin-1	365	24	10	0	17	7	218.076	72.8575	145.467	CD	K01158	Extracellular	-	-	EV
A0A0V1BWW9	T01_6539	-	NUDT9	ADP-ribose pyrophosphatase, mitochondrial	284	24	10	0	13	11	214.327	147.144	180.736	CD	K13988	Cytosol	-	-	EV
A0A0V1BGF6	T01_3641	-	Pmpca	Alpha-MPP	995	23	13	0	20	3	94.1149	11.4543	52.7846	CD	K01412	Mitochondria	-	Up	EV
A0A0V1B942	T01_2922	-			320	22	3	0	16	6	234.111	71.2312	152.671	-	-	Cytosol	-	-	EV
A0A0V1BF22	T01_8649	-	cyn-7	Peptidyl-prolyl cis-trans isomerase	198	22	8	0	20	2	472.951	38.3737	255.662	CD	-	Mitochondria	-	Up	EV
E5S380	T01_13476	-	ada	Adenosine deaminase	348	22	15	0	16	6	215.274	65.5	140.387	CD	K01488	Cytosol	-	-	EV
E5SJF6	T01_2109	-	MDH1	Malate dehydrogenase	333	22	8	2	16	9	224.971	102.676	163.823	CD	K00025	Cytosol	-	-	EV
E5SX57	T01_10796	-	GPI	Glucose-6-phosphate isomerase	646	21	17	1	22	1	159.456	5.88081	82.6684	CD	K01810	Mitochondria	-	-	EV
A0A0V1AS66	T01_2	T01_2214	Lgr6	Leucine-rich repeat-containing G-protein coupled receptor 6	556	20	10	0	17	3	143.161	20.4982	81.8296	CD	K13023	Plasma Membrane	SP	-	EV
A0A0V1B325	T01_11957	-			272	20	5	0	11	9	189.354	125.702	157.528	-	-	Extracellular	SP	Up	EV
A0A0V1BL71	T01_14142	-	Gdi1	Rab GDP dissociation inhibitor	495	20	11	1	16	6	151.344	46.0485	98.6962	CD	K17255	Cytosol	-	Up	EV
C9DTY3	T01_4297	-	ftt2	14-3-3 protein; 14-3-3 zeta; 14-3-3-like protein 2	250	20	7	2	16	7	299.662	106.372	203.017	CD	K16197	Cytosol	-	-	EV
E5SS61	T01_5658	-	tpi-1	Triosephosphate isomerase	278	20	5	0	16	4	269.48	54.6619	162.071	CD	K01803	Mitochondria	-	-	EV
B0F9T0	T01_9675	-	GLBB	Myoglobin	158	19	8	0	10	9	296.343	216.399	256.371	CD	-	Extracellular	SP	Up	EV
E5RZG4	T01_5977	-	l14h-Ts1	l14h-Ts1	246	19	5	0	16	3	304.534	46.3293	175.432	-	-	Extracellular	SP	Up	EV
A0A0V1BM94	T01_10190	-			116	18	1	0	11	7	444.003	229.25	336.626	-	-	Extracellular	-	-	EV
A0A0V1AQ63	T01_10521	T01_3276	PARK7	Protein DJ-1	477	16	7	0	10	6	98.1596	47.7862	72.9729	CD	-	Golgi	-	Up	EV
A0A0V1BA72	T01_9409	-	CALR	Calreticulin	515	15	10	0	3	12	27.275	88.5204	57.8977	CD	K08057	Mitochondria	-	-	EV
A0A0V1BT34	T01_4139	-			302	15	4	0	118	22	1829.47	276.748	1053.11	-	-	Extracellular	SP	-	EV
A0A0V1BU19	T01_13763	-	Hexa	Beta-hexosaminidase	551	15	7	0	13	2	110.47	13.7895	62.1298	CD	K12373	Mitochondria	SP	Up	EV
E5S2V2	T01_9633	-	CALR	Calreticulin	406	15	8	0	14	1	161.456	9.35714	85.4066	CD	K08057	Endoplasmic Reticulum	SP	-	EV
E5SKT3	T01_13688	-	PDIA3	Protein disulfide-isomerase	486	15	10	0	15	0	144.513	0	72.2565	CD	K08056	Endoplasmic Reticulum	SP	-	EV
A0A0V1B4L2	T01_14308	-	flr	Actin-interacting protein 1	617	13	9	0	11	2	83.4755	12.3144	47.8949	CD	K24736	Cytosol	-	-	EV
A0A0V1B5V4	T01_2035	-	Ten-a	Teneurin-a	1351	13	9	0	12	1	41.5889	2.81199	22.2004	CD	-	Nucleus	SP	Up	EV
A0A0V1B757	T01_5917	-	lec-3	Galectin	284	13	5	0	11	2	181.353	26.7535	104.053	CD	K10093	Mitochondria	-	-	EV
A0A0V1BSY0	T01_3112	-	F44E2.4		1860	13	8	0	13	0	32.7252	0	16.3626	-	-	Plasma Membrane	-	-	EV
A0A0V1C023	T01_7147	-			183	13	2	0	13	0	332.616	0	166.308	-	-	Extracellular	-	Up	EV
A0A0V1ARG0	T01_13566	-	GAL-1	Galectin	292	12	8	0	12	0	192.42	0	96.21	CD	K10093	Cytosol	-	-	EV
A0A0V1AWA0	T01_5051	-			142	12	2	2	9	19	296.76	508.317	402.538	-	-	Plasma Membrane	-	-	EV
A0A0V1BCF5	T01_9551	-	QSOX1	Sulfhydryl oxidase	609	12	5	0	0	12	0	74.8571	37.4286	CD	K10758	Peroxisome	SP	Up	EV
A0A0V1B8E2	T01_6913	-	pgk-1	Phosphoglycerate kinase	690	11	8	0	10	2	67.8582	11.0116	39.4349	CD	K00927	Plasma Membrane	-	-	EV
A0A0V1BT35	T01_6509	-	DNASE2	Deoxyribonuclease-2-alpha	349	11	7	1	18	16	241.49	174.166	207.828	CD	K01158	Extracellular	SP	-	EV
A0A0V1BUM0	T01_7331	-	YNK1	Nucleoside diphosphate kinase	224	11	6	0	6	5	125.416	84.7991	105.108	CD	K00940	Cytosol	-	Up	EV
A0A0V1C0I8	T01_1838	-	Amy2	Alpha-amylase	933	11	9	0	4	7	20.0738	28.5027	24.2882	CD	K01176	Plasma Membrane	-	-	EV
E5S6T4	T01_2565	-	MECR	Trans-2-enoyl-CoA reductase, mitochondrial	374	11	9	1	12	0	150.232	0	75.116	CD	K07512	Mitochondria	-	-	EV
A0A0V1AXU1	T01_5851	-		Intermediate filament protein B	587	10	5	0	3	7	23.9295	45.3032	34.6163	CD	K18585	Cytosol/Nucleus	-	Up	EV
A0A0V1BJC3	T01_3960	-		Lysosomal aspartic protease	414	10	7	0	7	3	79.1679	27.529	53.3484	CD	K01379	Plasma Membrane	SP	Up	EV
A0A0V1BSK6	T01_6516	-	DNASE2	Deoxyribonuclease-2-alpha	378	10	1	10	37	32	458.312	321.608	389.96	CD	K01158	Mitochondria	-	-	EV
A0A0V1BWP3	T01_1862	-	lap3	Cysteinylglycine-S-conjugate dipeptidase	525	10	7	0	10	0	89.1851	0	44.5926	CD	K11142	Mitochondria	-	-	EV
E5SV78	T01_12404	-	Citrate synthase		463	10	7	0	10	0	101.128	0	50.564	CD	K01647	Cytosol	-	Up	EV
A0A0V1AX49	T01_12055	-	R3HDML	Peptidase inhibitor R3HDML	668	9	3	0	1	8	7.0093	45.497	26.2531	CD	-	Nucleus	-	Up	EV
A0A0V1AZH6	T01_14720	-	NXNL2	Nucleoredoxin-like protein 2	192	9	4	0	4	5	97.5462	98.9323	98.2392	CD	K17609	Nucleus	-	-	EV
A0A0V1BID0	T01_13327	-	ABAT	(S)-3-amino-2-methylpropionate transaminase	492	9	7	1	10	0	95.167	0	47.5835	CD	K13524	Mitochondria	-	Up	EV
A0A0V1BME8	T01_918	-	ITGB1	Integrin beta-1	449	9	3	0	8	1	83.4248	8.46102	45.9429	CD	-	Plasma Membrane	-	-	EV
A0A0V1BPY3	T01_436	-	Dat	Dopamine N-acetyltransferase	218	9	8	0	9	0	193.302	0	96.651	CD	-	Cytosol	-	-	EV
A0A0V1BYW3	T01_5647	-			1235	9	5	0	0	9	0	27.685	13.8425	-	-	Extracellular	-	Up	EV
A0A0V1C0K3	T01_14740	-			137	9	1	0	7	2	239.237	55.4599	147.348	-	-	Extracellular	-	Up	EV
E5S422	T01_4649	-	OV16	OV-16 antigen	170	9	6	0	6	3	165.255	67.0412	116.148	CD	K06910	Nucleus	-	-	EV
E5SYG4	T01_5380	-			194	9	3	0	0	9	0	176.242	88.121	CD	-	Extracellular	SP	-	EV
A0A0V1ARQ8	T01_5731	-	Prss8	Prostasin	650	8	6	0	4	4	28.8136	23.3785	26.096	CD	K01362	Plasma Membrane	-	-	EV
A0A0V1AX18	T01_3207	-			860	8	7	0	8	0	43.5555	0	21.7778	-	-	Endoplasmic Reticulum	SP	Up	EV
A0A0V1B001	T01_7946	-	Prss8	Prostasin	267	8	3	0	2	6	35.0728	85.3708	60.2218	CD	-	Nucleus	-	Up	EV
A0A0V1BYA2	T01_15272	-	PDCD11	Protein RRP5-like protein	2185	8	6	0	7	1	15.0002	1.73867	8.36943	CD	K14792	Plasma Membrane	SP	-	EV
A0A0V1C0W0	T01_9903	-		Plancitoxin-1	356	8	6	0	8	0	105.218	0	52.609	CD	K01158	Extracellular	SP	-	EV
E5SH15	T01_9138	-	Ppib	Peptidyl-prolyl cis-trans isomerase	203	8	5	2	9	2	207.586	37.4286	122.507	CD	K03768	Extracellular	SP	-	EV
A0A0V1BBA0	T01_6209	-	dld-1	Dihydrolipoyl dehydrogenase	528	7	5	0	7	0	62.0748	0	31.0374	CD	K00382	Mitochondria	-	-	EV
A0A0V1BFW4	T01_9120	-	Csta	Cystatin-A	81	7	4	0	3	4	173.415	187.605	180.51	CD	K13907	Cytosol	-	-	EV
A0A0V1BJV1	T01_3648	-	Nucb2	Nucleobindin-2	610	7	3	0	1	6	7.67576	37.3672	22.5215	CD	K20371	Extracellular	SP	-	EV
A0A0V1BZ94	T01_7690	-			295	7	3	0	3	4	47.6157	51.5119	49.5638	-	-	Extracellular	SP	-	EV
A0A0V1BZS3	T01_14806	-			899	7	3	0	0	7	0	29.5806	14.7903	-	-	Plasma Membrane	-	-	EV
E5SAS6	T01_4214	-	ttr-46	Transthyretin-like protein 46	152	7	2	0	7	0	215.628	0	107.814	CD	-	Extracellular	SP	Up	EV
A0A0V1B0C0	T01_3601	-		Adenylosuccinate synthetase	580	6	5	0	5	1	40.3639	6.55	23.4569	CD	K01939	Cytosol	-	-	EV
A0A0V1BT00	T01_10834	-			182	6	3	0	5	1	128.632	20.8736	74.7528	-	-	Extracellular	-	Up	EV
A0A0V1BU58	T01_6918	-	PRDX2	Peroxiredoxin-2	206	6	4	0	5	1	113.646	18.4417	66.0439	CD	K03386	Extracellular	SP	Up	EV
C4PEE4	T01_12880	-	Calponin-like protein; Myophilin		152	6	5	0	5	1	154.02	24.9934	89.5067	CD	K20526	Cytosol	-	-	EV
E5SBI8	T01_953	-	Xpnpep1	Xaa-Pro aminopeptidase 1	628	6	6	0	6	0	44.7345	0	22.3672	CD	K01262	Mitochondria	-	-	EV
A0A0V1B8X1	T01_14952	-			259	5	4	0	0	5	0	73.3398	36.6699	-	-	Extracellular	SP	Up	EV
A0A0V1BGK7	T01_5096	-	RPL18A	60S ribosomal protein L18a	281	5	5	0	5	0	83.3134	0	41.6567	CD	K02882	Cytosol	-	Up	EV
A0A0V1BZV4	T01_10565	-			97	5	3	0	0	5	0	195.825	97.9125	-	-	Extracellular	-	-	EV
A0A0V1C272	T01_3299	-			108	5	1	0	3	2	130.062	70.3519	100.207	-	-	Extracellular	SP	-	EV
E5SJ21	T01_3956	-	ttr-46	Transthyretin-like protein 46	132	5	4	0	3	2	106.414	57.5606	81.9873	CD	-	Extracellular	SP	-	EV
E5SUX9	T01_14125	-	l20h-Ts7	Tropomyosin	284	5	5	2	0	7	0	93.6373	46.8186	CD	K10373	Cytosol	-	-	EV
A0A0V1AKT0	T01_12782	-			180	4	2	0	22	15	572.271	316.583	444.427	CD	-	Extracellular	-	-	EV
A0A0V1APR5	T01_175	-		Snake venom 5'-nucleotidase	550	4	1	0	181	41	1540.87	283.198	912.034	CD	K19970	Extracellular	SP	Up	EV
A0A0V1ASK3	T01_15405	-	Adsl	Peptidylprolyl isomerase	1656	4	3	0	3	1	8.48227	2.29408	5.38818	CD	K12487	Nucleus	-	Up	EV
A0A0V1BID7	T01_4965	-	Arhgdia	Rho GDP-dissociation inhibitor 1	209	4	1	0	4	0	89.6118	0	44.8059	CD	K12462	Cytosol	-	-	EV
A0A0V1BJF1	T01_15678	-			62	4	3	0	0	4	0	245.097	122.549	-	-	Extracellular	SP	Up	EV
A0A0V1BMK4	T01_9663	-			345	4	1	0	0	4	0	44.0464	22.0232	-	-	Extracellular	-	-	EV
A0A0V1BT38	T01_3763	-			120	4	4	0	4	0	156.074	0	78.037	-	-	Extracellular	SP	-	EV
A0A0V1BTF1	T01_13918	-			141	4	1	0	0	4	0	107.773	53.8865	-	-	Extracellular	-	-	EV
A0A0V1C2C9	T01_15047	-	Tstd3	Thiosulfate sulfurtransferase/rhodanese-like domain-containing protein 3	288	4	3	0	3	1	48.7731	13.191	30.9821	CD	-	Cytosol	-	Up	EV
Q000T3	T01_13325	-	Cryab	Alpha-crystallin B chain; Small heat shock protein	165	4	3	1	4	1	113.508	23.0242	68.2661	CD	K04455	Cytosol	-	Up	EV
A0A0V1AHX1	T01_8103	-			95	3	1	2	7	7	345.005	279.926	312.466	-	-	Mitochondria	-	-	EV
A0A0V1APS0	T01_24	-	5NUC	Protein 5NUC	194	3	2	0	46	15	1110.22	293.737	701.979	CD	-	Cytosol/Nucleus	-	-	EV
A0A0V1ARZ2	T01_2781	-	ttr-46	Transthyretin-like protein 46	136	3	3	0	3	0	103.284	0	51.642	CD	-	Extracellular	SP	-	EV
A0A0V1AUA7	T01_1906	-	TMPRSS9	Transmembrane protease serine 9	1346	3	3	0	0	3	0	8.46731	4.23365	CD	-	Plasma Membrane	SP	-	EV
A0A0V1AV55	T01_3845	-			173	3	1	0	1	2	27.0648	43.9191	35.492	-	-	Cytosol	-	Up	EV
A0A0V1AYM5	T01_8828	-	ldh-1	L-lactate dehydrogenase	368	3	1	0	2	1	25.4468	10.3234	17.8851	CD	K00016	Cytosol	-	-	EV
A0A0V1B0R0	T01_15139	-	sml-3	Secreted from muscle stage larvae 3	117	3	2	0	2	1	80.0379	32.4701	56.254	-	-	Plasma Membrane	SP	Up	EV
A0A0V1B3G8	T01_8913	-	PSAP	Proactivator polypeptide	601	3	3	0	0	3	0	18.9634	9.4817	CD	K12382	Extracellular	SP	Up	EV
A0A0V1B486	T01_15040	-	HRSP12	Ribonuclease	143	3	3	0	2	1	65.4855	26.5664	46.026	CD	K09022	Cytosol	-	Up	EV
A0A0V1BFR5	T01_15960	-	ttr-46	Transthyretin-like protein 46	142	3	2	0	3	0	98.92	0	49.46	CD	-	Extracellular	SP	Up	EV
A0A0V1BIS9	T01_7575	-	Prss28	Serine protease 28	296	3	2	0	0	3	0	38.5034	19.2517	CD	-	Mitochondria	-	Up	EV
A0A0V1BJ72	T01_2880	-			246	3	1	0	1	2	19.0334	30.8862	24.9598	-	-	Plasma Membrane	SP	-	EV
A0A0V1BKL0	T01_1094	-		Alpha-L-fucosidase	466	3	3	0	3	0	30.143	0	15.0715	CD	K01206	Extracellular	SP	-	EV
A0A0V1BMB9	T01_15658	-			396	3	1	0	2	1	23.6476	9.59343	16.6205	-	-	Plasma Membrane	-	-	EV
A0A0V1BMT1	T01_3439	-			88	3	1	0	3	0	159.621	0	79.8105	-	-	Extracellular	SP	Up	EV
A0A0V1BPV4	T01_897	-		Vinculin	1379	3	3	0	3	0	10.1861	0	5.09305	CD	K05700	Cytosol	-	Up	EV
A0A0V1BU52	T01_8496	-		Venom allergen 5.01	380	3	2	0	0	3	0	29.9921	14.9961	CD	-	Extracellular	SP	-	EV
A0A0V1BV92	T01_686	-			149	3	2	0	1	2	31.4243	50.9933	41.2088	-	-	Extracellular	SP	Up	EV
A0A0V1BZB1	T01_2909	-	CELA1	Chymotrypsin-like elastase family member 1	446	3	2	4	29	61	304.449	519.594	412.022	CD	-	Mitochondria	-	Up	EV
E5S7F3	T01_7588	-			401	3	1	0	3	0	35.029	0	17.5145	-	-	Cytosol	-	-	EV
A0A0V1APZ1	T01_15230	-	PI16	Peptidase inhibitor 16	210	2	1	2	1	18	22.2963	325.629	173.963	CD	-	Extracellular	SP	Up	EV
A0A0V1AVF1	T01_7613	-	STIP1	Stress-induced-phosphoprotein 1	526	2	2	0	2	0	17.8031	0	8.90155	CD	K09553	Cytosol	-	-	EV
A0A0V1B087	T01_11009	-	Pepsin II-1		436	2	2	0	2	0	21.4781	0	10.7391	CD	K01381	Mitochondria	-	-	EV
A0A0V1B3X2	T01_7095	-			374	2	1	0	2	0	25.0386	0	12.5193	CD	K23637	Mitochondria	-	Up	EV
A0A0V1BSG3	T01_12866	-	GPX1	Glutathione peroxidase	177	2	2	2	4	0	105.813	0	52.9065	CD	K05361	Mitochondria	SP	-	EV
A0A0V1BTU3	T01_8074	-			961	2	1	0	0	2	0	7.90635	3.95317	-	-	Cytosol	-	-	EV
A0A0V1BX36	T01_6155	-			133	2	2	0	0	2	0	57.1278	28.5639	-	-	Extracellular	SP	-	EV
E5S632	T01_1068	-	FKBP2	Peptidylprolyl isomerase	146	2	1	0	1	1	32.07	26.0205	29.0452	CD	K09569	Extracellular	SP	-	EV
A0A0V1ALY2	T01_156	-		Apple domain-containing protein	95	1	1	0	0	1	0	39.9895	19.9947	-	-	Extracellular	-	-	EV
A0A0V1AS05	T01_2281	-	Sod2	Superoxide dismutase	220	1	1	0	1	0	21.2828	0	10.6414	CD	K04564	Mitochondria	-	-	EV
A0A0V1B945	T01_12472	-			184	1	1	0	13	10	330.809	206.467	268.638	-	-	Plasma Membrane	-	-	EV
A0A0V1BAM4	T01_9473	-	OLFML2A	Olfactomedin-like protein 2A	704	1	1	0	1	0	6.65087	0	3.32544	CD	K16364	Cytosol	-	-	EV
A0A0V1BR61	T01_16150	-	Tmprss2	Transmembrane protease serine 2	825	1	1	0	0	1	0	4.60485	2.30242	CD	-	Plasma Membrane	-	-	EV
A0A0V1BTN2	T01_10844	-			122	1	1	0	1	0	38.3788	0	19.1894	-	-	Extracellular	SP	-	EV
A0A0V1BTZ3	T01_15547	-	dim-1	Disorganized muscle protein 1	796	1	1	0	0	1	0	4.77261	2.38631	CD	-	Cytosol/Nucleus	-	-	EV
A0A0V1BUG0	T01_5628	-	Ahcy13	Adenosylhomocysteinase	445	1	1	0	0	1	0	8.53708	4.26854	CD	K01251	Cytosol	-	-	EV
E5RZQ6	T01_10882	-	HSPB1	Heat shock protein beta-1	164	1	1	0	2	0	57.1002	0	28.5501	CD	-	Cytosol	-	-	EV
E5SLU1	T01_8781	-	Act5C	Actin-5C	376	1	1	5	19	44	236.601	444.564	340.582	CD	K05692	Cytoskeleton	-	Up	EV
A0A0V1BJP9	T01_12809	-	Snake venom 5'-nucleotidase		550	0	0	36	195	46	1660.06	317.735	988.898	CD	K19970	Extracellular	SP	Up	EV

## Sheet: Sheet1.4
ScanF	Obs m/z	z	SrchID	SrchName	Theo m/z	PPM	XCorr	deltaCorr	# Ions	Ions Matched	ProteinID	Redun	Peptide	Pept. Length	Start Position	End Position	MissedCleav
18142	493.553	3	548948	b5322_Trich_secretome_band6_Rattus_Norwegicus_Uniprot_Filtered_220426_Contams_Trichinella_Spiralis_2022_Rev_Trypsin	493.552	3.72	1.331	0.472	17/44	17	##A0A0V1B1X8|Neurogenic	U	R.GYCDM*LNINTYR.Q	12	140	151	0
17615	545.234	2	548948	b5322_Trich_secretome_band6_Rattus_Norwegicus_Uniprot_Filtered_220426_Contams_Trichinella_Spiralis_2022_Rev_Trypsin	545.233	1.08	1.238	0.426	2016-07-01	7	##A0A0V1B1X8|Neurogenic	U	R.YDAM*ELGM*K.R	9	1155	1163	0
5319	471.771	2	548957	w20133_band 1_Rattus_Norwegicus_Uniprot_Filtered_220426_Contams_Trichinella_Spiralis_2022_Rev_Trypsin	471.772	-1.43	2.035	0.456	2014-12-01	12	##sp|O70631|EST2C_RAT	U	K.LVAQLNER.S	8	188	195	0
43540	814.393	3	548946	b5320_Trich_secretome_band4_Rattus_Norwegicus_Uniprot_Filtered_220426_Contams_Trichinella_Spiralis_2022_Rev_Trypsin	814.393	0.34	2.407	0.384	20/80	20	##sp|P08104|SCN3A_RAT	U	K.QRSEELEEMTNTLISAISM*SR.Q	21	1277	1297	1
20265	396.734	2	548946	b5320_Trich_secretome_band4_Rattus_Norwegicus_Uniprot_Filtered_220426_Contams_Trichinella_Spiralis_2022_Rev_Trypsin	396.734	-0.37	1.837	0.331	2022-12-07	7	##sp|Q02874|H2AY_RAT	U	K.QGLFLSK.T	7	178	184	0
4801	543.301	2	548950	w20126_band 8_Rattus_Norwegicus_Uniprot_Filtered_220426_Contams_Trichinella_Spiralis_2022_Rev_Trypsin	543.301	-0.93	2.821	0.28	14/16	14	##sp|Q9JLH5|CK5P2_RAT	U	R.LDEQLAQIR.E	9	1609	1617	0
15786	609.664	3	548955	w20131_band 3_Rattus_Norwegicus_Uniprot_Filtered_220426_Contams_Trichinella_Spiralis_2022_Rev_Trypsin	609.664	-0.48	3.917	0.032	29/60	29	A0A0V0YZ53|Transmembrane	U	R.YDDATVVYDLSLVLLK.E	16	25	40	0
15862	913.993	2	548955	w20131_band 3_Rattus_Norwegicus_Uniprot_Filtered_220426_Contams_Trichinella_Spiralis_2022_Rev_Trypsin	913.993	0.57	3.417	0.171	17/30	17	A0A0V0YZ53|Transmembrane	U	R.YDDATVVYDLSLVLLK.E	16	25	40	0
16040	913.994	2	548955	w20131_band 3_Rattus_Norwegicus_Uniprot_Filtered_220426_Contams_Trichinella_Spiralis_2022_Rev_Trypsin	913.993	0.76	4.279	0.043	19/30	19	A0A0V0YZ53|Transmembrane	U	R.YDDATVVYDLSLVLLK.E	16	25	40	0
5582	730.878	2	548954	w20130_band 4_Rattus_Norwegicus_Uniprot_Filtered_220426_Contams_Trichinella_Spiralis_2022_Rev_Trypsin	730.878	-0.05	2.268	0.469	15/26	15	A0A0V0ZBE3|Brachyurin	U	R.GSVATPNSIPYQAR.L	14	13	26	0
9985	861.939	2	548953	w20129_band 5_Rattus_Norwegicus_Uniprot_Filtered_220426_Contams_Trichinella_Spiralis_2022_Rev_Trypsin	861.939	0.07	1.996	0.346	14/32	14	A0A0V0ZIR9|Putative	R	K.IDYPTTNGPFAVGSGVK.M	17	44	60	0
8413	689.091	4	548953	w20129_band 5_Rattus_Norwegicus_Uniprot_Filtered_220426_Contams_Trichinella_Spiralis_2022_Rev_Trypsin	689.092	-0.45	2.301	0.264	33/144	33	A0A0V0ZIR9|Putative	R	K.LIDM*DKVQVHPTGFVDPEQPDAGTK.F	25	69	93	1
7410	689.092	4	548952	w20128_band 6_Rattus_Norwegicus_Uniprot_Filtered_220426_Contams_Trichinella_Spiralis_2022_Rev_Trypsin	689.092	-0.23	2.567	0.434	35/144	35	A0A0V0ZIR9|Putative	R	K.LIDM*DKVQVHPTGFVDPEQPDAGTK.F	25	69	93	1
10058	685.093	4	548953	w20129_band 5_Rattus_Norwegicus_Uniprot_Filtered_220426_Contams_Trichinella_Spiralis_2022_Rev_Trypsin	685.093	-0.46	2.769	0.359	46/144	46	A0A0V0ZIR9|Putative	R	K.LIDMDKVQVHPTGFVDPEQPDAGTK.F	25	69	93	1
23553	646.67	3	548948	b5322_Trich_secretome_band6_Rattus_Norwegicus_Uniprot_Filtered_220426_Contams_Trichinella_Spiralis_2022_Rev_Trypsin	646.67	0.01	1.985	0.31	16/72	16	A0A0V0ZIR9|Putative	R	K.SKIDYPTTNGPFAVGSGVK.M	19	42	60	1
6447	674.669	3	548954	w20130_band 4_Rattus_Norwegicus_Uniprot_Filtered_220426_Contams_Trichinella_Spiralis_2022_Rev_Trypsin	674.669	-0.37	2.432	0.371	25/72	25	A0A0V0ZIR9|Putative	R	K.VQVHPTGFVDPEQPDAGTK.F	19	75	93	0
7019	674.669	3	548953	w20129_band 5_Rattus_Norwegicus_Uniprot_Filtered_220426_Contams_Trichinella_Spiralis_2022_Rev_Trypsin	674.669	-0.75	2.904	0.442	27/72	27	A0A0V0ZIR9|Putative	R	K.VQVHPTGFVDPEQPDAGTK.F	19	75	93	0
5898	674.669	3	548952	w20128_band 6_Rattus_Norwegicus_Uniprot_Filtered_220426_Contams_Trichinella_Spiralis_2022_Rev_Trypsin	674.669	-0.13	2.236	0.266	21/72	21	A0A0V0ZIR9|Putative	R	K.VQVHPTGFVDPEQPDAGTK.F	19	75	93	0
5922	674.669	3	548952	w20128_band 6_Rattus_Norwegicus_Uniprot_Filtered_220426_Contams_Trichinella_Spiralis_2022_Rev_Trypsin	674.669	-0.18	2.971	0.403	26/72	26	A0A0V0ZIR9|Putative	R	K.VQVHPTGFVDPEQPDAGTK.F	19	75	93	0
18189	674.669	3	548948	b5322_Trich_secretome_band6_Rattus_Norwegicus_Uniprot_Filtered_220426_Contams_Trichinella_Spiralis_2022_Rev_Trypsin	674.669	-0.21	2.42	0.148	19/72	19	A0A0V0ZIR9|Putative	R	K.VQVHPTGFVDPEQPDAGTK.F	19	75	93	0
17819	441.738	2	548948	b5322_Trich_secretome_band6_Rattus_Norwegicus_Uniprot_Filtered_220426_Contams_Trichinella_Spiralis_2022_Rev_Trypsin	441.738	1.21	1.618	0.522	2016-11-01	11	A0A0V0ZIR9|Putative	U	R.GSGALLLDH.-	9	102	110	0
9980	820.935	2	548954	w20130_band 4_Rattus_Norwegicus_Uniprot_Filtered_220426_Contams_Trichinella_Spiralis_2022_Rev_Trypsin	820.936	-0.49	2.119	0	2028-10-01	10	A0A0V1AHX1|Uncharacterized	R	K.SFQVYTPGTTATVLR.K	15	4	18	0
30608	820.936	2	548946	b5320_Trich_secretome_band4_Rattus_Norwegicus_Uniprot_Filtered_220426_Contams_Trichinella_Spiralis_2022_Rev_Trypsin	820.936	0.31	1.972	0.325	2028-09-01	9	A0A0V1AHX1|Uncharacterized	R	K.SFQVYTPGTTATVLR.K	15	4	18	0
9466	598.853	2	548954	w20130_band 4_Rattus_Norwegicus_Uniprot_Filtered_220426_Contams_Trichinella_Spiralis_2022_Rev_Trypsin	598.853	-0.52	2.091	0.583	2020-11-01	11	A0A0V1AHX1|Uncharacterized	R	K.VENVLGPITVR.D	11	27	37	0
27463	598.854	2	548947	b5321_Trich_secretome_band5_Rattus_Norwegicus_Uniprot_Filtered_220426_Contams_Trichinella_Spiralis_2022_Rev_Trypsin	598.853	1.08	1.604	0.259	2020-08-01	8	A0A0V1AHX1|Uncharacterized	R	K.VENVLGPITVR.D	11	27	37	0
28974	598.854	2	548946	b5320_Trich_secretome_band4_Rattus_Norwegicus_Uniprot_Filtered_220426_Contams_Trichinella_Spiralis_2022_Rev_Trypsin	598.853	0.68	2.508	0.324	2020-11-01	11	A0A0V1AHX1|Uncharacterized	R	K.VENVLGPITVR.D	11	27	37	0
5154	720.852	2	548955	w20131_band 3_Rattus_Norwegicus_Uniprot_Filtered_220426_Contams_Trichinella_Spiralis_2022_Rev_Trypsin	720.852	-0.39	1.71	0.564	13/24	13	A0A0V1AHX1|Uncharacterized	U	K.YQPTATTSTDSIR.T	13	4	16	0
4037	720.851	2	548954	w20130_band 4_Rattus_Norwegicus_Uniprot_Filtered_220426_Contams_Trichinella_Spiralis_2022_Rev_Trypsin	720.852	-1.23	2.015	0.439	16/24	16	A0A0V1AHX1|Uncharacterized	U	K.YQPTATTSTDSIR.T	13	4	16	0
10061	720.852	2	548946	b5320_Trich_secretome_band4_Rattus_Norwegicus_Uniprot_Filtered_220426_Contams_Trichinella_Spiralis_2022_Rev_Trypsin	720.852	0.01	2.397	0.546	13/24	13	A0A0V1AHX1|Uncharacterized	U	K.YQPTATTSTDSIR.T	13	4	16	0
4488	666.823	2	548954	w20130_band 4_Rattus_Norwegicus_Uniprot_Filtered_220426_Contams_Trichinella_Spiralis_2022_Rev_Trypsin	666.823	-0.04	2.308	0.519	14/22	14	A0A0V1AKT0|Uncharacterized	U	K.DTEIQIGQDSAR.W	12	115	126	0
14145	666.822	2	548946	b5320_Trich_secretome_band4_Rattus_Norwegicus_Uniprot_Filtered_220426_Contams_Trichinella_Spiralis_2022_Rev_Trypsin	666.823	-1.02	1.814	0.476	2022-10-01	10	A0A0V1AKT0|Uncharacterized	U	K.DTEIQIGQDSAR.W	12	115	126	0
14084	1110.58	2	548954	w20130_band 4_Rattus_Norwegicus_Uniprot_Filtered_220426_Contams_Trichinella_Spiralis_2022_Rev_Trypsin	1110.58	1.25	1.476	0.422	1938-08-01	8	A0A0V1AKT0|Uncharacterized	U	K.IFASAPVAYSSDVYLNYIVK.I	20	57	76	0
14146	1110.58	2	548954	w20130_band 4_Rattus_Norwegicus_Uniprot_Filtered_220426_Contams_Trichinella_Spiralis_2022_Rev_Trypsin	1110.58	1.1	2.772	0.514	16/38	16	A0A0V1AKT0|Uncharacterized	U	K.IFASAPVAYSSDVYLNYIVK.I	20	57	76	0
11075	503.733	2	548949	b5323_Trich_secretome_band7_Rattus_Norwegicus_Uniprot_Filtered_220426_Contams_Trichinella_Spiralis_2022_Rev_Trypsin	503.733	0.29	1.656	0.464	2018-11-01	11	A0A0V1ALY2|Apple	U	K.FAGNDLNAAN.-	10	86	95	0
7706	598.254	2	548957	w20133_band 1_Rattus_Norwegicus_Uniprot_Filtered_220426_Contams_Trichinella_Spiralis_2022_Rev_Trypsin	598.254	-0.17	1.54	0.415	2016-10-01	10	A0A0V1APR5|Snake	U	K.NWDPEESYR.L	9	487	495	0
6886	598.254	2	548953	w20129_band 5_Rattus_Norwegicus_Uniprot_Filtered_220426_Contams_Trichinella_Spiralis_2022_Rev_Trypsin	598.254	-0.99	1.363	0.36	2016-06-01	6	A0A0V1APR5|Snake	U	K.NWDPEESYR.L	9	487	495	0
5726	598.254	2	548952	w20128_band 6_Rattus_Norwegicus_Uniprot_Filtered_220426_Contams_Trichinella_Spiralis_2022_Rev_Trypsin	598.254	-1.01	1.781	0.547	2016-08-01	8	A0A0V1APR5|Snake	U	K.NWDPEESYR.L	9	487	495	0
16829	598.254	2	548948	b5322_Trich_secretome_band6_Rattus_Norwegicus_Uniprot_Filtered_220426_Contams_Trichinella_Spiralis_2022_Rev_Trypsin	598.254	-1.02	2.094	0.402	2016-10-01	10	A0A0V1APR5|Snake	U	K.NWDPEESYR.L	9	487	495	0
12630	334.179	3	548948	b5322_Trich_secretome_band6_Rattus_Norwegicus_Uniprot_Filtered_220426_Contams_Trichinella_Spiralis_2022_Rev_Trypsin	334.18	-2.31	1.898	0.424	14/28	14	A0A0V1APS0|Protein	U	-.M*LTDHLVR.K	8	1	8	0
12631	500.766	2	548948	b5322_Trich_secretome_band6_Rattus_Norwegicus_Uniprot_Filtered_220426_Contams_Trichinella_Spiralis_2022_Rev_Trypsin	500.766	0.77	2.066	0.333	2014-09-01	9	A0A0V1APS0|Protein	U	-.M*LTDHLVR.K	8	1	8	0
15267	328.848	3	548948	b5322_Trich_secretome_band6_Rattus_Norwegicus_Uniprot_Filtered_220426_Contams_Trichinella_Spiralis_2022_Rev_Trypsin	328.848	-0.27	1.962	0.129	2028-11-01	11	A0A0V1APS0|Protein	U	-.MLTDHLVR.K	8	1	8	0
13529	588.781	2	548949	b5323_Trich_secretome_band7_Rattus_Norwegicus_Uniprot_Filtered_220426_Contams_Trichinella_Spiralis_2022_Rev_Trypsin	588.782	-1.19	1.601	0.411	2018-10-01	10	A0A0V1APZ1|Peptidase	R	K.EM*PTVDDVVR.A	10	345	354	0
15294	588.782	2	548946	b5320_Trich_secretome_band4_Rattus_Norwegicus_Uniprot_Filtered_220426_Contams_Trichinella_Spiralis_2022_Rev_Trypsin	588.782	0.17	2.127	0.434	2018-12-01	12	A0A0V1APZ1|Peptidase	R	K.EM*PTVDDVVR.A	10	345	354	0
11305	588.782	2	548945	b5319_Trich_secretome_band3_Rattus_Norwegicus_Uniprot_Filtered_220426_Contams_Trichinella_Spiralis_2022_Rev_Trypsin	588.782	0.87	2.054	0.443	13/18	13	A0A0V1APZ1|Peptidase	R	K.EM*PTVDDVVR.A	10	345	354	0
12308	588.783	2	548945	b5319_Trich_secretome_band3_Rattus_Norwegicus_Uniprot_Filtered_220426_Contams_Trichinella_Spiralis_2022_Rev_Trypsin	588.782	1.17	1.868	0.402	2018-12-01	12	A0A0V1APZ1|Peptidase	R	K.EM*PTVDDVVR.A	10	345	354	0
12627	588.782	2	548945	b5319_Trich_secretome_band3_Rattus_Norwegicus_Uniprot_Filtered_220426_Contams_Trichinella_Spiralis_2022_Rev_Trypsin	588.782	-0.15	1.883	0.496	2018-12-01	12	A0A0V1APZ1|Peptidase	R	K.EM*PTVDDVVR.A	10	345	354	0
13809	588.782	2	548945	b5319_Trich_secretome_band3_Rattus_Norwegicus_Uniprot_Filtered_220426_Contams_Trichinella_Spiralis_2022_Rev_Trypsin	588.782	0.02	2.138	0.459	2018-12-01	12	A0A0V1APZ1|Peptidase	R	K.EM*PTVDDVVR.A	10	345	354	0
14081	588.782	2	548945	b5319_Trich_secretome_band3_Rattus_Norwegicus_Uniprot_Filtered_220426_Contams_Trichinella_Spiralis_2022_Rev_Trypsin	588.782	0.57	2.271	0.457	2018-12-01	12	A0A0V1APZ1|Peptidase	R	K.EM*PTVDDVVR.A	10	345	354	0
14321	588.782	2	548945	b5319_Trich_secretome_band3_Rattus_Norwegicus_Uniprot_Filtered_220426_Contams_Trichinella_Spiralis_2022_Rev_Trypsin	588.782	0.06	2.137	0.462	2018-12-01	12	A0A0V1APZ1|Peptidase	R	K.EM*PTVDDVVR.A	10	345	354	0
14514	588.782	2	548945	b5319_Trich_secretome_band3_Rattus_Norwegicus_Uniprot_Filtered_220426_Contams_Trichinella_Spiralis_2022_Rev_Trypsin	588.782	0.18	2.105	0.389	2018-12-01	12	A0A0V1APZ1|Peptidase	R	K.EM*PTVDDVVR.A	10	345	354	0
15093	588.781	2	548944	b5318_Trich_secretome_band2_Rattus_Norwegicus_Uniprot_Filtered_220426_Contams_Trichinella_Spiralis_2022_Rev_Trypsin	588.782	-1.37	2.397	0.421	13/18	13	A0A0V1APZ1|Peptidase	R	K.EM*PTVDDVVR.A	10	345	354	0
15338	588.782	2	548944	b5318_Trich_secretome_band2_Rattus_Norwegicus_Uniprot_Filtered_220426_Contams_Trichinella_Spiralis_2022_Rev_Trypsin	588.782	-0.15	1.879	0.508	2018-12-01	12	A0A0V1APZ1|Peptidase	R	K.EM*PTVDDVVR.A	10	345	354	0
8716	580.784	2	548956	w20132_band 2_Rattus_Norwegicus_Uniprot_Filtered_220426_Contams_Trichinella_Spiralis_2022_Rev_Trypsin	580.784	-1.18	1.755	0.335	2018-11-01	11	A0A0V1APZ1|Peptidase	R	K.EMPTVDDVVR.A	10	345	354	0
22700	580.785	2	548946	b5320_Trich_secretome_band4_Rattus_Norwegicus_Uniprot_Filtered_220426_Contams_Trichinella_Spiralis_2022_Rev_Trypsin	580.784	0.55	2.222	0.57	2018-11-01	11	A0A0V1APZ1|Peptidase	R	K.EMPTVDDVVR.A	10	345	354	0
16755	580.786	2	548945	b5319_Trich_secretome_band3_Rattus_Norwegicus_Uniprot_Filtered_220426_Contams_Trichinella_Spiralis_2022_Rev_Trypsin	580.784	3.48	1.945	0.515	2018-10-01	10	A0A0V1APZ1|Peptidase	R	K.EMPTVDDVVR.A	10	345	354	0
21821	580.785	2	548945	b5319_Trich_secretome_band3_Rattus_Norwegicus_Uniprot_Filtered_220426_Contams_Trichinella_Spiralis_2022_Rev_Trypsin	580.784	0.73	1.984	0.538	2018-10-01	10	A0A0V1APZ1|Peptidase	R	K.EMPTVDDVVR.A	10	345	354	0
22105	580.785	2	548945	b5319_Trich_secretome_band3_Rattus_Norwegicus_Uniprot_Filtered_220426_Contams_Trichinella_Spiralis_2022_Rev_Trypsin	580.784	0.72	1.95	0.523	2018-09-01	9	A0A0V1APZ1|Peptidase	R	K.EMPTVDDVVR.A	10	345	354	0
22602	580.784	2	548944	b5318_Trich_secretome_band2_Rattus_Norwegicus_Uniprot_Filtered_220426_Contams_Trichinella_Spiralis_2022_Rev_Trypsin	580.784	-1.32	2.001	0.373	2018-10-01	10	A0A0V1APZ1|Peptidase	R	K.EMPTVDDVVR.A	10	345	354	0
20788	381.231	2	548946	b5320_Trich_secretome_band4_Rattus_Norwegicus_Uniprot_Filtered_220426_Contams_Trichinella_Spiralis_2022_Rev_Trypsin	381.231	-0.6	1.934	0.344	2022-12-08	8	A0A0V1APZ1|Peptidase	U	R.LLFGSPK.N	7	37	43	0
20537	381.231	2	548944	b5318_Trich_secretome_band2_Rattus_Norwegicus_Uniprot_Filtered_220426_Contams_Trichinella_Spiralis_2022_Rev_Trypsin	381.231	-1.01	1.29	0.397	2022-12-08	8	A0A0V1APZ1|Peptidase	U	R.LLFGSPK.N	7	37	43	0
7504	661.833	2	548956	w20132_band 2_Rattus_Norwegicus_Uniprot_Filtered_220426_Contams_Trichinella_Spiralis_2022_Rev_Trypsin	661.833	-0.7	3.057	0.436	17/24	17	A0A0V1AQ63|Protein	U	K.GAEFLANSTEVGK.F	13	119	131	0
18144	661.833	2	548945	b5319_Trich_secretome_band3_Rattus_Norwegicus_Uniprot_Filtered_220426_Contams_Trichinella_Spiralis_2022_Rev_Trypsin	661.833	0.33	2.705	0.442	14/24	14	A0A0V1AQ63|Protein	U	K.GAEFLANSTEVGK.F	13	119	131	0
10200	909.103	3	548956	w20132_band 2_Rattus_Norwegicus_Uniprot_Filtered_220426_Contams_Trichinella_Spiralis_2022_Rev_Trypsin	909.102	0.17	3.71	0.613	27/92	27	A0A0V1AQ63|Protein	U	K.HQITSHPVVANEFLGSAM*YTYSEK.M	24	162	185	0
10213	682.078	4	548956	w20132_band 2_Rattus_Norwegicus_Uniprot_Filtered_220426_Contams_Trichinella_Spiralis_2022_Rev_Trypsin	682.079	-0.28	3.091	0.393	34/138	34	A0A0V1AQ63|Protein	U	K.HQITSHPVVANEFLGSAM*YTYSEK.M	24	162	185	0
11997	678.08	4	548956	w20132_band 2_Rattus_Norwegicus_Uniprot_Filtered_220426_Contams_Trichinella_Spiralis_2022_Rev_Trypsin	678.08	-0.32	2.092	0.367	27/138	27	A0A0V1AQ63|Protein	U	K.HQITSHPVVANEFLGSAMYTYSEK.M	24	162	185	0
12014	903.77	3	548956	w20132_band 2_Rattus_Norwegicus_Uniprot_Filtered_220426_Contams_Trichinella_Spiralis_2022_Rev_Trypsin	903.771	-0.48	2.67	0.453	23/92	23	A0A0V1AQ63|Protein	U	K.HQITSHPVVANEFLGSAMYTYSEK.M	24	162	185	0
11258	537.308	2	548956	w20132_band 2_Rattus_Norwegicus_Uniprot_Filtered_220426_Contams_Trichinella_Spiralis_2022_Rev_Trypsin	537.309	-0.9	2.642	0.629	17/20	17	A0A0V1AQ63|Protein	U	R.GPGTAIAFALR.L	11	198	208	0
11437	537.308	2	548956	w20132_band 2_Rattus_Norwegicus_Uniprot_Filtered_220426_Contams_Trichinella_Spiralis_2022_Rev_Trypsin	537.309	-0.94	2.938	0.559	16/20	16	A0A0V1AQ63|Protein	U	R.GPGTAIAFALR.L	11	198	208	0
13670	510.623	3	548956	w20132_band 2_Rattus_Norwegicus_Uniprot_Filtered_220426_Contams_Trichinella_Spiralis_2022_Rev_Trypsin	510.624	-0.98	1.632	0.286	16/52	16	A0A0V1AQ63|Protein	U	R.GVVIKPDDIFDAIK.V	14	91	104	0
13835	510.623	3	548956	w20132_band 2_Rattus_Norwegicus_Uniprot_Filtered_220426_Contams_Trichinella_Spiralis_2022_Rev_Trypsin	510.624	-1.11	1.749	0.356	17/52	17	A0A0V1AQ63|Protein	U	R.GVVIKPDDIFDAIK.V	14	91	104	0
41113	510.624	3	548946	b5320_Trich_secretome_band4_Rattus_Norwegicus_Uniprot_Filtered_220426_Contams_Trichinella_Spiralis_2022_Rev_Trypsin	510.624	-0.15	1.767	0.45	16/52	16	A0A0V1AQ63|Protein	U	R.GVVIKPDDIFDAIK.V	14	91	104	0
40680	510.624	3	548945	b5319_Trich_secretome_band3_Rattus_Norwegicus_Uniprot_Filtered_220426_Contams_Trichinella_Spiralis_2022_Rev_Trypsin	510.624	-0.14	2.172	0.496	20/52	20	A0A0V1AQ63|Protein	U	R.GVVIKPDDIFDAIK.V	14	91	104	0
40723	765.432	2	548945	b5319_Trich_secretome_band3_Rattus_Norwegicus_Uniprot_Filtered_220426_Contams_Trichinella_Spiralis_2022_Rev_Trypsin	765.432	-0.34	3.31	0.579	18/26	18	A0A0V1AQ63|Protein	U	R.GVVIKPDDIFDAIK.V	14	91	104	0
10216	676.704	3	548956	w20132_band 2_Rattus_Norwegicus_Uniprot_Filtered_220426_Contams_Trichinella_Spiralis_2022_Rev_Trypsin	676.704	-0.44	2.579	0.405	23/72	23	A0A0V1AQ63|Protein	U	R.RAEIEVTLASTTGNVEPIK.C	19	69	87	1
43691	809.45	3	548945	b5319_Trich_secretome_band3_Rattus_Norwegicus_Uniprot_Filtered_220426_Contams_Trichinella_Spiralis_2022_Rev_Trypsin	809.451	-1.17	3.34	0.491	23/88	23	A0A0V1AQ63|Protein	U	R.TAVVLLSEGAEELETVAVVDILR.R	23	46	68	0
43700	809.452	3	548945	b5319_Trich_secretome_band3_Rattus_Norwegicus_Uniprot_Filtered_220426_Contams_Trichinella_Spiralis_2022_Rev_Trypsin	809.451	1.24	2.001	0.446	16/88	16	A0A0V1AQ63|Protein	U	R.TAVVLLSEGAEELETVAVVDILR.R	23	46	68	0
15849	977.852	3	548957	w20133_band 1_Rattus_Norwegicus_Uniprot_Filtered_220426_Contams_Trichinella_Spiralis_2022_Rev_Trypsin	977.85	1.87	2.737	0.349	19/104	19	A0A0V1AQT0|Protein	U	K.LALVGISSENQQTTSVTSFTLLYPYAK.Q	27	1782	1808	0
15740	977.851	3	548955	w20131_band 3_Rattus_Norwegicus_Uniprot_Filtered_220426_Contams_Trichinella_Spiralis_2022_Rev_Trypsin	977.85	0.97	2.534	0.41	20/104	20	A0A0V1AQT0|Protein	U	K.LALVGISSENQQTTSVTSFTLLYPYAK.Q	27	1782	1808	0
15756	977.85	3	548955	w20131_band 3_Rattus_Norwegicus_Uniprot_Filtered_220426_Contams_Trichinella_Spiralis_2022_Rev_Trypsin	977.85	0.16	2.571	0.581	22/104	22	A0A0V1AQT0|Protein	U	K.LALVGISSENQQTTSVTSFTLLYPYAK.Q	27	1782	1808	0
43659	977.85	3	548946	b5320_Trich_secretome_band4_Rattus_Norwegicus_Uniprot_Filtered_220426_Contams_Trichinella_Spiralis_2022_Rev_Trypsin	977.85	-0.15	2.32	0.394	18/104	18	A0A0V1AQT0|Protein	U	K.LALVGISSENQQTTSVTSFTLLYPYAK.Q	27	1782	1808	0
6608	488.251	3	548956	w20132_band 2_Rattus_Norwegicus_Uniprot_Filtered_220426_Contams_Trichinella_Spiralis_2022_Rev_Trypsin	488.251	-0.77	1.909	0.317	18/48	18	A0A0V1AQT0|Protein	U	K.SSHM*SM*AVILLNK.M	13	1612	1624	0
7239	488.251	3	548955	w20131_band 3_Rattus_Norwegicus_Uniprot_Filtered_220426_Contams_Trichinella_Spiralis_2022_Rev_Trypsin	488.251	-1.27	2.124	0.362	15/48	15	A0A0V1AQT0|Protein	U	K.SSHM*SM*AVILLNK.M	13	1612	1624	0
5383	488.251	3	548952	w20128_band 6_Rattus_Norwegicus_Uniprot_Filtered_220426_Contams_Trichinella_Spiralis_2022_Rev_Trypsin	488.251	-1.4	1.941	0.338	19/48	19	A0A0V1AQT0|Protein	U	K.SSHM*SM*AVILLNK.M	13	1612	1624	0
4858	488.251	3	548951	w20127_band 7_Rattus_Norwegicus_Uniprot_Filtered_220426_Contams_Trichinella_Spiralis_2022_Rev_Trypsin	488.251	-0.84	2.033	0.338	17/48	17	A0A0V1AQT0|Protein	U	K.SSHM*SM*AVILLNK.M	13	1612	1624	0
4854	488.251	3	548950	w20126_band 8_Rattus_Norwegicus_Uniprot_Filtered_220426_Contams_Trichinella_Spiralis_2022_Rev_Trypsin	488.251	-1.04	2.968	0.434	23/48	23	A0A0V1AQT0|Protein	U	K.SSHM*SM*AVILLNK.M	13	1612	1624	0
15916	488.251	3	548946	b5320_Trich_secretome_band4_Rattus_Norwegicus_Uniprot_Filtered_220426_Contams_Trichinella_Spiralis_2022_Rev_Trypsin	488.251	-1.54	2.472	0.201	21/48	21	A0A0V1AQT0|Protein	U	K.SSHM*SM*AVILLNK.M	13	1612	1624	0
16239	488.251	3	548946	b5320_Trich_secretome_band4_Rattus_Norwegicus_Uniprot_Filtered_220426_Contams_Trichinella_Spiralis_2022_Rev_Trypsin	488.251	-0.14	3.212	0.344	22/48	22	A0A0V1AQT0|Protein	U	K.SSHM*SM*AVILLNK.M	13	1612	1624	0
16451	731.873	2	548946	b5320_Trich_secretome_band4_Rattus_Norwegicus_Uniprot_Filtered_220426_Contams_Trichinella_Spiralis_2022_Rev_Trypsin	731.873	-0.12	2.562	0.356	15/24	15	A0A0V1AQT0|Protein	U	K.SSHM*SM*AVILLNK.M	13	1612	1624	0
16474	488.251	3	548946	b5320_Trich_secretome_band4_Rattus_Norwegicus_Uniprot_Filtered_220426_Contams_Trichinella_Spiralis_2022_Rev_Trypsin	488.251	0.28	3.245	0.394	24/48	24	A0A0V1AQT0|Protein	U	K.SSHM*SM*AVILLNK.M	13	1612	1624	0
16740	731.874	2	548946	b5320_Trich_secretome_band4_Rattus_Norwegicus_Uniprot_Filtered_220426_Contams_Trichinella_Spiralis_2022_Rev_Trypsin	731.873	0.83	2.204	0.216	14/24	14	A0A0V1AQT0|Protein	U	K.SSHM*SM*AVILLNK.M	13	1612	1624	0
16777	488.251	3	548946	b5320_Trich_secretome_band4_Rattus_Norwegicus_Uniprot_Filtered_220426_Contams_Trichinella_Spiralis_2022_Rev_Trypsin	488.251	0.42	3.36	0.363	25/48	25	A0A0V1AQT0|Protein	U	K.SSHM*SM*AVILLNK.M	13	1612	1624	0
23682	488.251	3	548946	b5320_Trich_secretome_band4_Rattus_Norwegicus_Uniprot_Filtered_220426_Contams_Trichinella_Spiralis_2022_Rev_Trypsin	488.251	-0.71	2.278	0.308	17/48	17	A0A0V1AQT0|Protein	U	K.SSHM*SM*AVILLNK.M	13	1612	1624	0
27436	488.251	3	548946	b5320_Trich_secretome_band4_Rattus_Norwegicus_Uniprot_Filtered_220426_Contams_Trichinella_Spiralis_2022_Rev_Trypsin	488.251	-0.8	2.629	0.288	17/48	17	A0A0V1AQT0|Protein	U	K.SSHM*SM*AVILLNK.M	13	1612	1624	0
23861	482.92	3	548946	b5320_Trich_secretome_band4_Rattus_Norwegicus_Uniprot_Filtered_220426_Contams_Trichinella_Spiralis_2022_Rev_Trypsin	482.92	0.63	1.693	0.009	17/48	17	A0A0V1AQT0|Protein	U	K.SSHM*SMAVILLNK.M	13	1612	1624	0
24898	482.92	3	548946	b5320_Trich_secretome_band4_Rattus_Norwegicus_Uniprot_Filtered_220426_Contams_Trichinella_Spiralis_2022_Rev_Trypsin	482.92	0.75	2.169	0.056	20/48	20	A0A0V1AQT0|Protein	U	K.SSHM*SMAVILLNK.M	13	1612	1624	0
25208	482.92	3	548946	b5320_Trich_secretome_band4_Rattus_Norwegicus_Uniprot_Filtered_220426_Contams_Trichinella_Spiralis_2022_Rev_Trypsin	482.92	0.37	3.184	0.033	20/48	20	A0A0V1AQT0|Protein	U	K.SSHM*SMAVILLNK.M	13	1612	1624	0
25224	723.876	2	548946	b5320_Trich_secretome_band4_Rattus_Norwegicus_Uniprot_Filtered_220426_Contams_Trichinella_Spiralis_2022_Rev_Trypsin	723.876	0.07	3.095	0.199	18/24	18	A0A0V1AQT0|Protein	U	K.SSHM*SMAVILLNK.M	13	1612	1624	0
25511	482.92	3	548946	b5320_Trich_secretome_band4_Rattus_Norwegicus_Uniprot_Filtered_220426_Contams_Trichinella_Spiralis_2022_Rev_Trypsin	482.92	0.39	3.212	0.024	19/48	19	A0A0V1AQT0|Protein	U	K.SSHM*SMAVILLNK.M	13	1612	1624	0
25528	723.876	2	548946	b5320_Trich_secretome_band4_Rattus_Norwegicus_Uniprot_Filtered_220426_Contams_Trichinella_Spiralis_2022_Rev_Trypsin	723.876	0.03	2.978	0.235	19/24	19	A0A0V1AQT0|Protein	U	K.SSHM*SMAVILLNK.M	13	1612	1624	0
24478	482.919	3	548945	b5319_Trich_secretome_band3_Rattus_Norwegicus_Uniprot_Filtered_220426_Contams_Trichinella_Spiralis_2022_Rev_Trypsin	482.92	-0.34	2.156	0.129	17/48	17	A0A0V1AQT0|Protein	U	K.SSHM*SMAVILLNK.M	13	1612	1624	0
9194	482.919	3	548955	w20131_band 3_Rattus_Norwegicus_Uniprot_Filtered_220426_Contams_Trichinella_Spiralis_2022_Rev_Trypsin	482.92	-0.88	3.781	0.004	26/48	26	A0A0V1AQT0|Protein	U	K.SSHMSM*AVILLNK.M	13	1612	1624	0
8524	482.919	3	548954	w20130_band 4_Rattus_Norwegicus_Uniprot_Filtered_220426_Contams_Trichinella_Spiralis_2022_Rev_Trypsin	482.92	-1.66	2.884	0.007	23/48	23	A0A0V1AQT0|Protein	U	K.SSHMSM*AVILLNK.M	13	1612	1624	0
6661	482.92	3	548950	w20126_band 8_Rattus_Norwegicus_Uniprot_Filtered_220426_Contams_Trichinella_Spiralis_2022_Rev_Trypsin	482.92	0.02	1.677	0.104	20/48	20	A0A0V1AQT0|Protein	U	K.SSHMSM*AVILLNK.M	13	1612	1624	0
21729	482.92	3	548946	b5320_Trich_secretome_band4_Rattus_Norwegicus_Uniprot_Filtered_220426_Contams_Trichinella_Spiralis_2022_Rev_Trypsin	482.92	0.85	2.989	0.142	22/48	22	A0A0V1AQT0|Protein	U	K.SSHMSM*AVILLNK.M	13	1612	1624	0
21762	723.877	2	548946	b5320_Trich_secretome_band4_Rattus_Norwegicus_Uniprot_Filtered_220426_Contams_Trichinella_Spiralis_2022_Rev_Trypsin	723.876	1.33	3.004	0.17	15/24	15	A0A0V1AQT0|Protein	U	K.SSHMSM*AVILLNK.M	13	1612	1624	0
11441	477.588	3	548956	w20132_band 2_Rattus_Norwegicus_Uniprot_Filtered_220426_Contams_Trichinella_Spiralis_2022_Rev_Trypsin	477.588	-0.82	2.711	0.133	22/48	22	A0A0V1AQT0|Protein	U	K.SSHMSMAVILLNK.M	13	1612	1624	0
11174	477.587	3	548955	w20131_band 3_Rattus_Norwegicus_Uniprot_Filtered_220426_Contams_Trichinella_Spiralis_2022_Rev_Trypsin	477.588	-1.14	2.91	0.072	23/48	23	A0A0V1AQT0|Protein	U	K.SSHMSMAVILLNK.M	13	1612	1624	0
11183	477.587	3	548955	w20131_band 3_Rattus_Norwegicus_Uniprot_Filtered_220426_Contams_Trichinella_Spiralis_2022_Rev_Trypsin	477.588	-1.08	3.299	0.152	21/48	21	A0A0V1AQT0|Protein	U	K.SSHMSMAVILLNK.M	13	1612	1624	0
11365	477.588	3	548955	w20131_band 3_Rattus_Norwegicus_Uniprot_Filtered_220426_Contams_Trichinella_Spiralis_2022_Rev_Trypsin	477.588	-0.85	3.132	0.074	21/48	21	A0A0V1AQT0|Protein	U	K.SSHMSMAVILLNK.M	13	1612	1624	0
10345	477.588	3	548954	w20130_band 4_Rattus_Norwegicus_Uniprot_Filtered_220426_Contams_Trichinella_Spiralis_2022_Rev_Trypsin	477.588	-0.57	2.926	0.203	23/48	23	A0A0V1AQT0|Protein	U	K.SSHMSMAVILLNK.M	13	1612	1624	0
31154	715.879	2	548946	b5320_Trich_secretome_band4_Rattus_Norwegicus_Uniprot_Filtered_220426_Contams_Trichinella_Spiralis_2022_Rev_Trypsin	715.878	0.32	2.321	0.36	2024-12-01	12	A0A0V1AQT0|Protein	U	K.SSHMSMAVILLNK.M	13	1612	1624	0
31258	477.588	3	548946	b5320_Trich_secretome_band4_Rattus_Norwegicus_Uniprot_Filtered_220426_Contams_Trichinella_Spiralis_2022_Rev_Trypsin	477.588	0.6	2.692	0.142	21/48	21	A0A0V1AQT0|Protein	U	K.SSHMSMAVILLNK.M	13	1612	1624	0
31582	477.588	3	548946	b5320_Trich_secretome_band4_Rattus_Norwegicus_Uniprot_Filtered_220426_Contams_Trichinella_Spiralis_2022_Rev_Trypsin	477.588	0.75	2.563	0.096	20/48	20	A0A0V1AQT0|Protein	U	K.SSHMSMAVILLNK.M	13	1612	1624	0
31611	715.879	2	548946	b5320_Trich_secretome_band4_Rattus_Norwegicus_Uniprot_Filtered_220426_Contams_Trichinella_Spiralis_2022_Rev_Trypsin	715.878	0.51	4.085	0.449	18/24	18	A0A0V1AQT0|Protein	U	K.SSHMSMAVILLNK.M	13	1612	1624	0
31883	477.588	3	548946	b5320_Trich_secretome_band4_Rattus_Norwegicus_Uniprot_Filtered_220426_Contams_Trichinella_Spiralis_2022_Rev_Trypsin	477.588	0.66	3.002	0.186	21/48	21	A0A0V1AQT0|Protein	U	K.SSHMSMAVILLNK.M	13	1612	1624	0
31908	715.878	2	548946	b5320_Trich_secretome_band4_Rattus_Norwegicus_Uniprot_Filtered_220426_Contams_Trichinella_Spiralis_2022_Rev_Trypsin	715.878	-0.23	2.634	0.353	13/24	13	A0A0V1AQT0|Protein	U	K.SSHMSMAVILLNK.M	13	1612	1624	0
43586	477.588	3	548946	b5320_Trich_secretome_band4_Rattus_Norwegicus_Uniprot_Filtered_220426_Contams_Trichinella_Spiralis_2022_Rev_Trypsin	477.588	0.18	2.863	0.189	20/48	20	A0A0V1AQT0|Protein	U	K.SSHMSMAVILLNK.M	13	1612	1624	0
31163	477.588	3	548945	b5319_Trich_secretome_band3_Rattus_Norwegicus_Uniprot_Filtered_220426_Contams_Trichinella_Spiralis_2022_Rev_Trypsin	477.588	0.2	2.086	0.322	18/48	18	A0A0V1AQT0|Protein	U	K.SSHMSMAVILLNK.M	13	1612	1624	0
11880	667.354	2	548946	b5320_Trich_secretome_band4_Rattus_Norwegicus_Uniprot_Filtered_220426_Contams_Trichinella_Spiralis_2022_Rev_Trypsin	667.354	0.39	1.688	0.367	2022-12-01	12	A0A0V1AQT0|Protein	U	R.DIVAEPYKSSPK.S	12	1732	1743	1
8895	540.596	3	548956	w20132_band 2_Rattus_Norwegicus_Uniprot_Filtered_220426_Contams_Trichinella_Spiralis_2022_Rev_Trypsin	540.596	-0.83	2.81	0.378	21/52	21	A0A0V1AQT0|Protein	U	R.GFHESLAVIEM*QDK.Y	14	1683	1696	0
7738	540.595	3	548954	w20130_band 4_Rattus_Norwegicus_Uniprot_Filtered_220426_Contams_Trichinella_Spiralis_2022_Rev_Trypsin	540.596	-2.36	1.959	0.365	19/52	19	A0A0V1AQT0|Protein	U	R.GFHESLAVIEM*QDK.Y	14	1683	1696	0
6187	540.596	3	548950	w20126_band 8_Rattus_Norwegicus_Uniprot_Filtered_220426_Contams_Trichinella_Spiralis_2022_Rev_Trypsin	540.596	-0.69	2.312	0.177	18/52	18	A0A0V1AQT0|Protein	U	R.GFHESLAVIEM*QDK.Y	14	1683	1696	0
23073	540.596	3	548946	b5320_Trich_secretome_band4_Rattus_Norwegicus_Uniprot_Filtered_220426_Contams_Trichinella_Spiralis_2022_Rev_Trypsin	540.596	0.52	2.511	0.231	19/52	19	A0A0V1AQT0|Protein	U	R.GFHESLAVIEM*QDK.Y	14	1683	1696	0
23353	810.391	2	548946	b5320_Trich_secretome_band4_Rattus_Norwegicus_Uniprot_Filtered_220426_Contams_Trichinella_Spiralis_2022_Rev_Trypsin	810.39	0.77	3.347	0.531	19/26	19	A0A0V1AQT0|Protein	U	R.GFHESLAVIEM*QDK.Y	14	1683	1696	0
23368	540.596	3	548946	b5320_Trich_secretome_band4_Rattus_Norwegicus_Uniprot_Filtered_220426_Contams_Trichinella_Spiralis_2022_Rev_Trypsin	540.596	0.72	2.644	0.278	20/52	20	A0A0V1AQT0|Protein	U	R.GFHESLAVIEM*QDK.Y	14	1683	1696	0
22334	540.596	3	548945	b5319_Trich_secretome_band3_Rattus_Norwegicus_Uniprot_Filtered_220426_Contams_Trichinella_Spiralis_2022_Rev_Trypsin	540.596	0.56	2.331	0.339	21/52	21	A0A0V1AQT0|Protein	U	R.GFHESLAVIEM*QDK.Y	14	1683	1696	0
10902	539.518	4	548955	w20131_band 3_Rattus_Norwegicus_Uniprot_Filtered_220426_Contams_Trichinella_Spiralis_2022_Rev_Trypsin	539.519	-1.09	2.067	0.355	27/102	27	A0A0V1AQT0|Protein	U	R.GFHESLAVIEM*QDKYPFK.L	18	1683	1700	1
8062	719.022	3	548951	w20127_band 7_Rattus_Norwegicus_Uniprot_Filtered_220426_Contams_Trichinella_Spiralis_2022_Rev_Trypsin	719.022	-0.39	2.089	0.494	24/68	24	A0A0V1AQT0|Protein	U	R.GFHESLAVIEM*QDKYPFK.L	18	1683	1700	1
7774	539.518	4	548950	w20126_band 8_Rattus_Norwegicus_Uniprot_Filtered_220426_Contams_Trichinella_Spiralis_2022_Rev_Trypsin	539.519	-0.83	2.855	0.446	31/102	31	A0A0V1AQT0|Protein	U	R.GFHESLAVIEM*QDKYPFK.L	18	1683	1700	1
31024	539.519	4	548946	b5320_Trich_secretome_band4_Rattus_Norwegicus_Uniprot_Filtered_220426_Contams_Trichinella_Spiralis_2022_Rev_Trypsin	539.519	0.36	2.86	0.319	32/102	32	A0A0V1AQT0|Protein	U	R.GFHESLAVIEM*QDKYPFK.L	18	1683	1700	1
31107	719.022	3	548946	b5320_Trich_secretome_band4_Rattus_Norwegicus_Uniprot_Filtered_220426_Contams_Trichinella_Spiralis_2022_Rev_Trypsin	719.022	-0.2	3.688	0.602	27/68	27	A0A0V1AQT0|Protein	U	R.GFHESLAVIEM*QDKYPFK.L	18	1683	1700	1
31341	539.519	4	548946	b5320_Trich_secretome_band4_Rattus_Norwegicus_Uniprot_Filtered_220426_Contams_Trichinella_Spiralis_2022_Rev_Trypsin	539.519	0.21	3.324	0.443	32/102	32	A0A0V1AQT0|Protein	U	R.GFHESLAVIEM*QDKYPFK.L	18	1683	1700	1
43431	539.519	4	548946	b5320_Trich_secretome_band4_Rattus_Norwegicus_Uniprot_Filtered_220426_Contams_Trichinella_Spiralis_2022_Rev_Trypsin	539.519	0.23	2.312	0.252	30/102	30	A0A0V1AQT0|Protein	U	R.GFHESLAVIEM*QDKYPFK.L	18	1683	1700	1
43469	719.022	3	548946	b5320_Trich_secretome_band4_Rattus_Norwegicus_Uniprot_Filtered_220426_Contams_Trichinella_Spiralis_2022_Rev_Trypsin	719.022	-0.33	1.935	0.401	19/68	19	A0A0V1AQT0|Protein	U	R.GFHESLAVIEM*QDKYPFK.L	18	1683	1700	1
31155	539.519	4	548945	b5319_Trich_secretome_band3_Rattus_Norwegicus_Uniprot_Filtered_220426_Contams_Trichinella_Spiralis_2022_Rev_Trypsin	539.519	0.32	2.443	0.338	32/102	32	A0A0V1AQT0|Protein	U	R.GFHESLAVIEM*QDKYPFK.L	18	1683	1700	1
31169	719.023	3	548945	b5319_Trich_secretome_band3_Rattus_Norwegicus_Uniprot_Filtered_220426_Contams_Trichinella_Spiralis_2022_Rev_Trypsin	719.022	0.08	2.179	0.349	19/68	19	A0A0V1AQT0|Protein	U	R.GFHESLAVIEM*QDKYPFK.L	18	1683	1700	1
9800	535.264	3	548955	w20131_band 3_Rattus_Norwegicus_Uniprot_Filtered_220426_Contams_Trichinella_Spiralis_2022_Rev_Trypsin	535.264	-0.35	2.567	0.213	24/52	24	A0A0V1AQT0|Protein	U	R.GFHESLAVIEMQDK.Y	14	1683	1696	0
27285	535.265	3	548946	b5320_Trich_secretome_band4_Rattus_Norwegicus_Uniprot_Filtered_220426_Contams_Trichinella_Spiralis_2022_Rev_Trypsin	535.264	0.77	2.78	0.313	21/52	21	A0A0V1AQT0|Protein	U	R.GFHESLAVIEMQDK.Y	14	1683	1696	0
27524	802.393	2	548946	b5320_Trich_secretome_band4_Rattus_Norwegicus_Uniprot_Filtered_220426_Contams_Trichinella_Spiralis_2022_Rev_Trypsin	802.393	0.17	3.879	0.575	20/26	20	A0A0V1AQT0|Protein	U	R.GFHESLAVIEMQDK.Y	14	1683	1696	0
27605	535.265	3	548946	b5320_Trich_secretome_band4_Rattus_Norwegicus_Uniprot_Filtered_220426_Contams_Trichinella_Spiralis_2022_Rev_Trypsin	535.264	0.75	2.948	0.383	24/52	24	A0A0V1AQT0|Protein	U	R.GFHESLAVIEMQDK.Y	14	1683	1696	0
26893	535.264	3	548945	b5319_Trich_secretome_band3_Rattus_Norwegicus_Uniprot_Filtered_220426_Contams_Trichinella_Spiralis_2022_Rev_Trypsin	535.264	0.04	2.777	0.344	22/52	22	A0A0V1AQT0|Protein	U	R.GFHESLAVIEMQDK.Y	14	1683	1696	0
26897	802.393	2	548945	b5319_Trich_secretome_band3_Rattus_Norwegicus_Uniprot_Filtered_220426_Contams_Trichinella_Spiralis_2022_Rev_Trypsin	802.393	-0.17	3.735	0.586	17/26	17	A0A0V1AQT0|Protein	U	R.GFHESLAVIEMQDK.Y	14	1683	1696	0
12075	535.519	4	548956	w20132_band 2_Rattus_Norwegicus_Uniprot_Filtered_220426_Contams_Trichinella_Spiralis_2022_Rev_Trypsin	535.52	-1.01	2.71	0.441	34/102	34	A0A0V1AQT0|Protein	U	R.GFHESLAVIEMQDKYPFK.L	18	1683	1700	1
12092	1070.03	2	548956	w20132_band 2_Rattus_Norwegicus_Uniprot_Filtered_220426_Contams_Trichinella_Spiralis_2022_Rev_Trypsin	1070.03	1.22	4.367	0.681	19/34	19	A0A0V1AQT0|Protein	U	R.GFHESLAVIEMQDKYPFK.L	18	1683	1700	1
12215	535.52	4	548955	w20131_band 3_Rattus_Norwegicus_Uniprot_Filtered_220426_Contams_Trichinella_Spiralis_2022_Rev_Trypsin	535.52	-0.72	2.403	0.204	28/102	28	A0A0V1AQT0|Protein	U	R.GFHESLAVIEMQDKYPFK.L	18	1683	1700	1
12395	535.519	4	548955	w20131_band 3_Rattus_Norwegicus_Uniprot_Filtered_220426_Contams_Trichinella_Spiralis_2022_Rev_Trypsin	535.52	-1.07	2.481	0.339	29/102	29	A0A0V1AQT0|Protein	U	R.GFHESLAVIEMQDKYPFK.L	18	1683	1700	1
11093	535.52	4	548954	w20130_band 4_Rattus_Norwegicus_Uniprot_Filtered_220426_Contams_Trichinella_Spiralis_2022_Rev_Trypsin	535.52	-0.4	2.172	0.221	29/102	29	A0A0V1AQT0|Protein	U	R.GFHESLAVIEMQDKYPFK.L	18	1683	1700	1
11413	535.519	4	548953	w20129_band 5_Rattus_Norwegicus_Uniprot_Filtered_220426_Contams_Trichinella_Spiralis_2022_Rev_Trypsin	535.52	-0.8	2.551	0.407	35/102	35	A0A0V1AQT0|Protein	U	R.GFHESLAVIEMQDKYPFK.L	18	1683	1700	1
35159	535.52	4	548946	b5320_Trich_secretome_band4_Rattus_Norwegicus_Uniprot_Filtered_220426_Contams_Trichinella_Spiralis_2022_Rev_Trypsin	535.52	0.14	3.886	0.442	35/102	35	A0A0V1AQT0|Protein	U	R.GFHESLAVIEMQDKYPFK.L	18	1683	1700	1
35368	713.691	3	548946	b5320_Trich_secretome_band4_Rattus_Norwegicus_Uniprot_Filtered_220426_Contams_Trichinella_Spiralis_2022_Rev_Trypsin	713.691	0.05	3.526	0.557	26/68	26	A0A0V1AQT0|Protein	U	R.GFHESLAVIEMQDKYPFK.L	18	1683	1700	1
35472	535.52	4	548946	b5320_Trich_secretome_band4_Rattus_Norwegicus_Uniprot_Filtered_220426_Contams_Trichinella_Spiralis_2022_Rev_Trypsin	535.52	0.76	3.773	0.333	33/102	33	A0A0V1AQT0|Protein	U	R.GFHESLAVIEMQDKYPFK.L	18	1683	1700	1
35665	713.691	3	548946	b5320_Trich_secretome_band4_Rattus_Norwegicus_Uniprot_Filtered_220426_Contams_Trichinella_Spiralis_2022_Rev_Trypsin	713.691	0.58	3.758	0.54	27/68	27	A0A0V1AQT0|Protein	U	R.GFHESLAVIEMQDKYPFK.L	18	1683	1700	1
35764	535.52	4	548946	b5320_Trich_secretome_band4_Rattus_Norwegicus_Uniprot_Filtered_220426_Contams_Trichinella_Spiralis_2022_Rev_Trypsin	535.52	0.85	3.272	0.444	36/102	36	A0A0V1AQT0|Protein	U	R.GFHESLAVIEMQDKYPFK.L	18	1683	1700	1
35964	713.691	3	548946	b5320_Trich_secretome_band4_Rattus_Norwegicus_Uniprot_Filtered_220426_Contams_Trichinella_Spiralis_2022_Rev_Trypsin	713.691	0.61	3.769	0.498	26/68	26	A0A0V1AQT0|Protein	U	R.GFHESLAVIEMQDKYPFK.L	18	1683	1700	1
19585	566.793	2	548946	b5320_Trich_secretome_band4_Rattus_Norwegicus_Uniprot_Filtered_220426_Contams_Trichinella_Spiralis_2022_Rev_Trypsin	566.793	1.18	2.14	0.465	14/22	14	A0A0V1AQT0|Protein	U	R.NGLGLVCSQGGK.L	12	1770	1781	0
11606	756.925	2	548957	w20133_band 1_Rattus_Norwegicus_Uniprot_Filtered_220426_Contams_Trichinella_Spiralis_2022_Rev_Trypsin	756.925	0.45	1.892	0.371	2024-09-01	9	A0A0V1AQT0|Protein	U	R.QINAPIYILPENK.E	13	1660	1672	0
11655	756.924	2	548956	w20132_band 2_Rattus_Norwegicus_Uniprot_Filtered_220426_Contams_Trichinella_Spiralis_2022_Rev_Trypsin	756.925	-0.91	2.732	0.344	14/24	14	A0A0V1AQT0|Protein	U	R.QINAPIYILPENK.E	13	1660	1672	0
11533	756.924	2	548955	w20131_band 3_Rattus_Norwegicus_Uniprot_Filtered_220426_Contams_Trichinella_Spiralis_2022_Rev_Trypsin	756.925	-0.96	2.564	0.493	14/24	14	A0A0V1AQT0|Protein	U	R.QINAPIYILPENK.E	13	1660	1672	0
8325	756.925	2	548951	w20127_band 7_Rattus_Norwegicus_Uniprot_Filtered_220426_Contams_Trichinella_Spiralis_2022_Rev_Trypsin	756.925	0.16	2.365	0.48	2024-12-01	12	A0A0V1AQT0|Protein	U	R.QINAPIYILPENK.E	13	1660	1672	0
8047	756.925	2	548950	w20126_band 8_Rattus_Norwegicus_Uniprot_Filtered_220426_Contams_Trichinella_Spiralis_2022_Rev_Trypsin	756.925	0.08	1.746	0.387	2024-11-01	11	A0A0V1AQT0|Protein	U	R.QINAPIYILPENK.E	13	1660	1672	0
30366	756.925	2	548948	b5322_Trich_secretome_band6_Rattus_Norwegicus_Uniprot_Filtered_220426_Contams_Trichinella_Spiralis_2022_Rev_Trypsin	756.925	-0.09	1.942	0.5	2024-08-01	8	A0A0V1AQT0|Protein	U	R.QINAPIYILPENK.E	13	1660	1672	0
30552	756.924	2	548947	b5321_Trich_secretome_band5_Rattus_Norwegicus_Uniprot_Filtered_220426_Contams_Trichinella_Spiralis_2022_Rev_Trypsin	756.925	-0.29	2.376	0.3	2024-11-01	11	A0A0V1AQT0|Protein	U	R.QINAPIYILPENK.E	13	1660	1672	0
32480	756.924	2	548946	b5320_Trich_secretome_band4_Rattus_Norwegicus_Uniprot_Filtered_220426_Contams_Trichinella_Spiralis_2022_Rev_Trypsin	756.925	-0.46	2.929	0.498	13/24	13	A0A0V1AQT0|Protein	U	R.QINAPIYILPENK.E	13	1660	1672	0
32588	504.952	3	548946	b5320_Trich_secretome_band4_Rattus_Norwegicus_Uniprot_Filtered_220426_Contams_Trichinella_Spiralis_2022_Rev_Trypsin	504.952	-0.23	2.825	0.332	23/48	23	A0A0V1AQT0|Protein	U	R.QINAPIYILPENK.E	13	1660	1672	0
39708	756.925	2	548946	b5320_Trich_secretome_band4_Rattus_Norwegicus_Uniprot_Filtered_220426_Contams_Trichinella_Spiralis_2022_Rev_Trypsin	756.925	0.15	1.858	0.387	2024-09-01	9	A0A0V1AQT0|Protein	U	R.QINAPIYILPENK.E	13	1660	1672	0
32369	756.924	2	548945	b5319_Trich_secretome_band3_Rattus_Norwegicus_Uniprot_Filtered_220426_Contams_Trichinella_Spiralis_2022_Rev_Trypsin	756.925	-0.32	1.903	0.375	2024-08-01	8	A0A0V1AQT0|Protein	U	R.QINAPIYILPENK.E	13	1660	1672	0
7332	600	3	548950	w20126_band 8_Rattus_Norwegicus_Uniprot_Filtered_220426_Contams_Trichinella_Spiralis_2022_Rev_Trypsin	600	-0.31	2.63	0.365	19/56	19	A0A0V1AQT0|Protein	U	R.QINAPIYILPENKER.H	15	1660	1674	1
29118	600	3	548946	b5320_Trich_secretome_band4_Rattus_Norwegicus_Uniprot_Filtered_220426_Contams_Trichinella_Spiralis_2022_Rev_Trypsin	600	0.51	1.894	0.372	13/56	13	A0A0V1AQT0|Protein	U	R.QINAPIYILPENKER.H	15	1660	1674	1
2704	325.847	3	548954	w20130_band 4_Rattus_Norwegicus_Uniprot_Filtered_220426_Contams_Trichinella_Spiralis_2022_Rev_Trypsin	325.847	-0.16	2.102	0.403	15/28	15	A0A0V1AR99|Putative	U	R.TNVHYITK.F	8	54	61	0
11143	519.784	2	548955	w20131_band 3_Rattus_Norwegicus_Uniprot_Filtered_220426_Contams_Trichinella_Spiralis_2022_Rev_Trypsin	519.785	-0.74	2.175	0.149	2014-12-01	12	A0A0V1ARG0|Galectin	U	K.FEIFLNQK.E	8	114	121	0
9574	478.924	3	548956	w20132_band 2_Rattus_Norwegicus_Uniprot_Filtered_220426_Contams_Trichinella_Spiralis_2022_Rev_Trypsin	478.924	-1.13	3.041	0.58	24/44	24	A0A0V1ARG0|Galectin	U	K.ISLKENEAFDLR.I	12	95	106	1
9227	478.924	3	548955	w20131_band 3_Rattus_Norwegicus_Uniprot_Filtered_220426_Contams_Trichinella_Spiralis_2022_Rev_Trypsin	478.924	-0.56	2.668	0.462	19/44	19	A0A0V1ARG0|Galectin	U	K.ISLKENEAFDLR.I	12	95	106	1
8645	411.58	3	548955	w20131_band 3_Rattus_Norwegicus_Uniprot_Filtered_220426_Contams_Trichinella_Spiralis_2022_Rev_Trypsin	411.58	-0.45	1.834	0.424	15/40	15	A0A0V1ARG0|Galectin	U	K.TLFITGVPEKK.A	11	173	183	1
9154	526.275	3	548955	w20131_band 3_Rattus_Norwegicus_Uniprot_Filtered_220426_Contams_Trichinella_Spiralis_2022_Rev_Trypsin	526.275	-0.82	2.385	0.529	23/48	23	A0A0V1ARG0|Galectin	U	R.AHDSKFEIFLNQK.E	13	109	121	1
5670	566.772	2	548956	w20132_band 2_Rattus_Norwegicus_Uniprot_Filtered_220426_Contams_Trichinella_Spiralis_2022_Rev_Trypsin	566.773	-0.92	2.84	0.536	14/18	14	A0A0V1ARG0|Galectin	U	R.IGGSWQAEER.E	10	217	226	0
5875	566.772	2	548955	w20131_band 3_Rattus_Norwegicus_Uniprot_Filtered_220426_Contams_Trichinella_Spiralis_2022_Rev_Trypsin	566.773	-1.04	2.616	0.374	15/18	15	A0A0V1ARG0|Galectin	U	R.IGGSWQAEER.E	10	217	226	0
3848	566.772	2	548950	w20126_band 8_Rattus_Norwegicus_Uniprot_Filtered_220426_Contams_Trichinella_Spiralis_2022_Rev_Trypsin	566.773	-1.43	2.427	0.423	14/18	14	A0A0V1ARG0|Galectin	U	R.IGGSWQAEER.E	10	217	226	0
6404	430.236	4	548956	w20132_band 2_Rattus_Norwegicus_Uniprot_Filtered_220426_Contams_Trichinella_Spiralis_2022_Rev_Trypsin	430.236	-0.93	2.057	0.225	28/84	28	A0A0V1ARG0|Galectin	U	R.LEDKPVEPGQSLHIR.G	15	28	42	0
5367	430.236	4	548954	w20130_band 4_Rattus_Norwegicus_Uniprot_Filtered_220426_Contams_Trichinella_Spiralis_2022_Rev_Trypsin	430.236	-0.63	2.825	0.242	36/84	36	A0A0V1ARG0|Galectin	U	R.LEDKPVEPGQSLHIR.G	15	28	42	0
10411	548.296	2	548955	w20131_band 3_Rattus_Norwegicus_Uniprot_Filtered_220426_Contams_Trichinella_Spiralis_2022_Rev_Trypsin	548.297	-1.08	1.821	0.46	2016-10-01	10	A0A0V1ARG0|Galectin	U	R.TLM*VPYLSR.L	9	19	27	0
11555	540.299	2	548955	w20131_band 3_Rattus_Norwegicus_Uniprot_Filtered_220426_Contams_Trichinella_Spiralis_2022_Rev_Trypsin	540.3	-0.91	1.786	0.343	2016-10-01	10	A0A0V1ARG0|Galectin	U	R.TLMVPYLSR.L	9	19	27	0
1197	495.782	2	548957	w20133_band 1_Rattus_Norwegicus_Uniprot_Filtered_220426_Contams_Trichinella_Spiralis_2022_Rev_Trypsin	495.783	-0.91	2.32	0.242	2016-11-01	11	A0A0V1ARH0|Uncharacterized	U	K.VTSVSKVDR.S	9	47	55	1
54	374.732	2	548957	w20133_band 1_Rattus_Norwegicus_Uniprot_Filtered_220426_Contams_Trichinella_Spiralis_2022_Rev_Trypsin	374.732	-0.18	2.355	0.402	2022-12-09	9	A0A0V1ARH0|Uncharacterized	U	R.KVTSVSK.V	7	46	52	1
8909	654.318	3	548957	w20133_band 1_Rattus_Norwegicus_Uniprot_Filtered_220426_Contams_Trichinella_Spiralis_2022_Rev_Trypsin	654.318	-0.82	2.211	0.289	18/60	18	A0A0V1ARH0|Uncharacterized	U	R.SYIYSSDLQKPDQNFR.K	16	30	45	0
9120	654.318	3	548957	w20133_band 1_Rattus_Norwegicus_Uniprot_Filtered_220426_Contams_Trichinella_Spiralis_2022_Rev_Trypsin	654.318	-0.23	2.219	0.469	20/60	20	A0A0V1ARH0|Uncharacterized	U	R.SYIYSSDLQKPDQNFR.K	16	30	45	0
5871	654.318	3	548950	w20126_band 8_Rattus_Norwegicus_Uniprot_Filtered_220426_Contams_Trichinella_Spiralis_2022_Rev_Trypsin	654.318	-0.57	1.719	0.401	20/60	20	A0A0V1ARH0|Uncharacterized	U	R.SYIYSSDLQKPDQNFR.K	16	30	45	0
17951	654.318	3	548949	b5323_Trich_secretome_band7_Rattus_Norwegicus_Uniprot_Filtered_220426_Contams_Trichinella_Spiralis_2022_Rev_Trypsin	654.318	0.38	1.422	0.456	1960-11-01	11	A0A0V1ARH0|Uncharacterized	U	R.SYIYSSDLQKPDQNFR.K	16	30	45	0
18287	654.318	3	548949	b5323_Trich_secretome_band7_Rattus_Norwegicus_Uniprot_Filtered_220426_Contams_Trichinella_Spiralis_2022_Rev_Trypsin	654.318	0.04	2.318	0.519	18/60	18	A0A0V1ARH0|Uncharacterized	U	R.SYIYSSDLQKPDQNFR.K	16	30	45	0
20507	654.319	3	548948	b5322_Trich_secretome_band6_Rattus_Norwegicus_Uniprot_Filtered_220426_Contams_Trichinella_Spiralis_2022_Rev_Trypsin	654.318	1.02	1.69	0.383	15/60	15	A0A0V1ARH0|Uncharacterized	U	R.SYIYSSDLQKPDQNFR.K	16	30	45	0
20626	654.318	3	548947	b5321_Trich_secretome_band5_Rattus_Norwegicus_Uniprot_Filtered_220426_Contams_Trichinella_Spiralis_2022_Rev_Trypsin	654.318	0.52	3.471	0.453	22/60	22	A0A0V1ARH0|Uncharacterized	U	R.SYIYSSDLQKPDQNFR.K	16	30	45	0
22013	654.318	3	548946	b5320_Trich_secretome_band4_Rattus_Norwegicus_Uniprot_Filtered_220426_Contams_Trichinella_Spiralis_2022_Rev_Trypsin	654.318	0.2	2.122	0.527	17/60	17	A0A0V1ARH0|Uncharacterized	U	R.SYIYSSDLQKPDQNFR.K	16	30	45	0
20970	654.318	3	548945	b5319_Trich_secretome_band3_Rattus_Norwegicus_Uniprot_Filtered_220426_Contams_Trichinella_Spiralis_2022_Rev_Trypsin	654.318	0.46	2.072	0.34	16/60	16	A0A0V1ARH0|Uncharacterized	U	R.SYIYSSDLQKPDQNFR.K	16	30	45	0
21320	654.318	3	548945	b5319_Trich_secretome_band3_Rattus_Norwegicus_Uniprot_Filtered_220426_Contams_Trichinella_Spiralis_2022_Rev_Trypsin	654.318	0.35	2.366	0.574	15/60	15	A0A0V1ARH0|Uncharacterized	U	R.SYIYSSDLQKPDQNFR.K	16	30	45	0
21278	654.318	3	548944	b5318_Trich_secretome_band2_Rattus_Norwegicus_Uniprot_Filtered_220426_Contams_Trichinella_Spiralis_2022_Rev_Trypsin	654.318	0.34	3.19	0.488	21/60	21	A0A0V1ARH0|Uncharacterized	U	R.SYIYSSDLQKPDQNFR.K	16	30	45	0
21280	980.974	2	548944	b5318_Trich_secretome_band2_Rattus_Norwegicus_Uniprot_Filtered_220426_Contams_Trichinella_Spiralis_2022_Rev_Trypsin	980.974	0.27	1.292	0.534	1930-06-01	6	A0A0V1ARH0|Uncharacterized	U	R.SYIYSSDLQKPDQNFR.K	16	30	45	0
21601	980.973	2	548944	b5318_Trich_secretome_band2_Rattus_Norwegicus_Uniprot_Filtered_220426_Contams_Trichinella_Spiralis_2022_Rev_Trypsin	980.974	-0.17	1.299	0.515	1930-06-01	6	A0A0V1ARH0|Uncharacterized	U	R.SYIYSSDLQKPDQNFR.K	16	30	45	0
21634	654.319	3	548944	b5318_Trich_secretome_band2_Rattus_Norwegicus_Uniprot_Filtered_220426_Contams_Trichinella_Spiralis_2022_Rev_Trypsin	654.318	0.83	3.324	0.489	22/60	22	A0A0V1ARH0|Uncharacterized	U	R.SYIYSSDLQKPDQNFR.K	16	30	45	0
21906	980.973	2	548944	b5318_Trich_secretome_band2_Rattus_Norwegicus_Uniprot_Filtered_220426_Contams_Trichinella_Spiralis_2022_Rev_Trypsin	980.974	-0.42	3.272	0.629	18/30	18	A0A0V1ARH0|Uncharacterized	U	R.SYIYSSDLQKPDQNFR.K	16	30	45	0
21940	654.319	3	548944	b5318_Trich_secretome_band2_Rattus_Norwegicus_Uniprot_Filtered_220426_Contams_Trichinella_Spiralis_2022_Rev_Trypsin	654.318	1.16	2.627	0.476	17/60	17	A0A0V1ARH0|Uncharacterized	U	R.SYIYSSDLQKPDQNFR.K	16	30	45	0
22234	980.973	2	548944	b5318_Trich_secretome_band2_Rattus_Norwegicus_Uniprot_Filtered_220426_Contams_Trichinella_Spiralis_2022_Rev_Trypsin	980.974	-0.95	3.408	0.597	17/30	17	A0A0V1ARH0|Uncharacterized	U	R.SYIYSSDLQKPDQNFR.K	16	30	45	0
22267	654.317	3	548944	b5318_Trich_secretome_band2_Rattus_Norwegicus_Uniprot_Filtered_220426_Contams_Trichinella_Spiralis_2022_Rev_Trypsin	654.318	-1.28	3.007	0.505	20/60	20	A0A0V1ARH0|Uncharacterized	U	R.SYIYSSDLQKPDQNFR.K	16	30	45	0
18760	654.318	3	548943	b5317_Trich_secretome_band1_Rattus_Norwegicus_Uniprot_Filtered_220426_Contams_Trichinella_Spiralis_2022_Rev_Trypsin	654.318	-0.21	1.303	0.416	1960-08-01	8	A0A0V1ARH0|Uncharacterized	U	R.SYIYSSDLQKPDQNFR.K	16	30	45	0
18788	980.974	2	548943	b5317_Trich_secretome_band1_Rattus_Norwegicus_Uniprot_Filtered_220426_Contams_Trichinella_Spiralis_2022_Rev_Trypsin	980.974	-0.05	1.144	0.509	1930-05-01	5	A0A0V1ARH0|Uncharacterized	U	R.SYIYSSDLQKPDQNFR.K	16	30	45	0
8150	697.016	3	548957	w20133_band 1_Rattus_Norwegicus_Uniprot_Filtered_220426_Contams_Trichinella_Spiralis_2022_Rev_Trypsin	697.016	-0.07	2.341	0.384	20/64	20	A0A0V1ARH0|Uncharacterized	U	R.SYIYSSDLQKPDQNFRK.V	17	30	46	1
7110	697.016	3	548956	w20132_band 2_Rattus_Norwegicus_Uniprot_Filtered_220426_Contams_Trichinella_Spiralis_2022_Rev_Trypsin	697.016	-0.48	1.964	0.398	18/64	18	A0A0V1ARH0|Uncharacterized	U	R.SYIYSSDLQKPDQNFRK.V	17	30	46	1
7125	697.016	3	548956	w20132_band 2_Rattus_Norwegicus_Uniprot_Filtered_220426_Contams_Trichinella_Spiralis_2022_Rev_Trypsin	697.016	-0.48	2.509	0.428	18/64	18	A0A0V1ARH0|Uncharacterized	U	R.SYIYSSDLQKPDQNFRK.V	17	30	46	1
18833	610.822	2	548949	b5323_Trich_secretome_band7_Rattus_Norwegicus_Uniprot_Filtered_220426_Contams_Trichinella_Spiralis_2022_Rev_Trypsin	610.822	0.17	1.734	0.301	13/22	13	A0A0V1ARN9|Coatomer	U	K.ASTSLLDADSIK.L	12	612	623	0
10236	702.855	2	548950	w20126_band 8_Rattus_Norwegicus_Uniprot_Filtered_220426_Contams_Trichinella_Spiralis_2022_Rev_Trypsin	702.854	0.32	1.728	0.281	13/22	13	A0A0V1ARN9|Coatomer	U	K.ATM*ATAILYFMR.K	12	599	610	0
10245	702.855	2	548950	w20126_band 8_Rattus_Norwegicus_Uniprot_Filtered_220426_Contams_Trichinella_Spiralis_2022_Rev_Trypsin	702.854	0.42	3.043	0.594	16/22	16	A0A0V1ARN9|Coatomer	U	K.ATM*ATAILYFMR.K	12	599	610	0
8839	852.926	2	548950	w20126_band 8_Rattus_Norwegicus_Uniprot_Filtered_220426_Contams_Trichinella_Spiralis_2022_Rev_Trypsin	852.926	0.39	2.511	0.554	16/30	16	A0A0V1ARN9|Coatomer	U	K.DNDVPTAVDIFGTNVK.A	16	1110	1125	0
8526	714.331	2	548950	w20126_band 8_Rattus_Norwegicus_Uniprot_Filtered_220426_Contams_Trichinella_Spiralis_2022_Rev_Trypsin	714.331	-0.06	2.016	0.343	16/20	16	A0A0V1ARN9|Coatomer	U	K.FIYAEM*SFFEK.W	11	219	229	0
10295	706.334	2	548950	w20126_band 8_Rattus_Norwegicus_Uniprot_Filtered_220426_Contams_Trichinella_Spiralis_2022_Rev_Trypsin	706.334	0.44	2.434	0.375	14/20	14	A0A0V1ARN9|Coatomer	U	K.FIYAEMSFFEK.W	11	219	229	0
3434	588.789	2	548950	w20126_band 8_Rattus_Norwegicus_Uniprot_Filtered_220426_Contams_Trichinella_Spiralis_2022_Rev_Trypsin	588.79	-0.52	1.645	0.356	2016-10-01	10	A0A0V1ARN9|Coatomer	U	K.HIFENM*IEK.L	9	202	210	0
5277	560.79	2	548952	w20128_band 6_Rattus_Norwegicus_Uniprot_Filtered_220426_Contams_Trichinella_Spiralis_2022_Rev_Trypsin	560.791	-0.91	1.855	0.284	14/18	14	A0A0V1ARN9|Coatomer	U	K.IALYDAANNR.L	10	675	684	0
4738	560.79	2	548951	w20127_band 7_Rattus_Norwegicus_Uniprot_Filtered_220426_Contams_Trichinella_Spiralis_2022_Rev_Trypsin	560.791	-0.9	2.497	0.52	14/18	14	A0A0V1ARN9|Coatomer	U	K.IALYDAANNR.L	10	675	684	0
4725	560.791	2	548950	w20126_band 8_Rattus_Norwegicus_Uniprot_Filtered_220426_Contams_Trichinella_Spiralis_2022_Rev_Trypsin	560.791	-0.71	2.675	0.584	13/18	13	A0A0V1ARN9|Coatomer	U	K.IALYDAANNR.L	10	675	684	0
9531	832.406	3	548951	w20127_band 7_Rattus_Norwegicus_Uniprot_Filtered_220426_Contams_Trichinella_Spiralis_2022_Rev_Trypsin	832.406	0.06	1.929	0.366	18/84	18	A0A0V1ARN9|Coatomer	U	K.IPLQGNFYPM*TTAAFIEDSAHR.L	22	921	942	0
9553	832.406	3	548951	w20127_band 7_Rattus_Norwegicus_Uniprot_Filtered_220426_Contams_Trichinella_Spiralis_2022_Rev_Trypsin	832.406	-0.02	2.573	0.457	24/84	24	A0A0V1ARN9|Coatomer	U	K.IPLQGNFYPM*TTAAFIEDSAHR.L	22	921	942	0
9245	832.406	3	548950	w20126_band 8_Rattus_Norwegicus_Uniprot_Filtered_220426_Contams_Trichinella_Spiralis_2022_Rev_Trypsin	832.406	0.01	2.407	0.539	19/84	19	A0A0V1ARN9|Coatomer	U	K.IPLQGNFYPM*TTAAFIEDSAHR.L	22	921	942	0
9355	832.406	3	548950	w20126_band 8_Rattus_Norwegicus_Uniprot_Filtered_220426_Contams_Trichinella_Spiralis_2022_Rev_Trypsin	832.406	0.01	1.677	0.353	21/84	21	A0A0V1ARN9|Coatomer	U	K.IPLQGNFYPM*TTAAFIEDSAHR.L	22	921	942	0
17807	499.816	2	548949	b5323_Trich_secretome_band7_Rattus_Norwegicus_Uniprot_Filtered_220426_Contams_Trichinella_Spiralis_2022_Rev_Trypsin	499.816	0.93	1.645	0.222	2016-08-01	8	A0A0V1ARN9|Coatomer	U	K.IQISPVITK.T	9	687	695	0
4742	487.723	2	548950	w20126_band 8_Rattus_Norwegicus_Uniprot_Filtered_220426_Contams_Trichinella_Spiralis_2022_Rev_Trypsin	487.724	-0.83	1.566	0.297	2022-12-07	7	A0A0V1ARN9|Coatomer	U	K.LFDYM*NR.Q	7	453	459	0
10510	724.368	2	548951	w20127_band 7_Rattus_Norwegicus_Uniprot_Filtered_220426_Contams_Trichinella_Spiralis_2022_Rev_Trypsin	724.368	-0.35	2.779	0.395	16/20	16	A0A0V1ARN9|Coatomer	U	K.M*NLQLEFFVYK.S	11	790	800	0
10216	724.368	2	548950	w20126_band 8_Rattus_Norwegicus_Uniprot_Filtered_220426_Contams_Trichinella_Spiralis_2022_Rev_Trypsin	724.368	-0.37	2.278	0.269	14/20	14	A0A0V1ARN9|Coatomer	U	K.M*NLQLEFFVYK.S	11	790	800	0
8628	514.253	2	548950	w20126_band 8_Rattus_Norwegicus_Uniprot_Filtered_220426_Contams_Trichinella_Spiralis_2022_Rev_Trypsin	514.253	-0.79	1.725	0.35	2022-12-11	11	A0A0V1ARN9|Coatomer	U	K.NLEFYWR.Q	7	335	341	0
26432	514.254	2	548949	b5323_Trich_secretome_band7_Rattus_Norwegicus_Uniprot_Filtered_220426_Contams_Trichinella_Spiralis_2022_Rev_Trypsin	514.253	0.63	1.832	0.456	2022-12-07	7	A0A0V1ARN9|Coatomer	U	K.NLEFYWR.Q	7	335	341	0
18793	395.564	3	548949	b5323_Trich_secretome_band7_Rattus_Norwegicus_Uniprot_Filtered_220426_Contams_Trichinella_Spiralis_2022_Rev_Trypsin	395.564	-0.03	1.529	0.493	1936-12-01	12	A0A0V1ARN9|Coatomer	U	K.NVLHQFTVVK.L	10	846	855	0
18821	592.843	2	548949	b5323_Trich_secretome_band7_Rattus_Norwegicus_Uniprot_Filtered_220426_Contams_Trichinella_Spiralis_2022_Rev_Trypsin	592.843	0.25	1.367	0.36	2018-10-01	10	A0A0V1ARN9|Coatomer	U	K.NVLHQFTVVK.L	10	846	855	0
9163	801.912	2	548951	w20127_band 7_Rattus_Norwegicus_Uniprot_Filtered_220426_Contams_Trichinella_Spiralis_2022_Rev_Trypsin	801.912	-0.24	2.421	0.449	15/28	15	A0A0V1ARN9|Coatomer	U	K.SQSYTAGGAYLFLPK.G	15	803	817	0
8861	801.912	2	548950	w20126_band 8_Rattus_Norwegicus_Uniprot_Filtered_220426_Contams_Trichinella_Spiralis_2022_Rev_Trypsin	801.912	0.14	3.095	0.585	17/28	17	A0A0V1ARN9|Coatomer	U	K.SQSYTAGGAYLFLPK.G	15	803	817	0
4799	685.293	2	548951	w20127_band 7_Rattus_Norwegicus_Uniprot_Filtered_220426_Contams_Trichinella_Spiralis_2022_Rev_Trypsin	685.293	-1.17	1.869	0.706	15/20	15	A0A0V1ARN9|Coatomer	U	K.TFDEYYSESTK.H	11	191	201	0
4806	685.293	2	548950	w20126_band 8_Rattus_Norwegicus_Uniprot_Filtered_220426_Contams_Trichinella_Spiralis_2022_Rev_Trypsin	685.293	0.02	2.194	0.442	14/20	14	A0A0V1ARN9|Coatomer	U	K.TFDEYYSESTK.H	11	191	201	0
13955	685.293	2	548949	b5323_Trich_secretome_band7_Rattus_Norwegicus_Uniprot_Filtered_220426_Contams_Trichinella_Spiralis_2022_Rev_Trypsin	685.293	-1.06	1.235	0.313	2020-09-01	9	A0A0V1ARN9|Coatomer	U	K.TFDEYYSESTK.H	11	191	201	0
5026	512.262	2	548951	w20127_band 7_Rattus_Norwegicus_Uniprot_Filtered_220426_Contams_Trichinella_Spiralis_2022_Rev_Trypsin	512.263	-0.78	2.062	0.537	2016-11-01	11	A0A0V1ARN9|Coatomer	U	K.TPVVMDYAK.R	9	580	588	0
5036	512.262	2	548951	w20127_band 7_Rattus_Norwegicus_Uniprot_Filtered_220426_Contams_Trichinella_Spiralis_2022_Rev_Trypsin	512.263	-0.78	2.13	0.38	2016-11-01	11	A0A0V1ARN9|Coatomer	U	K.TPVVMDYAK.R	9	580	588	0
5032	512.263	2	548950	w20126_band 8_Rattus_Norwegicus_Uniprot_Filtered_220426_Contams_Trichinella_Spiralis_2022_Rev_Trypsin	512.263	0.17	1.632	0.271	2016-11-01	11	A0A0V1ARN9|Coatomer	U	K.TPVVMDYAK.R	9	580	588	0
14962	512.263	2	548949	b5323_Trich_secretome_band7_Rattus_Norwegicus_Uniprot_Filtered_220426_Contams_Trichinella_Spiralis_2022_Rev_Trypsin	512.263	1.17	1.683	0.293	2016-09-01	9	A0A0V1ARN9|Coatomer	U	K.TPVVMDYAK.R	9	580	588	0
8136	548.792	2	548950	w20126_band 8_Rattus_Norwegicus_Uniprot_Filtered_220426_Contams_Trichinella_Spiralis_2022_Rev_Trypsin	548.793	-0.9	2.839	0.523	14/16	14	A0A0V1ARN9|Coatomer	U	R.AFALLDQYR.K	9	408	416	0
24996	548.793	2	548949	b5323_Trich_secretome_band7_Rattus_Norwegicus_Uniprot_Filtered_220426_Contams_Trichinella_Spiralis_2022_Rev_Trypsin	548.793	0.33	1.809	0.595	2016-09-01	9	A0A0V1ARN9|Coatomer	U	R.AFALLDQYR.K	9	408	416	0
8773	939.475	2	548951	w20127_band 7_Rattus_Norwegicus_Uniprot_Filtered_220426_Contams_Trichinella_Spiralis_2022_Rev_Trypsin	939.475	0.56	1.863	0.571	13/32	13	A0A0V1ARN9|Coatomer	U	R.GVAQPM*LDNVIVTSDFR.L	17	976	992	0
8478	939.475	2	548950	w20126_band 8_Rattus_Norwegicus_Uniprot_Filtered_220426_Contams_Trichinella_Spiralis_2022_Rev_Trypsin	939.475	0.58	2.023	0.596	14/32	14	A0A0V1ARN9|Coatomer	U	R.GVAQPM*LDNVIVTSDFR.L	17	976	992	0
9613	931.478	2	548950	w20126_band 8_Rattus_Norwegicus_Uniprot_Filtered_220426_Contams_Trichinella_Spiralis_2022_Rev_Trypsin	931.477	0.46	2.394	0.568	14/32	14	A0A0V1ARN9|Coatomer	U	R.GVAQPMLDNVIVTSDFR.L	17	976	992	0
9621	931.478	2	548950	w20126_band 8_Rattus_Norwegicus_Uniprot_Filtered_220426_Contams_Trichinella_Spiralis_2022_Rev_Trypsin	931.477	0.47	1.502	0.54	1932-10-01	10	A0A0V1ARN9|Coatomer	U	R.GVAQPMLDNVIVTSDFR.L	17	976	992	0
8917	410.258	2	548952	w20128_band 6_Rattus_Norwegicus_Uniprot_Filtered_220426_Contams_Trichinella_Spiralis_2022_Rev_Trypsin	410.258	-0.33	1.759	0.335	2022-12-10	10	A0A0V1ARN9|Coatomer	U	R.ILASFLR.G	7	521	527	0
7797	410.258	2	548951	w20127_band 7_Rattus_Norwegicus_Uniprot_Filtered_220426_Contams_Trichinella_Spiralis_2022_Rev_Trypsin	410.258	-0.3	1.584	0.275	2022-12-08	8	A0A0V1ARN9|Coatomer	U	R.ILASFLR.G	7	521	527	0
7416	604.551	4	548950	w20126_band 8_Rattus_Norwegicus_Uniprot_Filtered_220426_Contams_Trichinella_Spiralis_2022_Rev_Trypsin	604.551	-0.66	2.454	0.381	34/120	34	A0A0V1ARN9|Coatomer	U	R.IM*DASHTSENVVINVLDEKER.S	21	630	650	1
7431	805.732	3	548950	w20126_band 8_Rattus_Norwegicus_Uniprot_Filtered_220426_Contams_Trichinella_Spiralis_2022_Rev_Trypsin	805.732	0.01	3.783	0.378	26/80	26	A0A0V1ARN9|Coatomer	U	R.IM*DASHTSENVVINVLDEKER.S	21	630	650	1
9334	530.319	2	548952	w20128_band 6_Rattus_Norwegicus_Uniprot_Filtered_220426_Contams_Trichinella_Spiralis_2022_Rev_Trypsin	530.319	-0.98	3.128	0.391	13/16	13	A0A0V1ARN9|Coatomer	U	R.LFNNLVIAR.R	9	554	562	0
8152	530.319	2	548951	w20127_band 7_Rattus_Norwegicus_Uniprot_Filtered_220426_Contams_Trichinella_Spiralis_2022_Rev_Trypsin	530.319	-0.64	3.03	0.323	15/16	15	A0A0V1ARN9|Coatomer	U	R.LFNNLVIAR.R	9	554	562	0
7886	530.319	2	548950	w20126_band 8_Rattus_Norwegicus_Uniprot_Filtered_220426_Contams_Trichinella_Spiralis_2022_Rev_Trypsin	530.319	-0.9	3.03	0.318	14/16	14	A0A0V1ARN9|Coatomer	U	R.LFNNLVIAR.R	9	554	562	0
24671	530.319	2	548949	b5323_Trich_secretome_band7_Rattus_Norwegicus_Uniprot_Filtered_220426_Contams_Trichinella_Spiralis_2022_Rev_Trypsin	530.319	-0.75	2.38	0.275	2016-10-01	10	A0A0V1ARN9|Coatomer	U	R.LFNNLVIAR.R	9	554	562	0
7621	821.405	2	548950	w20126_band 8_Rattus_Norwegicus_Uniprot_Filtered_220426_Contams_Trichinella_Spiralis_2022_Rev_Trypsin	821.406	-0.26	2.253	0.477	13/28	13	A0A0V1ARN9|Coatomer	U	R.LM*LESLDGDAYTIGK.N	15	993	1007	0
8017	821.406	2	548950	w20126_band 8_Rattus_Norwegicus_Uniprot_Filtered_220426_Contams_Trichinella_Spiralis_2022_Rev_Trypsin	821.406	0.03	3.04	0.561	18/28	18	A0A0V1ARN9|Coatomer	U	R.LM*LESLDGDAYTIGK.N	15	993	1007	0
7421	758.441	2	548950	w20126_band 8_Rattus_Norwegicus_Uniprot_Filtered_220426_Contams_Trichinella_Spiralis_2022_Rev_Trypsin	758.441	0.39	2.722	0.661	19/28	19	A0A0V1ARN9|Coatomer	U	R.LTLLSAQANGVTSIK.S	15	943	957	0
6971	974.472	2	548951	w20127_band 7_Rattus_Norwegicus_Uniprot_Filtered_220426_Contams_Trichinella_Spiralis_2022_Rev_Trypsin	974.47	1.61	2.585	0.564	16/34	16	A0A0V1ARN9|Coatomer	U	R.LVSGDDPLDGEM*VTISQR.E	18	725	742	0
6983	974.471	2	548951	w20127_band 7_Rattus_Norwegicus_Uniprot_Filtered_220426_Contams_Trichinella_Spiralis_2022_Rev_Trypsin	974.47	1.28	2.971	0.569	14/34	14	A0A0V1ARN9|Coatomer	U	R.LVSGDDPLDGEM*VTISQR.E	18	725	742	0
6562	974.471	2	548950	w20126_band 8_Rattus_Norwegicus_Uniprot_Filtered_220426_Contams_Trichinella_Spiralis_2022_Rev_Trypsin	974.47	0.84	2.441	0.58	16/34	16	A0A0V1ARN9|Coatomer	U	R.LVSGDDPLDGEM*VTISQR.E	18	725	742	0
22044	531.795	2	548949	b5323_Trich_secretome_band7_Rattus_Norwegicus_Uniprot_Filtered_220426_Contams_Trichinella_Spiralis_2022_Rev_Trypsin	531.795	0.47	1.389	0.226	2016-09-01	9	A0A0V1ARN9|Coatomer	U	R.LWSSIELSK.A	9	590	598	0
5882	564.965	3	548950	w20126_band 8_Rattus_Norwegicus_Uniprot_Filtered_220426_Contams_Trichinella_Spiralis_2022_Rev_Trypsin	564.965	-0.51	1.917	0.257	19/60	19	A0A0V1ARN9|Coatomer	U	R.NLALFQHHDGIAGTAK.T	16	564	579	0
19266	564.965	3	548949	b5323_Trich_secretome_band7_Rattus_Norwegicus_Uniprot_Filtered_220426_Contams_Trichinella_Spiralis_2022_Rev_Trypsin	564.965	0.08	1.899	0.467	16/60	16	A0A0V1ARN9|Coatomer	U	R.NLALFQHHDGIAGTAK.T	16	564	579	0
10907	1020.99	2	548951	w20127_band 7_Rattus_Norwegicus_Uniprot_Filtered_220426_Contams_Trichinella_Spiralis_2022_Rev_Trypsin	1020.99	0.78	1.246	0.471	1932-09-01	9	A0A0V1ARN9|Coatomer	U	R.NTVDITTEIEDFEIVM*R.L	17	875	891	0
10609	1020.99	2	548950	w20126_band 8_Rattus_Norwegicus_Uniprot_Filtered_220426_Contams_Trichinella_Spiralis_2022_Rev_Trypsin	1020.99	0.93	2.545	0.645	15/32	15	A0A0V1ARN9|Coatomer	U	R.NTVDITTEIEDFEIVM*R.L	17	875	891	0
11177	719.409	2	548952	w20128_band 6_Rattus_Norwegicus_Uniprot_Filtered_220426_Contams_Trichinella_Spiralis_2022_Rev_Trypsin	719.409	0.2	3.001	0.561	15/22	15	A0A0V1ARN9|Coatomer	U	R.SILVYNSLPYIR.S	12	651	662	0
9802	719.409	2	548951	w20127_band 7_Rattus_Norwegicus_Uniprot_Filtered_220426_Contams_Trichinella_Spiralis_2022_Rev_Trypsin	719.409	0.01	2.61	0.541	14/22	14	A0A0V1ARN9|Coatomer	U	R.SILVYNSLPYIR.S	12	651	662	0
9807	719.409	2	548951	w20127_band 7_Rattus_Norwegicus_Uniprot_Filtered_220426_Contams_Trichinella_Spiralis_2022_Rev_Trypsin	719.409	0.01	2.52	0.487	14/22	14	A0A0V1ARN9|Coatomer	U	R.SILVYNSLPYIR.S	12	651	662	0
9494	719.409	2	548950	w20126_band 8_Rattus_Norwegicus_Uniprot_Filtered_220426_Contams_Trichinella_Spiralis_2022_Rev_Trypsin	719.409	-0.12	2.694	0.622	16/22	16	A0A0V1ARN9|Coatomer	U	R.SILVYNSLPYIR.S	12	651	662	0
29633	719.409	2	548949	b5323_Trich_secretome_band7_Rattus_Norwegicus_Uniprot_Filtered_220426_Contams_Trichinella_Spiralis_2022_Rev_Trypsin	719.409	0.4	1.271	0.555	2022-07-01	7	A0A0V1ARN9|Coatomer	U	R.SILVYNSLPYIR.S	12	651	662	0
7015	756.371	3	548950	w20126_band 8_Rattus_Norwegicus_Uniprot_Filtered_220426_Contams_Trichinella_Spiralis_2022_Rev_Trypsin	756.371	0.49	2.468	0.447	23/76	23	A0A0V1ARN9|Coatomer	U	R.YRLVSGDDPLDGEM*VTISQR.E	20	723	742	1
1098	452.735	2	548957	w20133_band 1_Rattus_Norwegicus_Uniprot_Filtered_220426_Contams_Trichinella_Spiralis_2022_Rev_Trypsin	452.735	-0.98	2.18	0.443	2022-12-10	10	A0A0V1ARP3|Uncharacterized	U	K.KPDQNFR.K	7	42	48	0
738	452.735	2	548956	w20132_band 2_Rattus_Norwegicus_Uniprot_Filtered_220426_Contams_Trichinella_Spiralis_2022_Rev_Trypsin	452.735	-0.93	2.046	0.232	2022-12-11	11	A0A0V1ARP3|Uncharacterized	U	K.KPDQNFR.K	7	42	48	0
941	452.735	2	548956	w20132_band 2_Rattus_Norwegicus_Uniprot_Filtered_220426_Contams_Trichinella_Spiralis_2022_Rev_Trypsin	452.735	-0.79	1.933	0.346	2022-12-09	9	A0A0V1ARP3|Uncharacterized	U	K.KPDQNFR.K	7	42	48	0
1074	452.735	2	548956	w20132_band 2_Rattus_Norwegicus_Uniprot_Filtered_220426_Contams_Trichinella_Spiralis_2022_Rev_Trypsin	452.735	-0.84	1.745	0.248	2022-12-09	9	A0A0V1ARP3|Uncharacterized	U	K.KPDQNFR.K	7	42	48	0
1158	452.735	2	548956	w20132_band 2_Rattus_Norwegicus_Uniprot_Filtered_220426_Contams_Trichinella_Spiralis_2022_Rev_Trypsin	452.735	-0.99	2.197	0.287	2022-12-11	11	A0A0V1ARP3|Uncharacterized	U	K.KPDQNFR.K	7	42	48	0
775	452.735	2	548954	w20130_band 4_Rattus_Norwegicus_Uniprot_Filtered_220426_Contams_Trichinella_Spiralis_2022_Rev_Trypsin	452.735	-0.46	1.74	0.314	2022-12-10	10	A0A0V1ARP3|Uncharacterized	U	K.KPDQNFR.K	7	42	48	0
1092	452.735	2	548954	w20130_band 4_Rattus_Norwegicus_Uniprot_Filtered_220426_Contams_Trichinella_Spiralis_2022_Rev_Trypsin	452.735	-0.93	1.66	0.318	2022-12-07	7	A0A0V1ARP3|Uncharacterized	U	K.KPDQNFR.K	7	42	48	0
5690	452.735	2	548949	b5323_Trich_secretome_band7_Rattus_Norwegicus_Uniprot_Filtered_220426_Contams_Trichinella_Spiralis_2022_Rev_Trypsin	452.735	0	1.201	0.23	2022-12-07	7	A0A0V1ARP3|Uncharacterized	U	K.KPDQNFR.K	7	42	48	0
5822	452.735	2	548947	b5321_Trich_secretome_band5_Rattus_Norwegicus_Uniprot_Filtered_220426_Contams_Trichinella_Spiralis_2022_Rev_Trypsin	452.735	-0.13	1.599	0.231	2022-12-08	8	A0A0V1ARP3|Uncharacterized	U	K.KPDQNFR.K	7	42	48	0
5807	452.735	2	548946	b5320_Trich_secretome_band4_Rattus_Norwegicus_Uniprot_Filtered_220426_Contams_Trichinella_Spiralis_2022_Rev_Trypsin	452.735	-0.3	1.776	0.247	2022-12-09	9	A0A0V1ARP3|Uncharacterized	U	K.KPDQNFR.K	7	42	48	0
5533	452.735	2	548943	b5317_Trich_secretome_band1_Rattus_Norwegicus_Uniprot_Filtered_220426_Contams_Trichinella_Spiralis_2022_Rev_Trypsin	452.735	-1.4	1.655	0.366	2022-12-08	8	A0A0V1ARP3|Uncharacterized	U	K.KPDQNFR.K	7	42	48	0
6058	519.776	2	548956	w20132_band 2_Rattus_Norwegicus_Uniprot_Filtered_220426_Contams_Trichinella_Spiralis_2022_Rev_Trypsin	519.777	-1.32	1.656	0.588	2016-10-01	10	A0A0V1ARP3|Uncharacterized	U	K.QTIYASDLK.K	9	33	41	0
5053	519.776	2	548954	w20130_band 4_Rattus_Norwegicus_Uniprot_Filtered_220426_Contams_Trichinella_Spiralis_2022_Rev_Trypsin	519.777	-1.01	1.72	0.531	2016-10-01	10	A0A0V1ARP3|Uncharacterized	U	K.QTIYASDLK.K	9	33	41	0
4147	519.776	2	548950	w20126_band 8_Rattus_Norwegicus_Uniprot_Filtered_220426_Contams_Trichinella_Spiralis_2022_Rev_Trypsin	519.777	-0.95	1.329	0.488	2016-07-01	7	A0A0V1ARP3|Uncharacterized	U	K.QTIYASDLK.K	9	33	41	0
12806	519.777	2	548949	b5323_Trich_secretome_band7_Rattus_Norwegicus_Uniprot_Filtered_220426_Contams_Trichinella_Spiralis_2022_Rev_Trypsin	519.777	-0.21	1.742	0.308	2016-09-01	9	A0A0V1ARP3|Uncharacterized	U	K.QTIYASDLK.K	9	33	41	0
14168	519.777	2	548948	b5322_Trich_secretome_band6_Rattus_Norwegicus_Uniprot_Filtered_220426_Contams_Trichinella_Spiralis_2022_Rev_Trypsin	519.777	-0.61	1.934	0.438	2016-11-01	11	A0A0V1ARP3|Uncharacterized	U	K.QTIYASDLK.K	9	33	41	0
13905	519.777	2	548947	b5321_Trich_secretome_band5_Rattus_Norwegicus_Uniprot_Filtered_220426_Contams_Trichinella_Spiralis_2022_Rev_Trypsin	519.777	0.8	1.652	0.327	2016-09-01	9	A0A0V1ARP3|Uncharacterized	U	K.QTIYASDLK.K	9	33	41	0
14590	519.777	2	548946	b5320_Trich_secretome_band4_Rattus_Norwegicus_Uniprot_Filtered_220426_Contams_Trichinella_Spiralis_2022_Rev_Trypsin	519.777	0.67	1.955	0.325	2016-12-01	12	A0A0V1ARP3|Uncharacterized	U	K.QTIYASDLK.K	9	33	41	0
13442	519.777	2	548945	b5319_Trich_secretome_band3_Rattus_Norwegicus_Uniprot_Filtered_220426_Contams_Trichinella_Spiralis_2022_Rev_Trypsin	519.777	0.19	2.295	0.448	2016-10-01	10	A0A0V1ARP3|Uncharacterized	U	K.QTIYASDLK.K	9	33	41	0
13579	519.777	2	548944	b5318_Trich_secretome_band2_Rattus_Norwegicus_Uniprot_Filtered_220426_Contams_Trichinella_Spiralis_2022_Rev_Trypsin	519.777	-0.61	1.752	0.38	2016-09-01	9	A0A0V1ARP3|Uncharacterized	U	K.QTIYASDLK.K	9	33	41	0
14248	519.777	2	548944	b5318_Trich_secretome_band2_Rattus_Norwegicus_Uniprot_Filtered_220426_Contams_Trichinella_Spiralis_2022_Rev_Trypsin	519.777	-0.27	1.933	0.429	2016-09-01	9	A0A0V1ARP3|Uncharacterized	U	K.QTIYASDLK.K	9	33	41	0
12889	519.777	2	548943	b5317_Trich_secretome_band1_Rattus_Norwegicus_Uniprot_Filtered_220426_Contams_Trichinella_Spiralis_2022_Rev_Trypsin	519.777	0.16	2.024	0.407	2016-11-01	11	A0A0V1ARP3|Uncharacterized	U	K.QTIYASDLK.K	9	33	41	0
4879	642.002	3	548950	w20126_band 8_Rattus_Norwegicus_Uniprot_Filtered_220426_Contams_Trichinella_Spiralis_2022_Rev_Trypsin	642.002	-0.58	2.966	0.366	23/60	23	A0A0V1ARP3|Uncharacterized	U	K.QTIYASDLKKPDQNFR.K	16	33	48	1
12472	733.721	3	548957	w20133_band 1_Rattus_Norwegicus_Uniprot_Filtered_220426_Contams_Trichinella_Spiralis_2022_Rev_Trypsin	733.722	-0.2	2.257	0.458	20/84	20	A0A0V1ARP3|Uncharacterized	U	K.VVSVDSSTAAGEDIVSITIHAK.E	22	50	71	0
13016	733.721	3	548957	w20133_band 1_Rattus_Norwegicus_Uniprot_Filtered_220426_Contams_Trichinella_Spiralis_2022_Rev_Trypsin	733.722	-0.68	1.899	0.553	19/84	19	A0A0V1ARP3|Uncharacterized	U	K.VVSVDSSTAAGEDIVSITIHAK.E	22	50	71	0
13087	1100.08	2	548957	w20133_band 1_Rattus_Norwegicus_Uniprot_Filtered_220426_Contams_Trichinella_Spiralis_2022_Rev_Trypsin	1100.08	0.81	3.278	0.608	15/42	15	A0A0V1ARP3|Uncharacterized	U	K.VVSVDSSTAAGEDIVSITIHAK.E	22	50	71	0
13579	1100.08	2	548957	w20133_band 1_Rattus_Norwegicus_Uniprot_Filtered_220426_Contams_Trichinella_Spiralis_2022_Rev_Trypsin	1100.08	0.77	1.861	0.528	13/42	13	A0A0V1ARP3|Uncharacterized	U	K.VVSVDSSTAAGEDIVSITIHAK.E	22	50	71	0
14478	733.721	3	548957	w20133_band 1_Rattus_Norwegicus_Uniprot_Filtered_220426_Contams_Trichinella_Spiralis_2022_Rev_Trypsin	733.722	-0.3	2.288	0.343	19/84	19	A0A0V1ARP3|Uncharacterized	U	K.VVSVDSSTAAGEDIVSITIHAK.E	22	50	71	0
16234	733.722	3	548957	w20133_band 1_Rattus_Norwegicus_Uniprot_Filtered_220426_Contams_Trichinella_Spiralis_2022_Rev_Trypsin	733.722	0.14	2.113	0.412	21/84	21	A0A0V1ARP3|Uncharacterized	U	K.VVSVDSSTAAGEDIVSITIHAK.E	22	50	71	0
12412	733.721	3	548956	w20132_band 2_Rattus_Norwegicus_Uniprot_Filtered_220426_Contams_Trichinella_Spiralis_2022_Rev_Trypsin	733.722	-0.48	2.311	0.506	24/84	24	A0A0V1ARP3|Uncharacterized	U	K.VVSVDSSTAAGEDIVSITIHAK.E	22	50	71	0
11664	733.721	3	548954	w20130_band 4_Rattus_Norwegicus_Uniprot_Filtered_220426_Contams_Trichinella_Spiralis_2022_Rev_Trypsin	733.722	-0.26	1.87	0.454	24/84	24	A0A0V1ARP3|Uncharacterized	U	K.VVSVDSSTAAGEDIVSITIHAK.E	22	50	71	0
10345	733.721	3	548952	w20128_band 6_Rattus_Norwegicus_Uniprot_Filtered_220426_Contams_Trichinella_Spiralis_2022_Rev_Trypsin	733.722	-0.26	2.155	0.478	26/84	26	A0A0V1ARP3|Uncharacterized	U	K.VVSVDSSTAAGEDIVSITIHAK.E	22	50	71	0
40088	733.722	3	548948	b5322_Trich_secretome_band6_Rattus_Norwegicus_Uniprot_Filtered_220426_Contams_Trichinella_Spiralis_2022_Rev_Trypsin	733.722	1.09	2.098	0.394	23/84	23	A0A0V1ARP3|Uncharacterized	U	K.VVSVDSSTAAGEDIVSITIHAK.E	22	50	71	0
33579	733.723	3	548947	b5321_Trich_secretome_band5_Rattus_Norwegicus_Uniprot_Filtered_220426_Contams_Trichinella_Spiralis_2022_Rev_Trypsin	733.722	1.25	2.058	0.608	18/84	18	A0A0V1ARP3|Uncharacterized	U	K.VVSVDSSTAAGEDIVSITIHAK.E	22	50	71	0
42517	733.722	3	548947	b5321_Trich_secretome_band5_Rattus_Norwegicus_Uniprot_Filtered_220426_Contams_Trichinella_Spiralis_2022_Rev_Trypsin	733.722	0.75	2.973	0.65	23/84	23	A0A0V1ARP3|Uncharacterized	U	K.VVSVDSSTAAGEDIVSITIHAK.E	22	50	71	0
43568	733.722	3	548946	b5320_Trich_secretome_band4_Rattus_Norwegicus_Uniprot_Filtered_220426_Contams_Trichinella_Spiralis_2022_Rev_Trypsin	733.722	0.64	1.739	0.495	14/84	14	A0A0V1ARP3|Uncharacterized	U	K.VVSVDSSTAAGEDIVSITIHAK.E	22	50	71	0
43469	733.724	3	548945	b5319_Trich_secretome_band3_Rattus_Norwegicus_Uniprot_Filtered_220426_Contams_Trichinella_Spiralis_2022_Rev_Trypsin	733.722	2.57	3.203	0.617	22/84	22	A0A0V1ARP3|Uncharacterized	U	K.VVSVDSSTAAGEDIVSITIHAK.E	22	50	71	0
35371	733.722	3	548944	b5318_Trich_secretome_band2_Rattus_Norwegicus_Uniprot_Filtered_220426_Contams_Trichinella_Spiralis_2022_Rev_Trypsin	733.722	0.08	3.325	0.629	21/84	21	A0A0V1ARP3|Uncharacterized	U	K.VVSVDSSTAAGEDIVSITIHAK.E	22	50	71	0
35627	733.722	3	548944	b5318_Trich_secretome_band2_Rattus_Norwegicus_Uniprot_Filtered_220426_Contams_Trichinella_Spiralis_2022_Rev_Trypsin	733.722	0.11	1.72	0.535	13/84	13	A0A0V1ARP3|Uncharacterized	U	K.VVSVDSSTAAGEDIVSITIHAK.E	22	50	71	0
41140	733.722	3	548944	b5318_Trich_secretome_band2_Rattus_Norwegicus_Uniprot_Filtered_220426_Contams_Trichinella_Spiralis_2022_Rev_Trypsin	733.722	0.78	3.976	0.619	28/84	28	A0A0V1ARP3|Uncharacterized	U	K.VVSVDSSTAAGEDIVSITIHAK.E	22	50	71	0
28476	733.722	3	548943	b5317_Trich_secretome_band1_Rattus_Norwegicus_Uniprot_Filtered_220426_Contams_Trichinella_Spiralis_2022_Rev_Trypsin	733.722	0.43	3.81	0.664	25/84	25	A0A0V1ARP3|Uncharacterized	U	K.VVSVDSSTAAGEDIVSITIHAK.E	22	50	71	0
28688	733.722	3	548943	b5317_Trich_secretome_band1_Rattus_Norwegicus_Uniprot_Filtered_220426_Contams_Trichinella_Spiralis_2022_Rev_Trypsin	733.722	0.54	2.088	0.607	15/84	15	A0A0V1ARP3|Uncharacterized	U	K.VVSVDSSTAAGEDIVSITIHAK.E	22	50	71	0
33496	733.722	3	548943	b5317_Trich_secretome_band1_Rattus_Norwegicus_Uniprot_Filtered_220426_Contams_Trichinella_Spiralis_2022_Rev_Trypsin	733.722	0.86	3.079	0.68	24/84	24	A0A0V1ARP3|Uncharacterized	U	K.VVSVDSSTAAGEDIVSITIHAK.E	22	50	71	0
10424	776.42	3	548957	w20133_band 1_Rattus_Norwegicus_Uniprot_Filtered_220426_Contams_Trichinella_Spiralis_2022_Rev_Trypsin	776.42	-0.34	2.776	0.637	24/88	24	A0A0V1ARP3|Uncharacterized	U	R.KVVSVDSSTAAGEDIVSITIHAK.E	23	49	71	1
11034	776.42	3	548957	w20133_band 1_Rattus_Norwegicus_Uniprot_Filtered_220426_Contams_Trichinella_Spiralis_2022_Rev_Trypsin	776.42	-0.25	3.867	0.618	29/88	29	A0A0V1ARP3|Uncharacterized	U	R.KVVSVDSSTAAGEDIVSITIHAK.E	23	49	71	1
11040	776.42	3	548957	w20133_band 1_Rattus_Norwegicus_Uniprot_Filtered_220426_Contams_Trichinella_Spiralis_2022_Rev_Trypsin	776.42	-0.25	2.854	0.544	28/88	28	A0A0V1ARP3|Uncharacterized	U	R.KVVSVDSSTAAGEDIVSITIHAK.E	23	49	71	1
11207	1164.13	2	548957	w20133_band 1_Rattus_Norwegicus_Uniprot_Filtered_220426_Contams_Trichinella_Spiralis_2022_Rev_Trypsin	1164.13	0.8	5.202	0.76	25/44	25	A0A0V1ARP3|Uncharacterized	U	R.KVVSVDSSTAAGEDIVSITIHAK.E	23	49	71	1
11434	776.42	3	548957	w20133_band 1_Rattus_Norwegicus_Uniprot_Filtered_220426_Contams_Trichinella_Spiralis_2022_Rev_Trypsin	776.42	-0.4	2.41	0.467	22/88	22	A0A0V1ARP3|Uncharacterized	U	R.KVVSVDSSTAAGEDIVSITIHAK.E	23	49	71	1
11564	776.42	3	548957	w20133_band 1_Rattus_Norwegicus_Uniprot_Filtered_220426_Contams_Trichinella_Spiralis_2022_Rev_Trypsin	776.42	0.08	2.59	0.553	19/88	19	A0A0V1ARP3|Uncharacterized	U	R.KVVSVDSSTAAGEDIVSITIHAK.E	23	49	71	1
12039	776.42	3	548957	w20133_band 1_Rattus_Norwegicus_Uniprot_Filtered_220426_Contams_Trichinella_Spiralis_2022_Rev_Trypsin	776.42	-0.21	4.905	0.615	32/88	32	A0A0V1ARP3|Uncharacterized	U	R.KVVSVDSSTAAGEDIVSITIHAK.E	23	49	71	1
12173	776.42	3	548957	w20133_band 1_Rattus_Norwegicus_Uniprot_Filtered_220426_Contams_Trichinella_Spiralis_2022_Rev_Trypsin	776.42	-0.18	4.066	0.56	31/88	31	A0A0V1ARP3|Uncharacterized	U	R.KVVSVDSSTAAGEDIVSITIHAK.E	23	49	71	1
13107	776.42	3	548957	w20133_band 1_Rattus_Norwegicus_Uniprot_Filtered_220426_Contams_Trichinella_Spiralis_2022_Rev_Trypsin	776.42	0.58	3.897	0.501	27/88	27	A0A0V1ARP3|Uncharacterized	U	R.KVVSVDSSTAAGEDIVSITIHAK.E	23	49	71	1
14509	776.42	3	548957	w20133_band 1_Rattus_Norwegicus_Uniprot_Filtered_220426_Contams_Trichinella_Spiralis_2022_Rev_Trypsin	776.42	0.43	2.513	0.367	24/88	24	A0A0V1ARP3|Uncharacterized	U	R.KVVSVDSSTAAGEDIVSITIHAK.E	23	49	71	1
11657	776.42	3	548956	w20132_band 2_Rattus_Norwegicus_Uniprot_Filtered_220426_Contams_Trichinella_Spiralis_2022_Rev_Trypsin	776.42	-0.21	3.831	0.566	28/88	28	A0A0V1ARP3|Uncharacterized	U	R.KVVSVDSSTAAGEDIVSITIHAK.E	23	49	71	1
29868	582.567	4	548948	b5322_Trich_secretome_band6_Rattus_Norwegicus_Uniprot_Filtered_220426_Contams_Trichinella_Spiralis_2022_Rev_Trypsin	582.567	0.38	2.425	0.517	34/132	34	A0A0V1ARP3|Uncharacterized	U	R.KVVSVDSSTAAGEDIVSITIHAK.E	23	49	71	1
32204	776.42	3	548946	b5320_Trich_secretome_band4_Rattus_Norwegicus_Uniprot_Filtered_220426_Contams_Trichinella_Spiralis_2022_Rev_Trypsin	776.42	0.44	3.297	0.712	26/88	26	A0A0V1ARP3|Uncharacterized	U	R.KVVSVDSSTAAGEDIVSITIHAK.E	23	49	71	1
31919	582.567	4	548945	b5319_Trich_secretome_band3_Rattus_Norwegicus_Uniprot_Filtered_220426_Contams_Trichinella_Spiralis_2022_Rev_Trypsin	582.567	0.78	3.087	0.519	34/132	34	A0A0V1ARP3|Uncharacterized	U	R.KVVSVDSSTAAGEDIVSITIHAK.E	23	49	71	1
31935	776.42	3	548945	b5319_Trich_secretome_band3_Rattus_Norwegicus_Uniprot_Filtered_220426_Contams_Trichinella_Spiralis_2022_Rev_Trypsin	776.42	0.22	4.543	0.743	32/88	32	A0A0V1ARP3|Uncharacterized	U	R.KVVSVDSSTAAGEDIVSITIHAK.E	23	49	71	1
31825	776.419	3	548944	b5318_Trich_secretome_band2_Rattus_Norwegicus_Uniprot_Filtered_220426_Contams_Trichinella_Spiralis_2022_Rev_Trypsin	776.42	-0.66	2.607	0.528	21/88	21	A0A0V1ARP3|Uncharacterized	U	R.KVVSVDSSTAAGEDIVSITIHAK.E	23	49	71	1
31833	582.567	4	548944	b5318_Trich_secretome_band2_Rattus_Norwegicus_Uniprot_Filtered_220426_Contams_Trichinella_Spiralis_2022_Rev_Trypsin	582.567	-0.22	2.958	0.556	35/132	35	A0A0V1ARP3|Uncharacterized	U	R.KVVSVDSSTAAGEDIVSITIHAK.E	23	49	71	1
32123	776.419	3	548944	b5318_Trich_secretome_band2_Rattus_Norwegicus_Uniprot_Filtered_220426_Contams_Trichinella_Spiralis_2022_Rev_Trypsin	776.42	-0.63	4.081	0.781	31/88	31	A0A0V1ARP3|Uncharacterized	U	R.KVVSVDSSTAAGEDIVSITIHAK.E	23	49	71	1
32131	582.567	4	548944	b5318_Trich_secretome_band2_Rattus_Norwegicus_Uniprot_Filtered_220426_Contams_Trichinella_Spiralis_2022_Rev_Trypsin	582.567	-0.34	3.552	0.582	37/132	37	A0A0V1ARP3|Uncharacterized	U	R.KVVSVDSSTAAGEDIVSITIHAK.E	23	49	71	1
25000	582.566	4	548943	b5317_Trich_secretome_band1_Rattus_Norwegicus_Uniprot_Filtered_220426_Contams_Trichinella_Spiralis_2022_Rev_Trypsin	582.567	-0.53	2.456	0.541	33/132	33	A0A0V1ARP3|Uncharacterized	U	R.KVVSVDSSTAAGEDIVSITIHAK.E	23	49	71	1
25884	582.566	4	548943	b5317_Trich_secretome_band1_Rattus_Norwegicus_Uniprot_Filtered_220426_Contams_Trichinella_Spiralis_2022_Rev_Trypsin	582.567	-0.59	1.714	0.411	28/132	28	A0A0V1ARP3|Uncharacterized	U	R.KVVSVDSSTAAGEDIVSITIHAK.E	23	49	71	1
26140	776.419	3	548943	b5317_Trich_secretome_band1_Rattus_Norwegicus_Uniprot_Filtered_220426_Contams_Trichinella_Spiralis_2022_Rev_Trypsin	776.42	-1.04	3.805	0.758	27/88	27	A0A0V1ARP3|Uncharacterized	U	R.KVVSVDSSTAAGEDIVSITIHAK.E	23	49	71	1
26144	582.567	4	548943	b5317_Trich_secretome_band1_Rattus_Norwegicus_Uniprot_Filtered_220426_Contams_Trichinella_Spiralis_2022_Rev_Trypsin	582.567	-0.52	3.186	0.58	37/132	37	A0A0V1ARP3|Uncharacterized	U	R.KVVSVDSSTAAGEDIVSITIHAK.E	23	49	71	1
26340	776.42	3	548943	b5317_Trich_secretome_band1_Rattus_Norwegicus_Uniprot_Filtered_220426_Contams_Trichinella_Spiralis_2022_Rev_Trypsin	776.42	0.51	2.866	0.673	20/88	20	A0A0V1ARP3|Uncharacterized	U	R.KVVSVDSSTAAGEDIVSITIHAK.E	23	49	71	1
26345	582.567	4	548943	b5317_Trich_secretome_band1_Rattus_Norwegicus_Uniprot_Filtered_220426_Contams_Trichinella_Spiralis_2022_Rev_Trypsin	582.567	0.69	1.925	0.45	28/132	28	A0A0V1ARP3|Uncharacterized	U	R.KVVSVDSSTAAGEDIVSITIHAK.E	23	49	71	1
11748	751.867	2	548957	w20133_band 1_Rattus_Norwegicus_Uniprot_Filtered_220426_Contams_Trichinella_Spiralis_2022_Rev_Trypsin	751.867	0.16	2.72	0.513	14/24	14	A0A0V1ARQ8|Prostasin	U	K.AFYSPFTEATVNR.I	13	389	401	0
11804	751.868	2	548956	w20132_band 2_Rattus_Norwegicus_Uniprot_Filtered_220426_Contams_Trichinella_Spiralis_2022_Rev_Trypsin	751.867	0.31	2.624	0.673	17/24	17	A0A0V1ARQ8|Prostasin	U	K.AFYSPFTEATVNR.I	13	389	401	0
32034	751.867	2	548945	b5319_Trich_secretome_band3_Rattus_Norwegicus_Uniprot_Filtered_220426_Contams_Trichinella_Spiralis_2022_Rev_Trypsin	751.867	-1.1	2.363	0.605	13/24	13	A0A0V1ARQ8|Prostasin	U	K.AFYSPFTEATVNR.I	13	389	401	0
30576	641.328	2	548945	b5319_Trich_secretome_band3_Rattus_Norwegicus_Uniprot_Filtered_220426_Contams_Trichinella_Spiralis_2022_Rev_Trypsin	641.329	-0.86	2.676	0.617	14/20	14	A0A0V1ARQ8|Prostasin	U	K.SLPLSSDMYIR.R	11	338	348	0
8425	415.219	2	548946	b5320_Trich_secretome_band4_Rattus_Norwegicus_Uniprot_Filtered_220426_Contams_Trichinella_Spiralis_2022_Rev_Trypsin	415.219	-0.84	1.677	0.49	2022-12-08	8	A0A0V1ARQ8|Prostasin	U	K.SPVHFSR.K	7	510	516	0
9206	487.75	2	548952	w20128_band 6_Rattus_Norwegicus_Uniprot_Filtered_220426_Contams_Trichinella_Spiralis_2022_Rev_Trypsin	487.751	-0.82	1.893	0.284	2014-10-01	10	A0A0V1ARQ8|Prostasin	U	R.DWIDNALK.E	8	634	641	0
7081	498.743	2	548946	b5320_Trich_secretome_band4_Rattus_Norwegicus_Uniprot_Filtered_220426_Contams_Trichinella_Spiralis_2022_Rev_Trypsin	498.743	-0.57	1.508	0.348	2014-10-01	10	A0A0V1ARQ8|Prostasin	U	R.LSHYEYGK.Q	8	473	480	0
6632	488.591	3	548954	w20130_band 4_Rattus_Norwegicus_Uniprot_Filtered_220426_Contams_Trichinella_Spiralis_2022_Rev_Trypsin	488.592	-1.01	2.141	0.273	18/48	18	A0A0V1ARQ8|Prostasin	U	R.QPDELNVVVSAHR.L	13	460	472	0
13632	474.775	4	548954	w20130_band 4_Rattus_Norwegicus_Uniprot_Filtered_220426_Contams_Trichinella_Spiralis_2022_Rev_Trypsin	474.775	-0.63	1.866	0.342	25/96	25	A0A0V1ARQ9|ADP-ribose	U	K.EGIEAKLEEIIIASKPR.N	17	319	335	1
7575	423.59	3	548956	w20132_band 2_Rattus_Norwegicus_Uniprot_Filtered_220426_Contams_Trichinella_Spiralis_2022_Rev_Trypsin	423.591	-0.63	1.78	0.337	19/40	19	A0A0V1ARQ9|ADP-ribose	U	K.LEEIIIASKPR.N	11	325	335	0
7974	423.59	3	548955	w20131_band 3_Rattus_Norwegicus_Uniprot_Filtered_220426_Contams_Trichinella_Spiralis_2022_Rev_Trypsin	423.591	-0.71	2.496	0.364	21/40	21	A0A0V1ARQ9|ADP-ribose	U	K.LEEIIIASKPR.N	11	325	335	0
6598	423.59	3	548954	w20130_band 4_Rattus_Norwegicus_Uniprot_Filtered_220426_Contams_Trichinella_Spiralis_2022_Rev_Trypsin	423.591	-0.87	2.386	0.145	21/40	21	A0A0V1ARQ9|ADP-ribose	U	K.LEEIIIASKPR.N	11	325	335	0
7194	423.59	3	548953	w20129_band 5_Rattus_Norwegicus_Uniprot_Filtered_220426_Contams_Trichinella_Spiralis_2022_Rev_Trypsin	423.591	-0.87	1.699	0.261	15/40	15	A0A0V1ARQ9|ADP-ribose	U	K.LEEIIIASKPR.N	11	325	335	0
6071	423.59	3	548952	w20128_band 6_Rattus_Norwegicus_Uniprot_Filtered_220426_Contams_Trichinella_Spiralis_2022_Rev_Trypsin	423.591	-1.13	1.711	0.299	15/40	15	A0A0V1ARQ9|ADP-ribose	U	K.LEEIIIASKPR.N	11	325	335	0
5526	423.59	3	548951	w20127_band 7_Rattus_Norwegicus_Uniprot_Filtered_220426_Contams_Trichinella_Spiralis_2022_Rev_Trypsin	423.591	-0.45	1.369	0.35	15/40	15	A0A0V1ARQ9|ADP-ribose	U	K.LEEIIIASKPR.N	11	325	335	0
5356	423.59	3	548950	w20126_band 8_Rattus_Norwegicus_Uniprot_Filtered_220426_Contams_Trichinella_Spiralis_2022_Rev_Trypsin	423.591	-0.48	2.173	0.432	17/40	17	A0A0V1ARQ9|ADP-ribose	U	K.LEEIIIASKPR.N	11	325	335	0
18661	634.883	2	548948	b5322_Trich_secretome_band6_Rattus_Norwegicus_Uniprot_Filtered_220426_Contams_Trichinella_Spiralis_2022_Rev_Trypsin	634.882	0.52	2.089	0.513	2020-11-01	11	A0A0V1ARQ9|ADP-ribose	U	K.LEEIIIASKPR.N	11	325	335	0
18672	423.591	3	548948	b5322_Trich_secretome_band6_Rattus_Norwegicus_Uniprot_Filtered_220426_Contams_Trichinella_Spiralis_2022_Rev_Trypsin	423.591	0.36	2.333	0.369	19/40	19	A0A0V1ARQ9|ADP-ribose	U	K.LEEIIIASKPR.N	11	325	335	0
364	433.687	2	548953	w20129_band 5_Rattus_Norwegicus_Uniprot_Filtered_220426_Contams_Trichinella_Spiralis_2022_Rev_Trypsin	433.687	-0.61	1.663	0.263	2022-12-09	9	A0A0V1ARQ9|ADP-ribose	U	K.M*DQSVDR.R	7	238	244	0
454	433.687	2	548952	w20128_band 6_Rattus_Norwegicus_Uniprot_Filtered_220426_Contams_Trichinella_Spiralis_2022_Rev_Trypsin	433.687	-0.57	1.96	0.25	2022-12-10	10	A0A0V1ARQ9|ADP-ribose	U	K.M*DQSVDR.R	7	238	244	0
2886	439.736	2	548956	w20132_band 2_Rattus_Norwegicus_Uniprot_Filtered_220426_Contams_Trichinella_Spiralis_2022_Rev_Trypsin	439.736	-1.15	2.574	0.102	2022-12-11	11	A0A0V1ARQ9|ADP-ribose	U	K.M*LLTEQK.V	7	49	55	0
2942	439.736	2	548955	w20131_band 3_Rattus_Norwegicus_Uniprot_Filtered_220426_Contams_Trichinella_Spiralis_2022_Rev_Trypsin	439.736	-1.43	2.257	0.164	2022-12-11	11	A0A0V1ARQ9|ADP-ribose	U	K.M*LLTEQK.V	7	49	55	0
3169	439.736	2	548954	w20130_band 4_Rattus_Norwegicus_Uniprot_Filtered_220426_Contams_Trichinella_Spiralis_2022_Rev_Trypsin	439.736	-0.99	2.247	0.056	2022-12-12	12	A0A0V1ARQ9|ADP-ribose	U	K.M*LLTEQK.V	7	49	55	0
13298	908.135	3	548956	w20132_band 2_Rattus_Norwegicus_Uniprot_Filtered_220426_Contams_Trichinella_Spiralis_2022_Rev_Trypsin	908.134	0.04	2.138	0.363	25/92	25	A0A0V1ARQ9|ADP-ribose	U	K.M*LLTEQKVEITEDLNSADALVVM*K.Q	24	49	72	1
14003	908.134	3	548955	w20131_band 3_Rattus_Norwegicus_Uniprot_Filtered_220426_Contams_Trichinella_Spiralis_2022_Rev_Trypsin	908.134	-0.12	2.406	0.31	23/92	23	A0A0V1ARQ9|ADP-ribose	U	K.M*LLTEQKVEITEDLNSADALVVM*K.Q	24	49	72	1
12819	908.134	3	548954	w20130_band 4_Rattus_Norwegicus_Uniprot_Filtered_220426_Contams_Trichinella_Spiralis_2022_Rev_Trypsin	908.134	-0.07	2.39	0.584	24/92	24	A0A0V1ARQ9|ADP-ribose	U	K.M*LLTEQKVEITEDLNSADALVVM*K.Q	24	49	72	1
12887	908.134	3	548953	w20129_band 5_Rattus_Norwegicus_Uniprot_Filtered_220426_Contams_Trichinella_Spiralis_2022_Rev_Trypsin	908.134	-0.75	3.459	0.444	26/92	26	A0A0V1ARQ9|ADP-ribose	U	K.M*LLTEQKVEITEDLNSADALVVM*K.Q	24	49	72	1
12892	908.134	3	548953	w20129_band 5_Rattus_Norwegicus_Uniprot_Filtered_220426_Contams_Trichinella_Spiralis_2022_Rev_Trypsin	908.134	-0.69	2.309	0.416	23/92	23	A0A0V1ARQ9|ADP-ribose	U	K.M*LLTEQKVEITEDLNSADALVVM*K.Q	24	49	72	1
13126	908.135	3	548953	w20129_band 5_Rattus_Norwegicus_Uniprot_Filtered_220426_Contams_Trichinella_Spiralis_2022_Rev_Trypsin	908.134	0.5	3.459	0.489	30/92	30	A0A0V1ARQ9|ADP-ribose	U	K.M*LLTEQKVEITEDLNSADALVVM*K.Q	24	49	72	1
10995	908.134	3	548952	w20128_band 6_Rattus_Norwegicus_Uniprot_Filtered_220426_Contams_Trichinella_Spiralis_2022_Rev_Trypsin	908.134	-0.34	2.362	0.527	23/92	23	A0A0V1ARQ9|ADP-ribose	U	K.M*LLTEQKVEITEDLNSADALVVM*K.Q	24	49	72	1
9664	908.135	3	548951	w20127_band 7_Rattus_Norwegicus_Uniprot_Filtered_220426_Contams_Trichinella_Spiralis_2022_Rev_Trypsin	908.134	0.51	2.675	0.421	27/92	27	A0A0V1ARQ9|ADP-ribose	U	K.M*LLTEQKVEITEDLNSADALVVM*K.Q	24	49	72	1
13491	902.803	3	548954	w20130_band 4_Rattus_Norwegicus_Uniprot_Filtered_220426_Contams_Trichinella_Spiralis_2022_Rev_Trypsin	902.803	0.51	3.822	0.621	30/92	30	A0A0V1ARQ9|ADP-ribose	U	K.M*LLTEQKVEITEDLNSADALVVMK.Q	24	49	72	1
836	425.69	2	548953	w20129_band 5_Rattus_Norwegicus_Uniprot_Filtered_220426_Contams_Trichinella_Spiralis_2022_Rev_Trypsin	425.69	-0.33	2.309	0.255	2022-12-09	9	A0A0V1ARQ9|ADP-ribose	U	K.MDQSVDR.R	7	238	244	0
14105	902.804	3	548956	w20132_band 2_Rattus_Norwegicus_Uniprot_Filtered_220426_Contams_Trichinella_Spiralis_2022_Rev_Trypsin	902.803	1.32	2.865	0.458	24/92	24	A0A0V1ARQ9|ADP-ribose	U	K.MLLTEQKVEITEDLNSADALVVM*K.Q	24	49	72	1
13605	677.354	4	548953	w20129_band 5_Rattus_Norwegicus_Uniprot_Filtered_220426_Contams_Trichinella_Spiralis_2022_Rev_Trypsin	677.354	-0.35	3.013	0.347	34/138	34	A0A0V1ARQ9|ADP-ribose	U	K.MLLTEQKVEITEDLNSADALVVM*K.Q	24	49	72	1
11710	902.803	3	548952	w20128_band 6_Rattus_Norwegicus_Uniprot_Filtered_220426_Contams_Trichinella_Spiralis_2022_Rev_Trypsin	902.803	0.14	2.772	0.43	24/92	24	A0A0V1ARQ9|ADP-ribose	U	K.MLLTEQKVEITEDLNSADALVVM*K.Q	24	49	72	1
13843	897.471	3	548954	w20130_band 4_Rattus_Norwegicus_Uniprot_Filtered_220426_Contams_Trichinella_Spiralis_2022_Rev_Trypsin	897.471	-0.12	2.65	0.382	24/92	24	A0A0V1ARQ9|ADP-ribose	U	K.MLLTEQKVEITEDLNSADALVVMK.Q	24	49	72	1
15769	668.385	2	548957	w20133_band 1_Rattus_Norwegicus_Uniprot_Filtered_220426_Contams_Trichinella_Spiralis_2022_Rev_Trypsin	668.385	-0.56	3.372	0.621	17/22	17	A0A0V1ARQ9|ADP-ribose	U	K.NIITALTGYTLR.G	12	424	435	0
15522	668.385	2	548955	w20131_band 3_Rattus_Norwegicus_Uniprot_Filtered_220426_Contams_Trichinella_Spiralis_2022_Rev_Trypsin	668.385	-0.61	3.953	0.655	19/22	19	A0A0V1ARQ9|ADP-ribose	U	K.NIITALTGYTLR.G	12	424	435	0
14243	668.385	2	548954	w20130_band 4_Rattus_Norwegicus_Uniprot_Filtered_220426_Contams_Trichinella_Spiralis_2022_Rev_Trypsin	668.385	-1	3.518	0.638	19/22	19	A0A0V1ARQ9|ADP-ribose	U	K.NIITALTGYTLR.G	12	424	435	0
13122	668.385	2	548953	w20129_band 5_Rattus_Norwegicus_Uniprot_Filtered_220426_Contams_Trichinella_Spiralis_2022_Rev_Trypsin	668.385	-0.06	2.24	0.496	13/22	13	A0A0V1ARQ9|ADP-ribose	U	K.NIITALTGYTLR.G	12	424	435	0
14855	668.384	2	548953	w20129_band 5_Rattus_Norwegicus_Uniprot_Filtered_220426_Contams_Trichinella_Spiralis_2022_Rev_Trypsin	668.385	-1.44	3.182	0.676	18/22	18	A0A0V1ARQ9|ADP-ribose	U	K.NIITALTGYTLR.G	12	424	435	0
12744	668.384	2	548952	w20128_band 6_Rattus_Norwegicus_Uniprot_Filtered_220426_Contams_Trichinella_Spiralis_2022_Rev_Trypsin	668.385	-1.3	3.53	0.64	18/22	18	A0A0V1ARQ9|ADP-ribose	U	K.NIITALTGYTLR.G	12	424	435	0
11087	668.385	2	548951	w20127_band 7_Rattus_Norwegicus_Uniprot_Filtered_220426_Contams_Trichinella_Spiralis_2022_Rev_Trypsin	668.385	-0.46	2.819	0.638	18/22	18	A0A0V1ARQ9|ADP-ribose	U	K.NIITALTGYTLR.G	12	424	435	0
2819	454.217	2	548954	w20130_band 4_Rattus_Norwegicus_Uniprot_Filtered_220426_Contams_Trichinella_Spiralis_2022_Rev_Trypsin	454.217	-0.78	1.538	0.347	2014-09-01	9	A0A0V1ARQ9|ADP-ribose	U	K.QGFTPDSR.N	8	359	366	0
2549	454.217	2	548953	w20129_band 5_Rattus_Norwegicus_Uniprot_Filtered_220426_Contams_Trichinella_Spiralis_2022_Rev_Trypsin	454.217	-1.07	1.747	0.296	2014-11-01	11	A0A0V1ARQ9|ADP-ribose	U	K.QGFTPDSR.N	8	359	366	0
8633	454.217	2	548948	b5322_Trich_secretome_band6_Rattus_Norwegicus_Uniprot_Filtered_220426_Contams_Trichinella_Spiralis_2022_Rev_Trypsin	454.217	0.69	1.676	0.406	2014-10-01	10	A0A0V1ARQ9|ADP-ribose	U	K.QGFTPDSR.N	8	359	366	0
6109	560.307	2	548954	w20130_band 4_Rattus_Norwegicus_Uniprot_Filtered_220426_Contams_Trichinella_Spiralis_2022_Rev_Trypsin	560.308	-1.44	2.359	0.333	2018-12-01	12	A0A0V1ARQ9|ADP-ribose	U	K.TAM*ENALIIK.Q	10	349	358	0
6716	560.307	2	548953	w20129_band 5_Rattus_Norwegicus_Uniprot_Filtered_220426_Contams_Trichinella_Spiralis_2022_Rev_Trypsin	560.308	-1.69	2.295	0.316	2018-11-01	11	A0A0V1ARQ9|ADP-ribose	U	K.TAM*ENALIIK.Q	10	349	358	0
5606	560.307	2	548952	w20128_band 6_Rattus_Norwegicus_Uniprot_Filtered_220426_Contams_Trichinella_Spiralis_2022_Rev_Trypsin	560.308	-1.67	2.436	0.24	13/18	13	A0A0V1ARQ9|ADP-ribose	U	K.TAM*ENALIIK.Q	10	349	358	0
5073	560.307	2	548951	w20127_band 7_Rattus_Norwegicus_Uniprot_Filtered_220426_Contams_Trichinella_Spiralis_2022_Rev_Trypsin	560.308	-0.68	2.236	0.23	2018-10-01	10	A0A0V1ARQ9|ADP-ribose	U	K.TAM*ENALIIK.Q	10	349	358	0
5050	560.307	2	548950	w20126_band 8_Rattus_Norwegicus_Uniprot_Filtered_220426_Contams_Trichinella_Spiralis_2022_Rev_Trypsin	560.308	-0.83	1.956	0.274	2018-11-01	11	A0A0V1ARQ9|ADP-ribose	U	K.TAM*ENALIIK.Q	10	349	358	0
9480	552.309	2	548956	w20132_band 2_Rattus_Norwegicus_Uniprot_Filtered_220426_Contams_Trichinella_Spiralis_2022_Rev_Trypsin	552.31	-1.08	1.961	0.271	2018-12-01	12	A0A0V1ARQ9|ADP-ribose	U	K.TAMENALIIK.Q	10	349	358	0
9028	552.309	2	548953	w20129_band 5_Rattus_Norwegicus_Uniprot_Filtered_220426_Contams_Trichinella_Spiralis_2022_Rev_Trypsin	552.31	-1.46	2.511	0.189	14/18	14	A0A0V1ARQ9|ADP-ribose	U	K.TAMENALIIK.Q	10	349	358	0
7904	552.309	2	548952	w20128_band 6_Rattus_Norwegicus_Uniprot_Filtered_220426_Contams_Trichinella_Spiralis_2022_Rev_Trypsin	552.31	-1.52	2.16	0.251	13/18	13	A0A0V1ARQ9|ADP-ribose	U	K.TAMENALIIK.Q	10	349	358	0
6952	552.31	2	548951	w20127_band 7_Rattus_Norwegicus_Uniprot_Filtered_220426_Contams_Trichinella_Spiralis_2022_Rev_Trypsin	552.31	-0.83	2.366	0.366	2018-12-01	12	A0A0V1ARQ9|ADP-ribose	U	K.TAMENALIIK.Q	10	349	358	0
6634	552.31	2	548950	w20126_band 8_Rattus_Norwegicus_Uniprot_Filtered_220426_Contams_Trichinella_Spiralis_2022_Rev_Trypsin	552.31	-0.85	2.236	0.298	15/18	15	A0A0V1ARQ9|ADP-ribose	U	K.TAMENALIIK.Q	10	349	358	0
23981	552.31	2	548948	b5322_Trich_secretome_band6_Rattus_Norwegicus_Uniprot_Filtered_220426_Contams_Trichinella_Spiralis_2022_Rev_Trypsin	552.31	0.35	1.906	0.39	2018-10-01	10	A0A0V1ARQ9|ADP-ribose	U	K.TAMENALIIK.Q	10	349	358	0
11622	931.975	2	548957	w20133_band 1_Rattus_Norwegicus_Uniprot_Filtered_220426_Contams_Trichinella_Spiralis_2022_Rev_Trypsin	931.974	0.41	2.335	0.467	18/32	18	A0A0V1ARQ9|ADP-ribose	U	K.VEITEDLNSADALVVM*K.Q	17	56	72	0
11754	931.975	2	548956	w20132_band 2_Rattus_Norwegicus_Uniprot_Filtered_220426_Contams_Trichinella_Spiralis_2022_Rev_Trypsin	931.974	0.18	4.903	0.652	25/32	25	A0A0V1ARQ9|ADP-ribose	U	K.VEITEDLNSADALVVM*K.Q	17	56	72	0
11754	931.974	2	548955	w20131_band 3_Rattus_Norwegicus_Uniprot_Filtered_220426_Contams_Trichinella_Spiralis_2022_Rev_Trypsin	931.974	0.05	3.006	0.644	18/32	18	A0A0V1ARQ9|ADP-ribose	U	K.VEITEDLNSADALVVM*K.Q	17	56	72	0
10568	621.652	3	548954	w20130_band 4_Rattus_Norwegicus_Uniprot_Filtered_220426_Contams_Trichinella_Spiralis_2022_Rev_Trypsin	621.652	-0.52	2.974	0.372	24/64	24	A0A0V1ARQ9|ADP-ribose	U	K.VEITEDLNSADALVVM*K.Q	17	56	72	0
10576	931.974	2	548954	w20130_band 4_Rattus_Norwegicus_Uniprot_Filtered_220426_Contams_Trichinella_Spiralis_2022_Rev_Trypsin	931.974	0.05	2.578	0.639	17/32	17	A0A0V1ARQ9|ADP-ribose	U	K.VEITEDLNSADALVVM*K.Q	17	56	72	0
9416	931.975	2	548954	w20130_band 4_Rattus_Norwegicus_Uniprot_Filtered_220426_Contams_Trichinella_Spiralis_2022_Rev_Trypsin	931.974	0.49	1.902	0.491	14/32	14	A0A0V1ARQ9|ADP-ribose	U	K.VEITEDLNSADALVVM*K.Q	17	56	72	0
10519	931.975	2	548953	w20129_band 5_Rattus_Norwegicus_Uniprot_Filtered_220426_Contams_Trichinella_Spiralis_2022_Rev_Trypsin	931.974	0.62	3.375	0.628	17/32	17	A0A0V1ARQ9|ADP-ribose	U	K.VEITEDLNSADALVVM*K.Q	17	56	72	0
10888	621.653	3	548953	w20129_band 5_Rattus_Norwegicus_Uniprot_Filtered_220426_Contams_Trichinella_Spiralis_2022_Rev_Trypsin	621.652	2.26	4.055	0.426	27/64	27	A0A0V1ARQ9|ADP-ribose	U	K.VEITEDLNSADALVVM*K.Q	17	56	72	0
10890	931.974	2	548953	w20129_band 5_Rattus_Norwegicus_Uniprot_Filtered_220426_Contams_Trichinella_Spiralis_2022_Rev_Trypsin	931.974	-0.77	5.155	0.697	23/32	23	A0A0V1ARQ9|ADP-ribose	U	K.VEITEDLNSADALVVM*K.Q	17	56	72	0
11065	931.975	2	548953	w20129_band 5_Rattus_Norwegicus_Uniprot_Filtered_220426_Contams_Trichinella_Spiralis_2022_Rev_Trypsin	931.974	0.25	3.483	0.675	21/32	21	A0A0V1ARQ9|ADP-ribose	U	K.VEITEDLNSADALVVM*K.Q	17	56	72	0
11262	931.975	2	548953	w20129_band 5_Rattus_Norwegicus_Uniprot_Filtered_220426_Contams_Trichinella_Spiralis_2022_Rev_Trypsin	931.974	0.15	2.921	0.649	18/32	18	A0A0V1ARQ9|ADP-ribose	U	K.VEITEDLNSADALVVM*K.Q	17	56	72	0
11447	931.975	2	548953	w20129_band 5_Rattus_Norwegicus_Uniprot_Filtered_220426_Contams_Trichinella_Spiralis_2022_Rev_Trypsin	931.974	1	3.285	0.607	17/32	17	A0A0V1ARQ9|ADP-ribose	U	K.VEITEDLNSADALVVM*K.Q	17	56	72	0
11603	931.975	2	548953	w20129_band 5_Rattus_Norwegicus_Uniprot_Filtered_220426_Contams_Trichinella_Spiralis_2022_Rev_Trypsin	931.974	0.16	3.472	0.594	20/32	20	A0A0V1ARQ9|ADP-ribose	U	K.VEITEDLNSADALVVM*K.Q	17	56	72	0
11632	931.975	2	548953	w20129_band 5_Rattus_Norwegicus_Uniprot_Filtered_220426_Contams_Trichinella_Spiralis_2022_Rev_Trypsin	931.974	0.16	3.415	0.574	22/32	22	A0A0V1ARQ9|ADP-ribose	U	K.VEITEDLNSADALVVM*K.Q	17	56	72	0
12050	931.975	2	548953	w20129_band 5_Rattus_Norwegicus_Uniprot_Filtered_220426_Contams_Trichinella_Spiralis_2022_Rev_Trypsin	931.974	0.91	3.515	0.64	17/32	17	A0A0V1ARQ9|ADP-ribose	U	K.VEITEDLNSADALVVM*K.Q	17	56	72	0
12061	931.975	2	548953	w20129_band 5_Rattus_Norwegicus_Uniprot_Filtered_220426_Contams_Trichinella_Spiralis_2022_Rev_Trypsin	931.974	0.91	3.326	0.633	20/32	20	A0A0V1ARQ9|ADP-ribose	U	K.VEITEDLNSADALVVM*K.Q	17	56	72	0
12413	931.975	2	548953	w20129_band 5_Rattus_Norwegicus_Uniprot_Filtered_220426_Contams_Trichinella_Spiralis_2022_Rev_Trypsin	931.974	0.27	2.631	0.479	16/32	16	A0A0V1ARQ9|ADP-ribose	U	K.VEITEDLNSADALVVM*K.Q	17	56	72	0
12873	931.976	2	548953	w20129_band 5_Rattus_Norwegicus_Uniprot_Filtered_220426_Contams_Trichinella_Spiralis_2022_Rev_Trypsin	931.974	1.36	2.505	0.439	14/32	14	A0A0V1ARQ9|ADP-ribose	U	K.VEITEDLNSADALVVM*K.Q	17	56	72	0
12987	931.976	2	548953	w20129_band 5_Rattus_Norwegicus_Uniprot_Filtered_220426_Contams_Trichinella_Spiralis_2022_Rev_Trypsin	931.974	1.61	3.732	0.6	15/32	15	A0A0V1ARQ9|ADP-ribose	U	K.VEITEDLNSADALVVM*K.Q	17	56	72	0
9913	931.975	2	548953	w20129_band 5_Rattus_Norwegicus_Uniprot_Filtered_220426_Contams_Trichinella_Spiralis_2022_Rev_Trypsin	931.974	0.12	4.203	0.706	23/32	23	A0A0V1ARQ9|ADP-ribose	U	K.VEITEDLNSADALVVM*K.Q	17	56	72	0
8549	931.975	2	548952	w20128_band 6_Rattus_Norwegicus_Uniprot_Filtered_220426_Contams_Trichinella_Spiralis_2022_Rev_Trypsin	931.974	0.85	3.664	0.717	21/32	21	A0A0V1ARQ9|ADP-ribose	U	K.VEITEDLNSADALVVM*K.Q	17	56	72	0
9476	931.973	2	548952	w20128_band 6_Rattus_Norwegicus_Uniprot_Filtered_220426_Contams_Trichinella_Spiralis_2022_Rev_Trypsin	931.974	-1.23	4.476	0.643	22/32	22	A0A0V1ARQ9|ADP-ribose	U	K.VEITEDLNSADALVVM*K.Q	17	56	72	0
8330	931.975	2	548951	w20127_band 7_Rattus_Norwegicus_Uniprot_Filtered_220426_Contams_Trichinella_Spiralis_2022_Rev_Trypsin	931.974	0.39	2.878	0.539	19/32	19	A0A0V1ARQ9|ADP-ribose	U	K.VEITEDLNSADALVVM*K.Q	17	56	72	0
8372	931.975	2	548951	w20127_band 7_Rattus_Norwegicus_Uniprot_Filtered_220426_Contams_Trichinella_Spiralis_2022_Rev_Trypsin	931.974	0.42	2.221	0.549	18/32	18	A0A0V1ARQ9|ADP-ribose	U	K.VEITEDLNSADALVVM*K.Q	17	56	72	0
8057	931.975	2	548950	w20126_band 8_Rattus_Norwegicus_Uniprot_Filtered_220426_Contams_Trichinella_Spiralis_2022_Rev_Trypsin	931.974	0.34	4	0.625	21/32	21	A0A0V1ARQ9|ADP-ribose	U	K.VEITEDLNSADALVVM*K.Q	17	56	72	0
13507	923.978	2	548957	w20133_band 1_Rattus_Norwegicus_Uniprot_Filtered_220426_Contams_Trichinella_Spiralis_2022_Rev_Trypsin	923.977	0.71	2.009	0.518	1932-11-01	11	A0A0V1ARQ9|ADP-ribose	U	K.VEITEDLNSADALVVMK.Q	17	56	72	0
12894	923.977	2	548956	w20132_band 2_Rattus_Norwegicus_Uniprot_Filtered_220426_Contams_Trichinella_Spiralis_2022_Rev_Trypsin	923.977	-0.02	3.697	0.671	18/32	18	A0A0V1ARQ9|ADP-ribose	U	K.VEITEDLNSADALVVMK.Q	17	56	72	0
13414	923.977	2	548955	w20131_band 3_Rattus_Norwegicus_Uniprot_Filtered_220426_Contams_Trichinella_Spiralis_2022_Rev_Trypsin	923.977	0.15	2.706	0.56	17/32	17	A0A0V1ARQ9|ADP-ribose	U	K.VEITEDLNSADALVVMK.Q	17	56	72	0
13490	616.32	3	548955	w20131_band 3_Rattus_Norwegicus_Uniprot_Filtered_220426_Contams_Trichinella_Spiralis_2022_Rev_Trypsin	616.32	0.09	3.608	0.55	27/64	27	A0A0V1ARQ9|ADP-ribose	U	K.VEITEDLNSADALVVMK.Q	17	56	72	0
13574	923.977	2	548955	w20131_band 3_Rattus_Norwegicus_Uniprot_Filtered_220426_Contams_Trichinella_Spiralis_2022_Rev_Trypsin	923.977	0.54	3.995	0.563	17/32	17	A0A0V1ARQ9|ADP-ribose	U	K.VEITEDLNSADALVVMK.Q	17	56	72	0
12280	923.977	2	548954	w20130_band 4_Rattus_Norwegicus_Uniprot_Filtered_220426_Contams_Trichinella_Spiralis_2022_Rev_Trypsin	923.977	0.3	3.922	0.606	21/32	21	A0A0V1ARQ9|ADP-ribose	U	K.VEITEDLNSADALVVMK.Q	17	56	72	0
12415	923.977	2	548954	w20130_band 4_Rattus_Norwegicus_Uniprot_Filtered_220426_Contams_Trichinella_Spiralis_2022_Rev_Trypsin	923.977	0.32	1.987	0.531	14/32	14	A0A0V1ARQ9|ADP-ribose	U	K.VEITEDLNSADALVVMK.Q	17	56	72	0
11563	923.977	2	548953	w20129_band 5_Rattus_Norwegicus_Uniprot_Filtered_220426_Contams_Trichinella_Spiralis_2022_Rev_Trypsin	923.977	0.09	3.618	0.555	20/32	20	A0A0V1ARQ9|ADP-ribose	U	K.VEITEDLNSADALVVMK.Q	17	56	72	0
12086	923.977	2	548953	w20129_band 5_Rattus_Norwegicus_Uniprot_Filtered_220426_Contams_Trichinella_Spiralis_2022_Rev_Trypsin	923.977	0.07	2.814	0.548	16/32	16	A0A0V1ARQ9|ADP-ribose	U	K.VEITEDLNSADALVVMK.Q	17	56	72	0
12418	616.32	3	548953	w20129_band 5_Rattus_Norwegicus_Uniprot_Filtered_220426_Contams_Trichinella_Spiralis_2022_Rev_Trypsin	616.32	-0.57	2.743	0.499	24/64	24	A0A0V1ARQ9|ADP-ribose	U	K.VEITEDLNSADALVVMK.Q	17	56	72	0
12589	923.977	2	548953	w20129_band 5_Rattus_Norwegicus_Uniprot_Filtered_220426_Contams_Trichinella_Spiralis_2022_Rev_Trypsin	923.977	0.29	2.319	0.614	15/32	15	A0A0V1ARQ9|ADP-ribose	U	K.VEITEDLNSADALVVMK.Q	17	56	72	0
12762	923.977	2	548953	w20129_band 5_Rattus_Norwegicus_Uniprot_Filtered_220426_Contams_Trichinella_Spiralis_2022_Rev_Trypsin	923.977	0.08	3.463	0.397	20/32	20	A0A0V1ARQ9|ADP-ribose	U	K.VEITEDLNSADALVVMK.Q	17	56	72	0
13155	923.978	2	548953	w20129_band 5_Rattus_Norwegicus_Uniprot_Filtered_220426_Contams_Trichinella_Spiralis_2022_Rev_Trypsin	923.977	1.35	3.221	0.449	17/32	17	A0A0V1ARQ9|ADP-ribose	U	K.VEITEDLNSADALVVMK.Q	17	56	72	0
13232	923.978	2	548953	w20129_band 5_Rattus_Norwegicus_Uniprot_Filtered_220426_Contams_Trichinella_Spiralis_2022_Rev_Trypsin	923.977	0.67	3.096	0.61	15/32	15	A0A0V1ARQ9|ADP-ribose	U	K.VEITEDLNSADALVVMK.Q	17	56	72	0
13406	923.978	2	548953	w20129_band 5_Rattus_Norwegicus_Uniprot_Filtered_220426_Contams_Trichinella_Spiralis_2022_Rev_Trypsin	923.977	0.97	2.943	0.621	15/32	15	A0A0V1ARQ9|ADP-ribose	U	K.VEITEDLNSADALVVMK.Q	17	56	72	0
13431	923.978	2	548953	w20129_band 5_Rattus_Norwegicus_Uniprot_Filtered_220426_Contams_Trichinella_Spiralis_2022_Rev_Trypsin	923.977	0.61	3.633	0.632	18/32	18	A0A0V1ARQ9|ADP-ribose	U	K.VEITEDLNSADALVVMK.Q	17	56	72	0
13583	923.978	2	548953	w20129_band 5_Rattus_Norwegicus_Uniprot_Filtered_220426_Contams_Trichinella_Spiralis_2022_Rev_Trypsin	923.977	0.68	2.468	0.218	13/32	13	A0A0V1ARQ9|ADP-ribose	U	K.VEITEDLNSADALVVMK.Q	17	56	72	0
10003	923.977	2	548952	w20128_band 6_Rattus_Norwegicus_Uniprot_Filtered_220426_Contams_Trichinella_Spiralis_2022_Rev_Trypsin	923.977	0.31	3.601	0.578	20/32	20	A0A0V1ARQ9|ADP-ribose	U	K.VEITEDLNSADALVVMK.Q	17	56	72	0
10013	923.977	2	548952	w20128_band 6_Rattus_Norwegicus_Uniprot_Filtered_220426_Contams_Trichinella_Spiralis_2022_Rev_Trypsin	923.977	0.31	2.191	0.545	14/32	14	A0A0V1ARQ9|ADP-ribose	U	K.VEITEDLNSADALVVMK.Q	17	56	72	0
10529	923.977	2	548952	w20128_band 6_Rattus_Norwegicus_Uniprot_Filtered_220426_Contams_Trichinella_Spiralis_2022_Rev_Trypsin	923.977	0.03	3.307	0.649	17/32	17	A0A0V1ARQ9|ADP-ribose	U	K.VEITEDLNSADALVVMK.Q	17	56	72	0
10770	923.976	2	548952	w20128_band 6_Rattus_Norwegicus_Uniprot_Filtered_220426_Contams_Trichinella_Spiralis_2022_Rev_Trypsin	923.977	-0.82	3.707	0.662	22/32	22	A0A0V1ARQ9|ADP-ribose	U	K.VEITEDLNSADALVVMK.Q	17	56	72	0
10934	923.977	2	548952	w20128_band 6_Rattus_Norwegicus_Uniprot_Filtered_220426_Contams_Trichinella_Spiralis_2022_Rev_Trypsin	923.977	0.52	2.969	0.564	19/32	19	A0A0V1ARQ9|ADP-ribose	U	K.VEITEDLNSADALVVMK.Q	17	56	72	0
9442	923.978	2	548951	w20127_band 7_Rattus_Norwegicus_Uniprot_Filtered_220426_Contams_Trichinella_Spiralis_2022_Rev_Trypsin	923.977	0.74	3.926	0.696	18/32	18	A0A0V1ARQ9|ADP-ribose	U	K.VEITEDLNSADALVVMK.Q	17	56	72	0
9448	616.32	3	548951	w20127_band 7_Rattus_Norwegicus_Uniprot_Filtered_220426_Contams_Trichinella_Spiralis_2022_Rev_Trypsin	616.32	-0.47	3.485	0.586	30/64	30	A0A0V1ARQ9|ADP-ribose	U	K.VEITEDLNSADALVVMK.Q	17	56	72	0
9453	923.978	2	548951	w20127_band 7_Rattus_Norwegicus_Uniprot_Filtered_220426_Contams_Trichinella_Spiralis_2022_Rev_Trypsin	923.977	0.74	2.691	0.563	16/32	16	A0A0V1ARQ9|ADP-ribose	U	K.VEITEDLNSADALVVMK.Q	17	56	72	0
9108	923.977	2	548950	w20126_band 8_Rattus_Norwegicus_Uniprot_Filtered_220426_Contams_Trichinella_Spiralis_2022_Rev_Trypsin	923.977	0.25	2.644	0.55	16/32	16	A0A0V1ARQ9|ADP-ribose	U	K.VEITEDLNSADALVVMK.Q	17	56	72	0
2854	425.227	2	548955	w20131_band 3_Rattus_Norwegicus_Uniprot_Filtered_220426_Contams_Trichinella_Spiralis_2022_Rev_Trypsin	425.227	-0.35	2.137	0.154	2022-12-12	12	A0A0V1ARQ9|ADP-ribose	U	R.FNEVVNK.S	7	409	415	0
2956	425.227	2	548953	w20129_band 5_Rattus_Norwegicus_Uniprot_Filtered_220426_Contams_Trichinella_Spiralis_2022_Rev_Trypsin	425.227	-0.6	2.23	0.234	2022-12-12	12	A0A0V1ARQ9|ADP-ribose	U	R.FNEVVNK.S	7	409	415	0
2468	425.226	2	548952	w20128_band 6_Rattus_Norwegicus_Uniprot_Filtered_220426_Contams_Trichinella_Spiralis_2022_Rev_Trypsin	425.227	-1.02	2.187	0.296	2022-12-12	12	A0A0V1ARQ9|ADP-ribose	U	R.FNEVVNK.S	7	409	415	0
2312	425.227	2	548951	w20127_band 7_Rattus_Norwegicus_Uniprot_Filtered_220426_Contams_Trichinella_Spiralis_2022_Rev_Trypsin	425.227	-0.4	2.32	0.27	2022-12-12	12	A0A0V1ARQ9|ADP-ribose	U	R.FNEVVNK.S	7	409	415	0
2238	425.227	2	548950	w20126_band 8_Rattus_Norwegicus_Uniprot_Filtered_220426_Contams_Trichinella_Spiralis_2022_Rev_Trypsin	425.227	-0.48	2.154	0.195	2022-12-12	12	A0A0V1ARQ9|ADP-ribose	U	R.FNEVVNK.S	7	409	415	0
8337	425.227	2	548949	b5323_Trich_secretome_band7_Rattus_Norwegicus_Uniprot_Filtered_220426_Contams_Trichinella_Spiralis_2022_Rev_Trypsin	425.227	0.36	1.575	0.256	2022-12-11	11	A0A0V1ARQ9|ADP-ribose	U	R.FNEVVNK.S	7	409	415	0
2421	663.822	2	548953	w20129_band 5_Rattus_Norwegicus_Uniprot_Filtered_220426_Contams_Trichinella_Spiralis_2022_Rev_Trypsin	663.822	-0.08	2.728	0.539	14/20	14	A0A0V1ARQ9|ADP-ribose	U	R.FNEVVNKSDM*K.S	11	409	419	1
3510	437.552	3	548952	w20128_band 6_Rattus_Norwegicus_Uniprot_Filtered_220426_Contams_Trichinella_Spiralis_2022_Rev_Trypsin	437.552	-0.48	2.105	0.264	22/40	22	A0A0V1ARQ9|ADP-ribose	U	R.FNEVVNKSDMK.S	11	409	419	1
2970	486.762	2	548952	w20128_band 6_Rattus_Norwegicus_Uniprot_Filtered_220426_Contams_Trichinella_Spiralis_2022_Rev_Trypsin	486.763	-1.48	2.289	0.39	2014-12-01	12	A0A0V1ARQ9|ADP-ribose	U	R.M*EIHSLVK.T	8	341	348	0
2833	486.762	2	548951	w20127_band 7_Rattus_Norwegicus_Uniprot_Filtered_220426_Contams_Trichinella_Spiralis_2022_Rev_Trypsin	486.763	-0.81	2.722	0.342	14/14	14	A0A0V1ARQ9|ADP-ribose	U	R.M*EIHSLVK.T	8	341	348	0
2769	486.762	2	548950	w20126_band 8_Rattus_Norwegicus_Uniprot_Filtered_220426_Contams_Trichinella_Spiralis_2022_Rev_Trypsin	486.763	-0.89	2.308	0.344	13/14	13	A0A0V1ARQ9|ADP-ribose	U	R.M*EIHSLVK.T	8	341	348	0
5076	319.513	3	548952	w20128_band 6_Rattus_Norwegicus_Uniprot_Filtered_220426_Contams_Trichinella_Spiralis_2022_Rev_Trypsin	319.513	-0.17	1.673	0.252	13/28	13	A0A0V1ARQ9|ADP-ribose	U	R.MEIHSLVK.T	8	341	348	0
12505	1075.51	2	548956	w20132_band 2_Rattus_Norwegicus_Uniprot_Filtered_220426_Contams_Trichinella_Spiralis_2022_Rev_Trypsin	1075.51	1	3.328	0.708	22/36	22	A0A0V1ARQ9|ADP-ribose	U	R.NTDNAWTETIAVQISDPM*K.Q	19	367	385	0
12778	1075.51	2	548955	w20131_band 3_Rattus_Norwegicus_Uniprot_Filtered_220426_Contams_Trichinella_Spiralis_2022_Rev_Trypsin	1075.51	0.54	2.601	0.723	17/36	17	A0A0V1ARQ9|ADP-ribose	U	R.NTDNAWTETIAVQISDPM*K.Q	19	367	385	0
11671	717.34	3	548954	w20130_band 4_Rattus_Norwegicus_Uniprot_Filtered_220426_Contams_Trichinella_Spiralis_2022_Rev_Trypsin	717.341	-0.39	2.943	0.46	26/72	26	A0A0V1ARQ9|ADP-ribose	U	R.NTDNAWTETIAVQISDPM*K.Q	19	367	385	0
11853	1075.51	2	548953	w20129_band 5_Rattus_Norwegicus_Uniprot_Filtered_220426_Contams_Trichinella_Spiralis_2022_Rev_Trypsin	1075.51	0.43	3	0.668	21/36	21	A0A0V1ARQ9|ADP-ribose	U	R.NTDNAWTETIAVQISDPM*K.Q	19	367	385	0
11861	1075.51	2	548953	w20129_band 5_Rattus_Norwegicus_Uniprot_Filtered_220426_Contams_Trichinella_Spiralis_2022_Rev_Trypsin	1075.51	0.43	4.625	0.604	23/36	23	A0A0V1ARQ9|ADP-ribose	U	R.NTDNAWTETIAVQISDPM*K.Q	19	367	385	0
12031	1075.51	2	548953	w20129_band 5_Rattus_Norwegicus_Uniprot_Filtered_220426_Contams_Trichinella_Spiralis_2022_Rev_Trypsin	1075.51	1.07	3.046	0.647	19/36	19	A0A0V1ARQ9|ADP-ribose	U	R.NTDNAWTETIAVQISDPM*K.Q	19	367	385	0
12381	1075.51	2	548953	w20129_band 5_Rattus_Norwegicus_Uniprot_Filtered_220426_Contams_Trichinella_Spiralis_2022_Rev_Trypsin	1075.51	0.8	4.896	0.666	23/36	23	A0A0V1ARQ9|ADP-ribose	U	R.NTDNAWTETIAVQISDPM*K.Q	19	367	385	0
12434	1075.51	2	548953	w20129_band 5_Rattus_Norwegicus_Uniprot_Filtered_220426_Contams_Trichinella_Spiralis_2022_Rev_Trypsin	1075.51	0.84	2.715	0.552	18/36	18	A0A0V1ARQ9|ADP-ribose	U	R.NTDNAWTETIAVQISDPM*K.Q	19	367	385	0
12446	1075.51	2	548953	w20129_band 5_Rattus_Norwegicus_Uniprot_Filtered_220426_Contams_Trichinella_Spiralis_2022_Rev_Trypsin	1075.51	1.09	2.702	0.607	14/36	14	A0A0V1ARQ9|ADP-ribose	U	R.NTDNAWTETIAVQISDPM*K.Q	19	367	385	0
10327	717.34	3	548952	w20128_band 6_Rattus_Norwegicus_Uniprot_Filtered_220426_Contams_Trichinella_Spiralis_2022_Rev_Trypsin	717.341	-0.56	2.84	0.433	24/72	24	A0A0V1ARQ9|ADP-ribose	U	R.NTDNAWTETIAVQISDPM*K.Q	19	367	385	0
10333	1075.51	2	548952	w20128_band 6_Rattus_Norwegicus_Uniprot_Filtered_220426_Contams_Trichinella_Spiralis_2022_Rev_Trypsin	1075.51	0.62	2.852	0.675	19/36	19	A0A0V1ARQ9|ADP-ribose	U	R.NTDNAWTETIAVQISDPM*K.Q	19	367	385	0
10481	1075.51	2	548952	w20128_band 6_Rattus_Norwegicus_Uniprot_Filtered_220426_Contams_Trichinella_Spiralis_2022_Rev_Trypsin	1075.51	0.59	3.993	0.684	19/36	19	A0A0V1ARQ9|ADP-ribose	U	R.NTDNAWTETIAVQISDPM*K.Q	19	367	385	0
9030	717.341	3	548951	w20127_band 7_Rattus_Norwegicus_Uniprot_Filtered_220426_Contams_Trichinella_Spiralis_2022_Rev_Trypsin	717.341	0	1.895	0.369	21/72	21	A0A0V1ARQ9|ADP-ribose	U	R.NTDNAWTETIAVQISDPM*K.Q	19	367	385	0
9034	1075.51	2	548951	w20127_band 7_Rattus_Norwegicus_Uniprot_Filtered_220426_Contams_Trichinella_Spiralis_2022_Rev_Trypsin	1075.51	1.1	3.739	0.544	20/36	20	A0A0V1ARQ9|ADP-ribose	U	R.NTDNAWTETIAVQISDPM*K.Q	19	367	385	0
8745	1075.51	2	548950	w20126_band 8_Rattus_Norwegicus_Uniprot_Filtered_220426_Contams_Trichinella_Spiralis_2022_Rev_Trypsin	1075.51	0.72	1.962	0.648	14/36	14	A0A0V1ARQ9|ADP-ribose	U	R.NTDNAWTETIAVQISDPM*K.Q	19	367	385	0
14139	1067.51	2	548956	w20132_band 2_Rattus_Norwegicus_Uniprot_Filtered_220426_Contams_Trichinella_Spiralis_2022_Rev_Trypsin	1067.51	-1.24	3.589	0.545	18/36	18	A0A0V1ARQ9|ADP-ribose	U	R.NTDNAWTETIAVQISDPMK.Q	19	367	385	0
14554	1067.51	2	548955	w20131_band 3_Rattus_Norwegicus_Uniprot_Filtered_220426_Contams_Trichinella_Spiralis_2022_Rev_Trypsin	1067.51	0.69	4.249	0.54	18/36	18	A0A0V1ARQ9|ADP-ribose	U	R.NTDNAWTETIAVQISDPMK.Q	19	367	385	0
13302	1067.51	2	548954	w20130_band 4_Rattus_Norwegicus_Uniprot_Filtered_220426_Contams_Trichinella_Spiralis_2022_Rev_Trypsin	1067.51	1.27	1.983	0.575	14/36	14	A0A0V1ARQ9|ADP-ribose	U	R.NTDNAWTETIAVQISDPMK.Q	19	367	385	0
13633	1067.51	2	548953	w20129_band 5_Rattus_Norwegicus_Uniprot_Filtered_220426_Contams_Trichinella_Spiralis_2022_Rev_Trypsin	1067.51	0.2	4.138	0.629	21/36	21	A0A0V1ARQ9|ADP-ribose	U	R.NTDNAWTETIAVQISDPMK.Q	19	367	385	0
13642	1067.51	2	548953	w20129_band 5_Rattus_Norwegicus_Uniprot_Filtered_220426_Contams_Trichinella_Spiralis_2022_Rev_Trypsin	1067.51	0.2	3.217	0.553	20/36	20	A0A0V1ARQ9|ADP-ribose	U	R.NTDNAWTETIAVQISDPMK.Q	19	367	385	0
13815	1067.51	2	548953	w20129_band 5_Rattus_Norwegicus_Uniprot_Filtered_220426_Contams_Trichinella_Spiralis_2022_Rev_Trypsin	1067.51	0.73	5.083	0.569	20/36	20	A0A0V1ARQ9|ADP-ribose	U	R.NTDNAWTETIAVQISDPMK.Q	19	367	385	0
13836	1067.51	2	548953	w20129_band 5_Rattus_Norwegicus_Uniprot_Filtered_220426_Contams_Trichinella_Spiralis_2022_Rev_Trypsin	1067.51	0.53	1.811	0.403	15/36	15	A0A0V1ARQ9|ADP-ribose	U	R.NTDNAWTETIAVQISDPMK.Q	19	367	385	0
11794	1067.51	2	548952	w20128_band 6_Rattus_Norwegicus_Uniprot_Filtered_220426_Contams_Trichinella_Spiralis_2022_Rev_Trypsin	1067.51	0.69	3.502	0.501	19/36	19	A0A0V1ARQ9|ADP-ribose	U	R.NTDNAWTETIAVQISDPMK.Q	19	367	385	0
11802	1067.51	2	548952	w20128_band 6_Rattus_Norwegicus_Uniprot_Filtered_220426_Contams_Trichinella_Spiralis_2022_Rev_Trypsin	1067.51	0.74	4.253	0.579	23/36	23	A0A0V1ARQ9|ADP-ribose	U	R.NTDNAWTETIAVQISDPMK.Q	19	367	385	0
2244	392.737	2	548954	w20130_band 4_Rattus_Norwegicus_Uniprot_Filtered_220426_Contams_Trichinella_Spiralis_2022_Rev_Trypsin	392.737	-0.42	2.378	0.197	2022-12-11	11	A0A0V1ARQ9|ADP-ribose	U	R.RVDIGPK.H	7	189	195	1
1890	392.737	2	548952	w20128_band 6_Rattus_Norwegicus_Uniprot_Filtered_220426_Contams_Trichinella_Spiralis_2022_Rev_Trypsin	392.737	-0.6	1.716	0.365	2022-12-10	10	A0A0V1ARQ9|ADP-ribose	U	R.RVDIGPK.H	7	189	195	1
10493	877.429	2	548957	w20133_band 1_Rattus_Norwegicus_Uniprot_Filtered_220426_Contams_Trichinella_Spiralis_2022_Rev_Trypsin	877.429	-0.06	5.115	0.687	24/32	24	A0A0V1ARU4|Semaphorin-5A	R	K.TQAQNFNVDGGAASVFK.L	17	462	478	0
13824	547.62	3	548957	w20133_band 1_Rattus_Norwegicus_Uniprot_Filtered_220426_Contams_Trichinella_Spiralis_2022_Rev_Trypsin	547.62	-0.29	2.525	0.42	19/52	19	A0A0V1ARZ2|Transthyretin-like	U	K.IMDLGTWNLEAHLK.E	14	117	130	0
8830	689.35	2	548957	w20133_band 1_Rattus_Norwegicus_Uniprot_Filtered_220426_Contams_Trichinella_Spiralis_2022_Rev_Trypsin	689.35	-0.3	2.646	0.535	13/22	13	A0A0V1ARZ2|Transthyretin-like	U	K.TSEM*TNIDPILK.I	12	72	83	0
10626	681.352	2	548957	w20133_band 1_Rattus_Norwegicus_Uniprot_Filtered_220426_Contams_Trichinella_Spiralis_2022_Rev_Trypsin	681.353	-0.55	2.402	0.521	13/22	13	A0A0V1ARZ2|Transthyretin-like	U	K.TSEMTNIDPILK.I	12	72	83	0
9488	670.88	2	548956	w20132_band 2_Rattus_Norwegicus_Uniprot_Filtered_220426_Contams_Trichinella_Spiralis_2022_Rev_Trypsin	670.88	-0.23	3.193	0.473	15/24	15	A0A0V1AS05|Superoxide	U	K.DTTAAIALQPALR.F	13	72	84	0
5347	516.277	2	548957	w20133_band 1_Rattus_Norwegicus_Uniprot_Filtered_220426_Contams_Trichinella_Spiralis_2022_Rev_Trypsin	516.278	-1.11	2.581	0.305	2016-12-01	12	A0A0V1AS46|Intermediate	U	K.ATLESQINR.L	9	201	209	0
6962	376.877	3	548957	w20133_band 1_Rattus_Norwegicus_Uniprot_Filtered_220426_Contams_Trichinella_Spiralis_2022_Rev_Trypsin	376.877	-0.21	1.692	0.346	14/32	14	A0A0V1AS46|Intermediate	U	K.FIVLENTHR.A	9	541	549	0
6857	376.877	3	548956	w20132_band 2_Rattus_Norwegicus_Uniprot_Filtered_220426_Contams_Trichinella_Spiralis_2022_Rev_Trypsin	376.877	-0.42	1.704	0.253	1932-12-01	12	A0A0V1AS46|Intermediate	U	K.FIVLENTHR.A	9	541	549	0
15265	376.877	3	548945	b5319_Trich_secretome_band3_Rattus_Norwegicus_Uniprot_Filtered_220426_Contams_Trichinella_Spiralis_2022_Rev_Trypsin	376.877	-0.59	2.244	0.288	15/32	15	A0A0V1AS46|Intermediate	U	K.FIVLENTHR.A	9	541	549	0
16514	376.876	3	548944	b5318_Trich_secretome_band2_Rattus_Norwegicus_Uniprot_Filtered_220426_Contams_Trichinella_Spiralis_2022_Rev_Trypsin	376.877	-1.44	1.895	0.343	1932-11-01	11	A0A0V1AS46|Intermediate	U	K.FIVLENTHR.A	9	541	549	0
16528	564.811	2	548944	b5318_Trich_secretome_band2_Rattus_Norwegicus_Uniprot_Filtered_220426_Contams_Trichinella_Spiralis_2022_Rev_Trypsin	564.812	-0.24	2.079	0.293	2016-10-01	10	A0A0V1AS46|Intermediate	U	K.FIVLENTHR.A	9	541	549	0
16549	376.876	3	548944	b5318_Trich_secretome_band2_Rattus_Norwegicus_Uniprot_Filtered_220426_Contams_Trichinella_Spiralis_2022_Rev_Trypsin	376.877	-1.04	2.498	0.379	13/32	13	A0A0V1AS46|Intermediate	U	K.FIVLENTHR.A	9	541	549	0
14232	708.043	3	548957	w20133_band 1_Rattus_Norwegicus_Uniprot_Filtered_220426_Contams_Trichinella_Spiralis_2022_Rev_Trypsin	708.043	0.13	3.562	0.552	30/72	30	A0A0V1AS46|Intermediate	U	K.IDGLLTQLSEHEAEANLLR.R	19	235	253	0
2726	574.772	2	548953	w20129_band 5_Rattus_Norwegicus_Uniprot_Filtered_220426_Contams_Trichinella_Spiralis_2022_Rev_Trypsin	574.772	-0.63	1.942	0.287	2016-12-01	12	A0A0V1AS46|Intermediate	U	K.KEMQDLNDR.L	9	134	142	1
12491	532.294	2	548957	w20133_band 1_Rattus_Norwegicus_Uniprot_Filtered_220426_Contams_Trichinella_Spiralis_2022_Rev_Trypsin	532.295	-0.97	2.028	0.465	2016-11-01	11	A0A0V1AS46|Intermediate	U	R.EVVFTFPPK.F	9	571	579	0
12904	532.294	2	548957	w20133_band 1_Rattus_Norwegicus_Uniprot_Filtered_220426_Contams_Trichinella_Spiralis_2022_Rev_Trypsin	532.295	-1.05	1.792	0.373	2016-10-01	10	A0A0V1AS46|Intermediate	U	R.EVVFTFPPK.F	9	571	579	0
12920	532.294	2	548957	w20133_band 1_Rattus_Norwegicus_Uniprot_Filtered_220426_Contams_Trichinella_Spiralis_2022_Rev_Trypsin	532.295	-1.13	1.816	0.33	2016-09-01	9	A0A0V1AS46|Intermediate	U	R.EVVFTFPPK.F	9	571	579	0
13164	532.294	2	548957	w20133_band 1_Rattus_Norwegicus_Uniprot_Filtered_220426_Contams_Trichinella_Spiralis_2022_Rev_Trypsin	532.295	-1.03	2.133	0.237	2016-08-01	8	A0A0V1AS46|Intermediate	U	R.EVVFTFPPK.F	9	571	579	0
13325	532.294	2	548957	w20133_band 1_Rattus_Norwegicus_Uniprot_Filtered_220426_Contams_Trichinella_Spiralis_2022_Rev_Trypsin	532.295	-0.76	1.717	0.432	2016-10-01	10	A0A0V1AS46|Intermediate	U	R.EVVFTFPPK.F	9	571	579	0
13131	532.294	2	548956	w20132_band 2_Rattus_Norwegicus_Uniprot_Filtered_220426_Contams_Trichinella_Spiralis_2022_Rev_Trypsin	532.295	-1.16	1.751	0.324	2016-11-01	11	A0A0V1AS46|Intermediate	U	R.EVVFTFPPK.F	9	571	579	0
29602	532.296	2	548944	b5318_Trich_secretome_band2_Rattus_Norwegicus_Uniprot_Filtered_220426_Contams_Trichinella_Spiralis_2022_Rev_Trypsin	532.295	1.46	1.546	0.506	2016-08-01	8	A0A0V1AS46|Intermediate	U	R.EVVFTFPPK.F	9	571	579	0
29906	532.295	2	548944	b5318_Trich_secretome_band2_Rattus_Norwegicus_Uniprot_Filtered_220426_Contams_Trichinella_Spiralis_2022_Rev_Trypsin	532.295	0.34	1.899	0.385	2016-10-01	10	A0A0V1AS46|Intermediate	U	R.EVVFTFPPK.F	9	571	579	0
30198	532.294	2	548944	b5318_Trich_secretome_band2_Rattus_Norwegicus_Uniprot_Filtered_220426_Contams_Trichinella_Spiralis_2022_Rev_Trypsin	532.295	-1.12	1.901	0.37	2016-10-01	10	A0A0V1AS46|Intermediate	U	R.EVVFTFPPK.F	9	571	579	0
30463	532.295	2	548944	b5318_Trich_secretome_band2_Rattus_Norwegicus_Uniprot_Filtered_220426_Contams_Trichinella_Spiralis_2022_Rev_Trypsin	532.295	0.06	1.567	0.476	2016-09-01	9	A0A0V1AS46|Intermediate	U	R.EVVFTFPPK.F	9	571	579	0
30756	532.295	2	548944	b5318_Trich_secretome_band2_Rattus_Norwegicus_Uniprot_Filtered_220426_Contams_Trichinella_Spiralis_2022_Rev_Trypsin	532.295	-0.07	1.784	0.378	2016-09-01	9	A0A0V1AS46|Intermediate	U	R.EVVFTFPPK.F	9	571	579	0
31041	532.295	2	548944	b5318_Trich_secretome_band2_Rattus_Norwegicus_Uniprot_Filtered_220426_Contams_Trichinella_Spiralis_2022_Rev_Trypsin	532.295	-0.03	1.693	0.426	2016-09-01	9	A0A0V1AS46|Intermediate	U	R.EVVFTFPPK.F	9	571	579	0
31339	532.294	2	548944	b5318_Trich_secretome_band2_Rattus_Norwegicus_Uniprot_Filtered_220426_Contams_Trichinella_Spiralis_2022_Rev_Trypsin	532.295	-0.79	1.736	0.398	2016-09-01	9	A0A0V1AS46|Intermediate	U	R.EVVFTFPPK.F	9	571	579	0
31647	532.294	2	548944	b5318_Trich_secretome_band2_Rattus_Norwegicus_Uniprot_Filtered_220426_Contams_Trichinella_Spiralis_2022_Rev_Trypsin	532.295	-1.61	2.054	0.341	2016-09-01	9	A0A0V1AS46|Intermediate	U	R.EVVFTFPPK.F	9	571	579	0
31949	532.295	2	548944	b5318_Trich_secretome_band2_Rattus_Norwegicus_Uniprot_Filtered_220426_Contams_Trichinella_Spiralis_2022_Rev_Trypsin	532.295	-0.19	2.008	0.419	2016-10-01	10	A0A0V1AS46|Intermediate	U	R.EVVFTFPPK.F	9	571	579	0
32250	532.295	2	548944	b5318_Trich_secretome_band2_Rattus_Norwegicus_Uniprot_Filtered_220426_Contams_Trichinella_Spiralis_2022_Rev_Trypsin	532.295	0.44	1.971	0.389	2016-09-01	9	A0A0V1AS46|Intermediate	U	R.EVVFTFPPK.F	9	571	579	0
32526	532.295	2	548944	b5318_Trich_secretome_band2_Rattus_Norwegicus_Uniprot_Filtered_220426_Contams_Trichinella_Spiralis_2022_Rev_Trypsin	532.295	1.05	1.953	0.384	2016-09-01	9	A0A0V1AS46|Intermediate	U	R.EVVFTFPPK.F	9	571	579	0
32812	532.295	2	548944	b5318_Trich_secretome_band2_Rattus_Norwegicus_Uniprot_Filtered_220426_Contams_Trichinella_Spiralis_2022_Rev_Trypsin	532.295	0.37	1.671	0.424	2016-09-01	9	A0A0V1AS46|Intermediate	U	R.EVVFTFPPK.F	9	571	579	0
33081	532.295	2	548944	b5318_Trich_secretome_band2_Rattus_Norwegicus_Uniprot_Filtered_220426_Contams_Trichinella_Spiralis_2022_Rev_Trypsin	532.295	-0.06	2.017	0.353	2016-09-01	9	A0A0V1AS46|Intermediate	U	R.EVVFTFPPK.F	9	571	579	0
33345	532.295	2	548944	b5318_Trich_secretome_band2_Rattus_Norwegicus_Uniprot_Filtered_220426_Contams_Trichinella_Spiralis_2022_Rev_Trypsin	532.295	0.02	1.509	0.453	2016-09-01	9	A0A0V1AS46|Intermediate	U	R.EVVFTFPPK.F	9	571	579	0
33621	532.295	2	548944	b5318_Trich_secretome_band2_Rattus_Norwegicus_Uniprot_Filtered_220426_Contams_Trichinella_Spiralis_2022_Rev_Trypsin	532.295	0.89	1.852	0.427	2016-09-01	9	A0A0V1AS46|Intermediate	U	R.EVVFTFPPK.F	9	571	579	0
33848	532.295	2	548944	b5318_Trich_secretome_band2_Rattus_Norwegicus_Uniprot_Filtered_220426_Contams_Trichinella_Spiralis_2022_Rev_Trypsin	532.295	0.41	1.915	0.41	2016-09-01	9	A0A0V1AS46|Intermediate	U	R.EVVFTFPPK.F	9	571	579	0
34098	532.295	2	548944	b5318_Trich_secretome_band2_Rattus_Norwegicus_Uniprot_Filtered_220426_Contams_Trichinella_Spiralis_2022_Rev_Trypsin	532.295	0.05	1.893	0.38	2016-09-01	9	A0A0V1AS46|Intermediate	U	R.EVVFTFPPK.F	9	571	579	0
34340	532.294	2	548944	b5318_Trich_secretome_band2_Rattus_Norwegicus_Uniprot_Filtered_220426_Contams_Trichinella_Spiralis_2022_Rev_Trypsin	532.295	-1.02	1.697	0.424	2016-09-01	9	A0A0V1AS46|Intermediate	U	R.EVVFTFPPK.F	9	571	579	0
34605	532.295	2	548944	b5318_Trich_secretome_band2_Rattus_Norwegicus_Uniprot_Filtered_220426_Contams_Trichinella_Spiralis_2022_Rev_Trypsin	532.295	0.73	1.952	0.376	2016-09-01	9	A0A0V1AS46|Intermediate	U	R.EVVFTFPPK.F	9	571	579	0
34928	532.295	2	548944	b5318_Trich_secretome_band2_Rattus_Norwegicus_Uniprot_Filtered_220426_Contams_Trichinella_Spiralis_2022_Rev_Trypsin	532.295	0.59	1.879	0.391	2016-08-01	8	A0A0V1AS46|Intermediate	U	R.EVVFTFPPK.F	9	571	579	0
35173	532.295	2	548944	b5318_Trich_secretome_band2_Rattus_Norwegicus_Uniprot_Filtered_220426_Contams_Trichinella_Spiralis_2022_Rev_Trypsin	532.295	-0.01	1.456	0.513	2016-07-01	7	A0A0V1AS46|Intermediate	U	R.EVVFTFPPK.F	9	571	579	0
35430	532.295	2	548944	b5318_Trich_secretome_band2_Rattus_Norwegicus_Uniprot_Filtered_220426_Contams_Trichinella_Spiralis_2022_Rev_Trypsin	532.295	0.18	1.817	0.358	2016-09-01	9	A0A0V1AS46|Intermediate	U	R.EVVFTFPPK.F	9	571	579	0
35688	532.295	2	548944	b5318_Trich_secretome_band2_Rattus_Norwegicus_Uniprot_Filtered_220426_Contams_Trichinella_Spiralis_2022_Rev_Trypsin	532.295	-0.41	1.838	0.364	2016-09-01	9	A0A0V1AS46|Intermediate	U	R.EVVFTFPPK.F	9	571	579	0
35957	532.294	2	548944	b5318_Trich_secretome_band2_Rattus_Norwegicus_Uniprot_Filtered_220426_Contams_Trichinella_Spiralis_2022_Rev_Trypsin	532.295	-0.55	1.548	0.486	2016-10-01	10	A0A0V1AS46|Intermediate	U	R.EVVFTFPPK.F	9	571	579	0
2367	452.261	2	548957	w20133_band 1_Rattus_Norwegicus_Uniprot_Filtered_220426_Contams_Trichinella_Spiralis_2022_Rev_Trypsin	452.261	-0.93	2.336	0.257	2014-11-01	11	A0A0V1AS46|Intermediate	U	R.KLIDDTAK.N	8	191	198	1
5620	602.794	2	548957	w20133_band 1_Rattus_Norwegicus_Uniprot_Filtered_220426_Contams_Trichinella_Spiralis_2022_Rev_Trypsin	602.794	-0.02	1.747	0.427	2018-12-01	12	A0A0V1AS46|Intermediate	U	R.TDLDQETLNR.I	10	282	291	0
10026	477.924	3	548953	w20129_band 5_Rattus_Norwegicus_Uniprot_Filtered_220426_Contams_Trichinella_Spiralis_2022_Rev_Trypsin	477.925	-0.66	2.035	0.295	14/48	14	A0A0V1AS47|alpha-1,2-Mannosidase	U	K.AHGTLSVFETTIR.Y	13	205	217	0
9287	542.787	2	548952	w20128_band 6_Rattus_Norwegicus_Uniprot_Filtered_220426_Contams_Trichinella_Spiralis_2022_Rev_Trypsin	542.787	-1.11	1.941	0.384	2018-12-01	12	A0A0V1AS47|alpha-1,2-Mannosidase	U	K.GGLTYFGELK.S	10	391	400	0
23925	542.788	2	548949	b5323_Trich_secretome_band7_Rattus_Norwegicus_Uniprot_Filtered_220426_Contams_Trichinella_Spiralis_2022_Rev_Trypsin	542.787	0.49	1.833	0.249	2018-08-01	8	A0A0V1AS47|alpha-1,2-Mannosidase	U	K.GGLTYFGELK.S	10	391	400	0
13750	480.257	2	548949	b5323_Trich_secretome_band7_Rattus_Norwegicus_Uniprot_Filtered_220426_Contams_Trichinella_Spiralis_2022_Rev_Trypsin	480.257	0.95	1.604	0.439	2016-09-01	9	A0A0V1AS47|alpha-1,2-Mannosidase	U	K.SHLGSVFGR.S	9	135	143	0
13757	320.507	3	548949	b5323_Trich_secretome_band7_Rattus_Norwegicus_Uniprot_Filtered_220426_Contams_Trichinella_Spiralis_2022_Rev_Trypsin	320.507	-0.2	1.732	0.221	14/32	14	A0A0V1AS47|alpha-1,2-Mannosidase	U	K.SHLGSVFGR.S	9	135	143	0
7547	442.229	2	548949	b5323_Trich_secretome_band7_Rattus_Norwegicus_Uniprot_Filtered_220426_Contams_Trichinella_Spiralis_2022_Rev_Trypsin	442.23	-0.69	1.672	0.372	2016-09-01	9	A0A0V1AS47|alpha-1,2-Mannosidase	U	K.TASGYSGIK.N	9	518	526	0
20445	465.23	3	548949	b5323_Trich_secretome_band7_Rattus_Norwegicus_Uniprot_Filtered_220426_Contams_Trichinella_Spiralis_2022_Rev_Trypsin	465.23	0.76	1.835	0.478	20/48	20	A0A0V1AS47|alpha-1,2-Mannosidase	U	R.SSTHLGPEGFSFK.N	13	451	463	0
13224	491.824	2	548957	w20133_band 1_Rattus_Norwegicus_Uniprot_Filtered_220426_Contams_Trichinella_Spiralis_2022_Rev_Trypsin	491.824	-0.86	3.18	0.553	16/18	16	A0A0V1AS64|ADP-ribose	U	K.ALLVAGLIGR.F	10	462	471	0
12833	491.824	2	548956	w20132_band 2_Rattus_Norwegicus_Uniprot_Filtered_220426_Contams_Trichinella_Spiralis_2022_Rev_Trypsin	491.824	-0.96	2.083	0.642	2018-11-01	11	A0A0V1AS64|ADP-ribose	U	K.ALLVAGLIGR.F	10	462	471	0
13023	491.824	2	548955	w20131_band 3_Rattus_Norwegicus_Uniprot_Filtered_220426_Contams_Trichinella_Spiralis_2022_Rev_Trypsin	491.824	-0.58	3.065	0.633	16/18	16	A0A0V1AS64|ADP-ribose	U	K.ALLVAGLIGR.F	10	462	471	0
12057	491.824	2	548954	w20130_band 4_Rattus_Norwegicus_Uniprot_Filtered_220426_Contams_Trichinella_Spiralis_2022_Rev_Trypsin	491.824	-0.72	2.992	0.649	16/18	16	A0A0V1AS64|ADP-ribose	U	K.ALLVAGLIGR.F	10	462	471	0
12291	491.824	2	548953	w20129_band 5_Rattus_Norwegicus_Uniprot_Filtered_220426_Contams_Trichinella_Spiralis_2022_Rev_Trypsin	491.824	-0.73	3.06	0.561	16/18	16	A0A0V1AS64|ADP-ribose	U	K.ALLVAGLIGR.F	10	462	471	0
10703	491.824	2	548952	w20128_band 6_Rattus_Norwegicus_Uniprot_Filtered_220426_Contams_Trichinella_Spiralis_2022_Rev_Trypsin	491.824	-0.83	2.979	0.654	16/18	16	A0A0V1AS64|ADP-ribose	U	K.ALLVAGLIGR.F	10	462	471	0
9355	491.824	2	548951	w20127_band 7_Rattus_Norwegicus_Uniprot_Filtered_220426_Contams_Trichinella_Spiralis_2022_Rev_Trypsin	491.824	-0.78	2.821	0.604	15/18	15	A0A0V1AS64|ADP-ribose	U	K.ALLVAGLIGR.F	10	462	471	0
9043	491.824	2	548950	w20126_band 8_Rattus_Norwegicus_Uniprot_Filtered_220426_Contams_Trichinella_Spiralis_2022_Rev_Trypsin	491.824	-0.69	2.53	0.602	16/18	16	A0A0V1AS64|ADP-ribose	U	K.ALLVAGLIGR.F	10	462	471	0
28798	491.824	2	548949	b5323_Trich_secretome_band7_Rattus_Norwegicus_Uniprot_Filtered_220426_Contams_Trichinella_Spiralis_2022_Rev_Trypsin	491.824	-0.39	1.627	0.525	2018-08-01	8	A0A0V1AS64|ADP-ribose	U	K.ALLVAGLIGR.F	10	462	471	0
34862	491.824	2	548948	b5322_Trich_secretome_band6_Rattus_Norwegicus_Uniprot_Filtered_220426_Contams_Trichinella_Spiralis_2022_Rev_Trypsin	491.824	0.57	2.241	0.4	2018-10-01	10	A0A0V1AS64|ADP-ribose	U	K.ALLVAGLIGR.F	10	462	471	0
35445	491.824	2	548948	b5322_Trich_secretome_band6_Rattus_Norwegicus_Uniprot_Filtered_220426_Contams_Trichinella_Spiralis_2022_Rev_Trypsin	491.824	-0.04	1.714	0.39	2018-10-01	10	A0A0V1AS64|ADP-ribose	U	K.ALLVAGLIGR.F	10	462	471	0
37034	491.824	2	548944	b5318_Trich_secretome_band2_Rattus_Norwegicus_Uniprot_Filtered_220426_Contams_Trichinella_Spiralis_2022_Rev_Trypsin	491.824	-0.49	1.759	0.465	2018-08-01	8	A0A0V1AS64|ADP-ribose	U	K.ALLVAGLIGR.F	10	462	471	0
5994	541.616	3	548956	w20132_band 2_Rattus_Norwegicus_Uniprot_Filtered_220426_Contams_Trichinella_Spiralis_2022_Rev_Trypsin	541.617	-1.3	2.954	0.542	26/60	26	A0A0V1AS64|ADP-ribose	R	K.DGRPQNPGGLTGLQGR.G	16	271	286	0
6274	541.616	3	548955	w20131_band 3_Rattus_Norwegicus_Uniprot_Filtered_220426_Contams_Trichinella_Spiralis_2022_Rev_Trypsin	541.617	-1.22	2.507	0.191	23/60	23	A0A0V1AS64|ADP-ribose	R	K.DGRPQNPGGLTGLQGR.G	16	271	286	0
4839	541.616	3	548954	w20130_band 4_Rattus_Norwegicus_Uniprot_Filtered_220426_Contams_Trichinella_Spiralis_2022_Rev_Trypsin	541.617	-1.52	3.954	0.497	29/60	29	A0A0V1AS64|ADP-ribose	R	K.DGRPQNPGGLTGLQGR.G	16	271	286	0
5483	541.616	3	548953	w20129_band 5_Rattus_Norwegicus_Uniprot_Filtered_220426_Contams_Trichinella_Spiralis_2022_Rev_Trypsin	541.617	-1.57	4.157	0.538	34/60	34	A0A0V1AS64|ADP-ribose	R	K.DGRPQNPGGLTGLQGR.G	16	271	286	0
4588	541.616	3	548952	w20128_band 6_Rattus_Norwegicus_Uniprot_Filtered_220426_Contams_Trichinella_Spiralis_2022_Rev_Trypsin	541.617	-1.02	2.673	0.473	28/60	28	A0A0V1AS64|ADP-ribose	R	K.DGRPQNPGGLTGLQGR.G	16	271	286	0
4110	541.616	3	548951	w20127_band 7_Rattus_Norwegicus_Uniprot_Filtered_220426_Contams_Trichinella_Spiralis_2022_Rev_Trypsin	541.617	-0.82	3.248	0.554	25/60	25	A0A0V1AS64|ADP-ribose	R	K.DGRPQNPGGLTGLQGR.G	16	271	286	0
4066	541.616	3	548950	w20126_band 8_Rattus_Norwegicus_Uniprot_Filtered_220426_Contams_Trichinella_Spiralis_2022_Rev_Trypsin	541.617	-0.73	3.233	0.495	26/60	26	A0A0V1AS64|ADP-ribose	R	K.DGRPQNPGGLTGLQGR.G	16	271	286	0
12698	541.617	3	548949	b5323_Trich_secretome_band7_Rattus_Norwegicus_Uniprot_Filtered_220426_Contams_Trichinella_Spiralis_2022_Rev_Trypsin	541.617	0.38	1.966	0.368	19/60	19	A0A0V1AS64|ADP-ribose	R	K.DGRPQNPGGLTGLQGR.G	16	271	286	0
13979	541.618	3	548948	b5322_Trich_secretome_band6_Rattus_Norwegicus_Uniprot_Filtered_220426_Contams_Trichinella_Spiralis_2022_Rev_Trypsin	541.617	1.68	3.61	0.375	28/60	28	A0A0V1AS64|ADP-ribose	R	K.DGRPQNPGGLTGLQGR.G	16	271	286	0
14735	541.617	3	548948	b5322_Trich_secretome_band6_Rattus_Norwegicus_Uniprot_Filtered_220426_Contams_Trichinella_Spiralis_2022_Rev_Trypsin	541.617	0.69	4.245	0.418	29/60	29	A0A0V1AS64|ADP-ribose	R	K.DGRPQNPGGLTGLQGR.G	16	271	286	0
13706	541.617	3	548947	b5321_Trich_secretome_band5_Rattus_Norwegicus_Uniprot_Filtered_220426_Contams_Trichinella_Spiralis_2022_Rev_Trypsin	541.617	0.8	2.413	0.519	19/60	19	A0A0V1AS64|ADP-ribose	R	K.DGRPQNPGGLTGLQGR.G	16	271	286	0
14450	541.617	3	548946	b5320_Trich_secretome_band4_Rattus_Norwegicus_Uniprot_Filtered_220426_Contams_Trichinella_Spiralis_2022_Rev_Trypsin	541.617	0.79	4.122	0.592	31/60	31	A0A0V1AS64|ADP-ribose	R	K.DGRPQNPGGLTGLQGR.G	16	271	286	0
13378	541.617	3	548945	b5319_Trich_secretome_band3_Rattus_Norwegicus_Uniprot_Filtered_220426_Contams_Trichinella_Spiralis_2022_Rev_Trypsin	541.617	0.37	1.88	0.403	16/60	16	A0A0V1AS64|ADP-ribose	R	K.DGRPQNPGGLTGLQGR.G	16	271	286	0
9838	686.839	2	548954	w20130_band 4_Rattus_Norwegicus_Uniprot_Filtered_220426_Contams_Trichinella_Spiralis_2022_Rev_Trypsin	686.839	-0.16	2.713	0.576	13/22	13	A0A0V1AS64|ADP-ribose	U	K.DNLNEIAAEVER.K	12	442	453	0
10196	686.838	2	548953	w20129_band 5_Rattus_Norwegicus_Uniprot_Filtered_220426_Contams_Trichinella_Spiralis_2022_Rev_Trypsin	686.839	-0.76	3.257	0.635	18/22	18	A0A0V1AS64|ADP-ribose	U	K.DNLNEIAAEVER.K	12	442	453	0
10468	686.839	2	548953	w20129_band 5_Rattus_Norwegicus_Uniprot_Filtered_220426_Contams_Trichinella_Spiralis_2022_Rev_Trypsin	686.839	-0.17	3.064	0.629	16/22	16	A0A0V1AS64|ADP-ribose	U	K.DNLNEIAAEVER.K	12	442	453	0
8833	686.839	2	548952	w20128_band 6_Rattus_Norwegicus_Uniprot_Filtered_220426_Contams_Trichinella_Spiralis_2022_Rev_Trypsin	686.839	-0.2	3.398	0.571	17/22	17	A0A0V1AS64|ADP-ribose	U	K.DNLNEIAAEVER.K	12	442	453	0
27100	686.839	2	548948	b5322_Trich_secretome_band6_Rattus_Norwegicus_Uniprot_Filtered_220426_Contams_Trichinella_Spiralis_2022_Rev_Trypsin	686.839	0.29	2.642	0.42	13/22	13	A0A0V1AS64|ADP-ribose	U	K.DNLNEIAAEVER.K	12	442	453	0
6633	394.869	3	548948	b5322_Trich_secretome_band6_Rattus_Norwegicus_Uniprot_Filtered_220426_Contams_Trichinella_Spiralis_2022_Rev_Trypsin	394.869	-0.4	1.64	0.251	17/36	17	A0A0V1AS64|ADP-ribose	R	K.EAM*HHSTLLK.Q	10	365	374	0
8306	389.537	3	548948	b5322_Trich_secretome_band6_Rattus_Norwegicus_Uniprot_Filtered_220426_Contams_Trichinella_Spiralis_2022_Rev_Trypsin	389.538	-0.64	1.883	0.212	13/36	13	A0A0V1AS64|ADP-ribose	R	K.EAMHHSTLLK.Q	10	365	374	0
9373	771.412	2	548955	w20131_band 3_Rattus_Norwegicus_Uniprot_Filtered_220426_Contams_Trichinella_Spiralis_2022_Rev_Trypsin	771.412	-0.39	2.896	0.586	16/28	16	A0A0V1AS64|ADP-ribose	R	K.ESSLLSSDAALHIAK.Q	15	74	88	0
8112	771.412	2	548954	w20130_band 4_Rattus_Norwegicus_Uniprot_Filtered_220426_Contams_Trichinella_Spiralis_2022_Rev_Trypsin	771.412	0.23	1.93	0.518	14/28	14	A0A0V1AS64|ADP-ribose	R	K.ESSLLSSDAALHIAK.Q	15	74	88	0
8871	514.61	3	548953	w20129_band 5_Rattus_Norwegicus_Uniprot_Filtered_220426_Contams_Trichinella_Spiralis_2022_Rev_Trypsin	514.611	-1.24	1.418	0.374	16/56	16	A0A0V1AS64|ADP-ribose	R	K.ESSLLSSDAALHIAK.Q	15	74	88	0
6695	514.61	3	548950	w20126_band 8_Rattus_Norwegicus_Uniprot_Filtered_220426_Contams_Trichinella_Spiralis_2022_Rev_Trypsin	514.611	-0.76	1.433	0.418	16/56	16	A0A0V1AS64|ADP-ribose	R	K.ESSLLSSDAALHIAK.Q	15	74	88	0
21302	514.61	3	548949	b5323_Trich_secretome_band7_Rattus_Norwegicus_Uniprot_Filtered_220426_Contams_Trichinella_Spiralis_2022_Rev_Trypsin	514.611	-0.16	2.511	0.534	22/56	22	A0A0V1AS64|ADP-ribose	R	K.ESSLLSSDAALHIAK.Q	15	74	88	0
23401	514.611	3	548948	b5322_Trich_secretome_band6_Rattus_Norwegicus_Uniprot_Filtered_220426_Contams_Trichinella_Spiralis_2022_Rev_Trypsin	514.611	0.3	3.065	0.57	23/56	23	A0A0V1AS64|ADP-ribose	R	K.ESSLLSSDAALHIAK.Q	15	74	88	0
24685	514.611	3	548948	b5322_Trich_secretome_band6_Rattus_Norwegicus_Uniprot_Filtered_220426_Contams_Trichinella_Spiralis_2022_Rev_Trypsin	514.611	0.92	2.076	0.491	22/56	22	A0A0V1AS64|ADP-ribose	R	K.ESSLLSSDAALHIAK.Q	15	74	88	0
24709	771.412	2	548948	b5322_Trich_secretome_band6_Rattus_Norwegicus_Uniprot_Filtered_220426_Contams_Trichinella_Spiralis_2022_Rev_Trypsin	771.412	-0.12	2.604	0.598	13/28	13	A0A0V1AS64|ADP-ribose	R	K.ESSLLSSDAALHIAK.Q	15	74	88	0
24712	771.412	2	548948	b5322_Trich_secretome_band6_Rattus_Norwegicus_Uniprot_Filtered_220426_Contams_Trichinella_Spiralis_2022_Rev_Trypsin	771.412	-0.12	2.607	0.625	13/28	13	A0A0V1AS64|ADP-ribose	R	K.ESSLLSSDAALHIAK.Q	15	74	88	0
24956	514.611	3	548948	b5322_Trich_secretome_band6_Rattus_Norwegicus_Uniprot_Filtered_220426_Contams_Trichinella_Spiralis_2022_Rev_Trypsin	514.611	1.18	3.039	0.577	23/56	23	A0A0V1AS64|ADP-ribose	R	K.ESSLLSSDAALHIAK.Q	15	74	88	0
39960	514.611	3	548948	b5322_Trich_secretome_band6_Rattus_Norwegicus_Uniprot_Filtered_220426_Contams_Trichinella_Spiralis_2022_Rev_Trypsin	514.611	0.91	1.453	0.359	14/56	14	A0A0V1AS64|ADP-ribose	R	K.ESSLLSSDAALHIAK.Q	15	74	88	0
23687	514.611	3	548947	b5321_Trich_secretome_band5_Rattus_Norwegicus_Uniprot_Filtered_220426_Contams_Trichinella_Spiralis_2022_Rev_Trypsin	514.611	0.87	1.579	0.389	1956-12-01	12	A0A0V1AS64|ADP-ribose	R	K.ESSLLSSDAALHIAK.Q	15	74	88	0
24895	514.611	3	548947	b5321_Trich_secretome_band5_Rattus_Norwegicus_Uniprot_Filtered_220426_Contams_Trichinella_Spiralis_2022_Rev_Trypsin	514.611	0.97	3.184	0.607	21/56	21	A0A0V1AS64|ADP-ribose	R	K.ESSLLSSDAALHIAK.Q	15	74	88	0
24913	771.412	2	548947	b5321_Trich_secretome_band5_Rattus_Norwegicus_Uniprot_Filtered_220426_Contams_Trichinella_Spiralis_2022_Rev_Trypsin	771.412	-0.19	2.029	0.618	2028-11-01	11	A0A0V1AS64|ADP-ribose	R	K.ESSLLSSDAALHIAK.Q	15	74	88	0
25280	514.611	3	548947	b5321_Trich_secretome_band5_Rattus_Norwegicus_Uniprot_Filtered_220426_Contams_Trichinella_Spiralis_2022_Rev_Trypsin	514.611	1.46	1.763	0.323	17/56	17	A0A0V1AS64|ADP-ribose	R	K.ESSLLSSDAALHIAK.Q	15	74	88	0
26430	514.611	3	548946	b5320_Trich_secretome_band4_Rattus_Norwegicus_Uniprot_Filtered_220426_Contams_Trichinella_Spiralis_2022_Rev_Trypsin	514.611	0.71	2.234	0.554	18/56	18	A0A0V1AS64|ADP-ribose	R	K.ESSLLSSDAALHIAK.Q	15	74	88	0
26057	514.611	3	548945	b5319_Trich_secretome_band3_Rattus_Norwegicus_Uniprot_Filtered_220426_Contams_Trichinella_Spiralis_2022_Rev_Trypsin	514.611	0.65	2.826	0.451	21/56	21	A0A0V1AS64|ADP-ribose	R	K.ESSLLSSDAALHIAK.Q	15	74	88	0
13688	762.037	3	548957	w20133_band 1_Rattus_Norwegicus_Uniprot_Filtered_220426_Contams_Trichinella_Spiralis_2022_Rev_Trypsin	762.037	-0.01	2.494	0.454	25/76	25	A0A0V1AS64|ADP-ribose	R	K.FFEGSFVAYKPPDFSASYPK.G	20	215	234	0
13123	762.037	3	548956	w20132_band 2_Rattus_Norwegicus_Uniprot_Filtered_220426_Contams_Trichinella_Spiralis_2022_Rev_Trypsin	762.037	-0.23	2.441	0.442	21/76	21	A0A0V1AS64|ADP-ribose	R	K.FFEGSFVAYKPPDFSASYPK.G	20	215	234	0
13256	1142.55	2	548956	w20132_band 2_Rattus_Norwegicus_Uniprot_Filtered_220426_Contams_Trichinella_Spiralis_2022_Rev_Trypsin	1142.55	0.02	2.015	0.501	15/38	15	A0A0V1AS64|ADP-ribose	R	K.FFEGSFVAYKPPDFSASYPK.G	20	215	234	0
13293	762.037	3	548956	w20132_band 2_Rattus_Norwegicus_Uniprot_Filtered_220426_Contams_Trichinella_Spiralis_2022_Rev_Trypsin	762.037	-0.34	2.879	0.446	26/76	26	A0A0V1AS64|ADP-ribose	R	K.FFEGSFVAYKPPDFSASYPK.G	20	215	234	0
13349	762.037	3	548955	w20131_band 3_Rattus_Norwegicus_Uniprot_Filtered_220426_Contams_Trichinella_Spiralis_2022_Rev_Trypsin	762.037	-0.05	2.442	0.489	24/76	24	A0A0V1AS64|ADP-ribose	R	K.FFEGSFVAYKPPDFSASYPK.G	20	215	234	0
13361	762.037	3	548955	w20131_band 3_Rattus_Norwegicus_Uniprot_Filtered_220426_Contams_Trichinella_Spiralis_2022_Rev_Trypsin	762.037	-0.02	2.79	0.449	21/76	21	A0A0V1AS64|ADP-ribose	R	K.FFEGSFVAYKPPDFSASYPK.G	20	215	234	0
13741	762.037	3	548955	w20131_band 3_Rattus_Norwegicus_Uniprot_Filtered_220426_Contams_Trichinella_Spiralis_2022_Rev_Trypsin	762.037	-0.22	2.169	0.466	17/76	17	A0A0V1AS64|ADP-ribose	R	K.FFEGSFVAYKPPDFSASYPK.G	20	215	234	0
13860	1142.55	2	548955	w20131_band 3_Rattus_Norwegicus_Uniprot_Filtered_220426_Contams_Trichinella_Spiralis_2022_Rev_Trypsin	1142.55	1.15	2.985	0.578	15/38	15	A0A0V1AS64|ADP-ribose	R	K.FFEGSFVAYKPPDFSASYPK.G	20	215	234	0
12138	762.037	3	548954	w20130_band 4_Rattus_Norwegicus_Uniprot_Filtered_220426_Contams_Trichinella_Spiralis_2022_Rev_Trypsin	762.037	0.22	2.647	0.198	26/76	26	A0A0V1AS64|ADP-ribose	R	K.FFEGSFVAYKPPDFSASYPK.G	20	215	234	0
12168	762.037	3	548954	w20130_band 4_Rattus_Norwegicus_Uniprot_Filtered_220426_Contams_Trichinella_Spiralis_2022_Rev_Trypsin	762.037	0.32	2.545	0.202	25/76	25	A0A0V1AS64|ADP-ribose	R	K.FFEGSFVAYKPPDFSASYPK.G	20	215	234	0
12279	762.037	3	548954	w20130_band 4_Rattus_Norwegicus_Uniprot_Filtered_220426_Contams_Trichinella_Spiralis_2022_Rev_Trypsin	762.037	-0.09	2.772	0.457	27/76	27	A0A0V1AS64|ADP-ribose	R	K.FFEGSFVAYKPPDFSASYPK.G	20	215	234	0
12448	762.036	3	548954	w20130_band 4_Rattus_Norwegicus_Uniprot_Filtered_220426_Contams_Trichinella_Spiralis_2022_Rev_Trypsin	762.037	-0.57	2.403	0.399	25/76	25	A0A0V1AS64|ADP-ribose	R	K.FFEGSFVAYKPPDFSASYPK.G	20	215	234	0
12505	762.037	3	548954	w20130_band 4_Rattus_Norwegicus_Uniprot_Filtered_220426_Contams_Trichinella_Spiralis_2022_Rev_Trypsin	762.037	-0.42	2.262	0.378	23/76	23	A0A0V1AS64|ADP-ribose	R	K.FFEGSFVAYKPPDFSASYPK.G	20	215	234	0
12600	762.037	3	548954	w20130_band 4_Rattus_Norwegicus_Uniprot_Filtered_220426_Contams_Trichinella_Spiralis_2022_Rev_Trypsin	762.037	-0.55	1.921	0.288	23/76	23	A0A0V1AS64|ADP-ribose	R	K.FFEGSFVAYKPPDFSASYPK.G	20	215	234	0
12775	762.036	3	548954	w20130_band 4_Rattus_Norwegicus_Uniprot_Filtered_220426_Contams_Trichinella_Spiralis_2022_Rev_Trypsin	762.037	-1.45	2.465	0.495	25/76	25	A0A0V1AS64|ADP-ribose	R	K.FFEGSFVAYKPPDFSASYPK.G	20	215	234	0
12296	762.037	3	548953	w20129_band 5_Rattus_Norwegicus_Uniprot_Filtered_220426_Contams_Trichinella_Spiralis_2022_Rev_Trypsin	762.037	-0.07	2.764	0.437	24/76	24	A0A0V1AS64|ADP-ribose	R	K.FFEGSFVAYKPPDFSASYPK.G	20	215	234	0
12322	762.037	3	548953	w20129_band 5_Rattus_Norwegicus_Uniprot_Filtered_220426_Contams_Trichinella_Spiralis_2022_Rev_Trypsin	762.037	-0.05	2.539	0.57	23/76	23	A0A0V1AS64|ADP-ribose	R	K.FFEGSFVAYKPPDFSASYPK.G	20	215	234	0
12332	762.037	3	548953	w20129_band 5_Rattus_Norwegicus_Uniprot_Filtered_220426_Contams_Trichinella_Spiralis_2022_Rev_Trypsin	762.037	-0.23	2.449	0.468	24/76	24	A0A0V1AS64|ADP-ribose	R	K.FFEGSFVAYKPPDFSASYPK.G	20	215	234	0
12503	762.037	3	548953	w20129_band 5_Rattus_Norwegicus_Uniprot_Filtered_220426_Contams_Trichinella_Spiralis_2022_Rev_Trypsin	762.037	-0.39	1.778	0.348	22/76	22	A0A0V1AS64|ADP-ribose	R	K.FFEGSFVAYKPPDFSASYPK.G	20	215	234	0
12674	762.036	3	548953	w20129_band 5_Rattus_Norwegicus_Uniprot_Filtered_220426_Contams_Trichinella_Spiralis_2022_Rev_Trypsin	762.037	-1.03	1.959	0.325	16/76	16	A0A0V1AS64|ADP-ribose	R	K.FFEGSFVAYKPPDFSASYPK.G	20	215	234	0
12857	762.036	3	548953	w20129_band 5_Rattus_Norwegicus_Uniprot_Filtered_220426_Contams_Trichinella_Spiralis_2022_Rev_Trypsin	762.037	-1.29	2.554	0.53	23/76	23	A0A0V1AS64|ADP-ribose	R	K.FFEGSFVAYKPPDFSASYPK.G	20	215	234	0
12899	1142.55	2	548953	w20129_band 5_Rattus_Norwegicus_Uniprot_Filtered_220426_Contams_Trichinella_Spiralis_2022_Rev_Trypsin	1142.55	0.73	2.086	0.435	1938-10-01	10	A0A0V1AS64|ADP-ribose	R	K.FFEGSFVAYKPPDFSASYPK.G	20	215	234	0
13065	762.038	3	548953	w20129_band 5_Rattus_Norwegicus_Uniprot_Filtered_220426_Contams_Trichinella_Spiralis_2022_Rev_Trypsin	762.037	0.81	2.156	0.303	26/76	26	A0A0V1AS64|ADP-ribose	R	K.FFEGSFVAYKPPDFSASYPK.G	20	215	234	0
13167	762.037	3	548953	w20129_band 5_Rattus_Norwegicus_Uniprot_Filtered_220426_Contams_Trichinella_Spiralis_2022_Rev_Trypsin	762.037	0.2	2.643	0.318	26/76	26	A0A0V1AS64|ADP-ribose	R	K.FFEGSFVAYKPPDFSASYPK.G	20	215	234	0
10874	762.037	3	548952	w20128_band 6_Rattus_Norwegicus_Uniprot_Filtered_220426_Contams_Trichinella_Spiralis_2022_Rev_Trypsin	762.037	0	2.442	0.152	23/76	23	A0A0V1AS64|ADP-ribose	R	K.FFEGSFVAYKPPDFSASYPK.G	20	215	234	0
10907	762.037	3	548952	w20128_band 6_Rattus_Norwegicus_Uniprot_Filtered_220426_Contams_Trichinella_Spiralis_2022_Rev_Trypsin	762.037	-0.23	2.058	0.267	19/76	19	A0A0V1AS64|ADP-ribose	R	K.FFEGSFVAYKPPDFSASYPK.G	20	215	234	0
10918	762.037	3	548952	w20128_band 6_Rattus_Norwegicus_Uniprot_Filtered_220426_Contams_Trichinella_Spiralis_2022_Rev_Trypsin	762.037	-0.33	2.793	0.466	30/76	30	A0A0V1AS64|ADP-ribose	R	K.FFEGSFVAYKPPDFSASYPK.G	20	215	234	0
11051	762.036	3	548952	w20128_band 6_Rattus_Norwegicus_Uniprot_Filtered_220426_Contams_Trichinella_Spiralis_2022_Rev_Trypsin	762.037	-0.69	2.547	0.494	27/76	27	A0A0V1AS64|ADP-ribose	R	K.FFEGSFVAYKPPDFSASYPK.G	20	215	234	0
9576	762.037	3	548951	w20127_band 7_Rattus_Norwegicus_Uniprot_Filtered_220426_Contams_Trichinella_Spiralis_2022_Rev_Trypsin	762.037	-0.33	2.868	0.509	26/76	26	A0A0V1AS64|ADP-ribose	R	K.FFEGSFVAYKPPDFSASYPK.G	20	215	234	0
9593	762.037	3	548951	w20127_band 7_Rattus_Norwegicus_Uniprot_Filtered_220426_Contams_Trichinella_Spiralis_2022_Rev_Trypsin	762.037	-0.51	3.115	0.509	31/76	31	A0A0V1AS64|ADP-ribose	R	K.FFEGSFVAYKPPDFSASYPK.G	20	215	234	0
9331	762.037	3	548950	w20126_band 8_Rattus_Norwegicus_Uniprot_Filtered_220426_Contams_Trichinella_Spiralis_2022_Rev_Trypsin	762.037	-0.24	2.446	0.419	26/76	26	A0A0V1AS64|ADP-ribose	R	K.FFEGSFVAYKPPDFSASYPK.G	20	215	234	0
36285	762.037	3	548948	b5322_Trich_secretome_band6_Rattus_Norwegicus_Uniprot_Filtered_220426_Contams_Trichinella_Spiralis_2022_Rev_Trypsin	762.037	0.11	2.688	0.353	28/76	28	A0A0V1AS64|ADP-ribose	R	K.FFEGSFVAYKPPDFSASYPK.G	20	215	234	0
6346	453.201	3	548953	w20129_band 5_Rattus_Norwegicus_Uniprot_Filtered_220426_Contams_Trichinella_Spiralis_2022_Rev_Trypsin	453.202	-1.04	2.636	0.494	17/44	17	A0A0V1AS64|ADP-ribose	R	K.GKSFDDFDPSDK.K	12	235	246	1
4652	495.899	3	548954	w20130_band 4_Rattus_Norwegicus_Uniprot_Filtered_220426_Contams_Trichinella_Spiralis_2022_Rev_Trypsin	495.9	-1.2	2.62	0.411	22/48	22	A0A0V1AS64|ADP-ribose	R	K.GKSFDDFDPSDKK.I	13	235	247	2
9302	550.973	3	548957	w20133_band 1_Rattus_Norwegicus_Uniprot_Filtered_220426_Contams_Trichinella_Spiralis_2022_Rev_Trypsin	550.974	-1.29	2.406	0.322	21/56	21	A0A0V1AS64|ADP-ribose	U	K.HVGLLDLKPTESVDK.V	15	403	417	0
9348	550.973	3	548957	w20133_band 1_Rattus_Norwegicus_Uniprot_Filtered_220426_Contams_Trichinella_Spiralis_2022_Rev_Trypsin	550.974	-1.14	2.755	0.452	25/56	25	A0A0V1AS64|ADP-ribose	U	K.HVGLLDLKPTESVDK.V	15	403	417	0
9432	550.973	3	548957	w20133_band 1_Rattus_Norwegicus_Uniprot_Filtered_220426_Contams_Trichinella_Spiralis_2022_Rev_Trypsin	550.974	-1.11	2.337	0.476	19/56	19	A0A0V1AS64|ADP-ribose	U	K.HVGLLDLKPTESVDK.V	15	403	417	0
8927	550.973	3	548956	w20132_band 2_Rattus_Norwegicus_Uniprot_Filtered_220426_Contams_Trichinella_Spiralis_2022_Rev_Trypsin	550.974	-0.99	2.159	0.356	19/56	19	A0A0V1AS64|ADP-ribose	U	K.HVGLLDLKPTESVDK.V	15	403	417	0
8750	550.973	3	548955	w20131_band 3_Rattus_Norwegicus_Uniprot_Filtered_220426_Contams_Trichinella_Spiralis_2022_Rev_Trypsin	550.974	-0.71	2.73	0.557	19/56	19	A0A0V1AS64|ADP-ribose	U	K.HVGLLDLKPTESVDK.V	15	403	417	0
7321	550.973	3	548954	w20130_band 4_Rattus_Norwegicus_Uniprot_Filtered_220426_Contams_Trichinella_Spiralis_2022_Rev_Trypsin	550.974	-0.93	1.954	0.247	16/56	16	A0A0V1AS64|ADP-ribose	U	K.HVGLLDLKPTESVDK.V	15	403	417	0
7776	550.973	3	548954	w20130_band 4_Rattus_Norwegicus_Uniprot_Filtered_220426_Contams_Trichinella_Spiralis_2022_Rev_Trypsin	550.974	-1.29	2.727	0.576	23/56	23	A0A0V1AS64|ADP-ribose	U	K.HVGLLDLKPTESVDK.V	15	403	417	0
7985	550.973	3	548953	w20129_band 5_Rattus_Norwegicus_Uniprot_Filtered_220426_Contams_Trichinella_Spiralis_2022_Rev_Trypsin	550.974	-1.01	1.937	0.468	17/56	17	A0A0V1AS64|ADP-ribose	U	K.HVGLLDLKPTESVDK.V	15	403	417	0
8377	550.973	3	548953	w20129_band 5_Rattus_Norwegicus_Uniprot_Filtered_220426_Contams_Trichinella_Spiralis_2022_Rev_Trypsin	550.974	-1.36	3.022	0.512	21/56	21	A0A0V1AS64|ADP-ribose	U	K.HVGLLDLKPTESVDK.V	15	403	417	0
8567	550.973	3	548953	w20129_band 5_Rattus_Norwegicus_Uniprot_Filtered_220426_Contams_Trichinella_Spiralis_2022_Rev_Trypsin	550.974	-1.35	1.8	0.297	14/56	14	A0A0V1AS64|ADP-ribose	U	K.HVGLLDLKPTESVDK.V	15	403	417	0
7438	550.973	3	548952	w20128_band 6_Rattus_Norwegicus_Uniprot_Filtered_220426_Contams_Trichinella_Spiralis_2022_Rev_Trypsin	550.974	-0.9	2.718	0.378	22/56	22	A0A0V1AS64|ADP-ribose	U	K.HVGLLDLKPTESVDK.V	15	403	417	0
22585	550.974	3	548948	b5322_Trich_secretome_band6_Rattus_Norwegicus_Uniprot_Filtered_220426_Contams_Trichinella_Spiralis_2022_Rev_Trypsin	550.974	0.85	2.173	0.313	21/56	21	A0A0V1AS64|ADP-ribose	U	K.HVGLLDLKPTESVDK.V	15	403	417	0
22863	550.974	3	548948	b5322_Trich_secretome_band6_Rattus_Norwegicus_Uniprot_Filtered_220426_Contams_Trichinella_Spiralis_2022_Rev_Trypsin	550.974	0.78	1.908	0.261	21/56	21	A0A0V1AS64|ADP-ribose	U	K.HVGLLDLKPTESVDK.V	15	403	417	0
22310	550.974	3	548947	b5321_Trich_secretome_band5_Rattus_Norwegicus_Uniprot_Filtered_220426_Contams_Trichinella_Spiralis_2022_Rev_Trypsin	550.974	0.3	3.249	0.478	24/56	24	A0A0V1AS64|ADP-ribose	U	K.HVGLLDLKPTESVDK.V	15	403	417	0
24002	550.973	3	548946	b5320_Trich_secretome_band4_Rattus_Norwegicus_Uniprot_Filtered_220426_Contams_Trichinella_Spiralis_2022_Rev_Trypsin	550.974	-1.11	2.095	0.513	19/56	19	A0A0V1AS64|ADP-ribose	U	K.HVGLLDLKPTESVDK.V	15	403	417	0
9916	531.048	4	548954	w20130_band 4_Rattus_Norwegicus_Uniprot_Filtered_220426_Contams_Trichinella_Spiralis_2022_Rev_Trypsin	531.048	-0.86	2.646	0.431	32/108	32	A0A0V1AS64|ADP-ribose	U	K.HVGLLDLKPTESVDKVGWK.L	19	403	421	1
10203	531.048	4	548953	w20129_band 5_Rattus_Norwegicus_Uniprot_Filtered_220426_Contams_Trichinella_Spiralis_2022_Rev_Trypsin	531.048	-0.68	1.975	0.391	26/108	26	A0A0V1AS64|ADP-ribose	U	K.HVGLLDLKPTESVDKVGWK.L	19	403	421	1
8940	531.047	4	548952	w20128_band 6_Rattus_Norwegicus_Uniprot_Filtered_220426_Contams_Trichinella_Spiralis_2022_Rev_Trypsin	531.048	-1.02	2.196	0.427	26/108	26	A0A0V1AS64|ADP-ribose	U	K.HVGLLDLKPTESVDKVGWK.L	19	403	421	1
8952	531.047	4	548952	w20128_band 6_Rattus_Norwegicus_Uniprot_Filtered_220426_Contams_Trichinella_Spiralis_2022_Rev_Trypsin	531.048	-1.02	2.105	0.468	22/108	22	A0A0V1AS64|ADP-ribose	U	K.HVGLLDLKPTESVDKVGWK.L	19	403	421	1
6833	347.201	3	548948	b5322_Trich_secretome_band6_Rattus_Norwegicus_Uniprot_Filtered_220426_Contams_Trichinella_Spiralis_2022_Rev_Trypsin	347.201	-1.22	2.026	0.21	16/32	16	A0A0V1AS64|ADP-ribose	R	K.IILHSNSQK.S	9	344	352	0
6840	520.298	2	548948	b5322_Trich_secretome_band6_Rattus_Norwegicus_Uniprot_Filtered_220426_Contams_Trichinella_Spiralis_2022_Rev_Trypsin	520.298	-0.7	2.135	0.227	2016-12-01	12	A0A0V1AS64|ADP-ribose	R	K.IILHSNSQK.S	9	344	352	0
6891	520.298	2	548947	b5321_Trich_secretome_band5_Rattus_Norwegicus_Uniprot_Filtered_220426_Contams_Trichinella_Spiralis_2022_Rev_Trypsin	520.298	-0.89	1.669	0.258	2016-11-01	11	A0A0V1AS64|ADP-ribose	R	K.IILHSNSQK.S	9	344	352	0
14977	1102.57	3	548953	w20129_band 5_Rattus_Norwegicus_Uniprot_Filtered_220426_Contams_Trichinella_Spiralis_2022_Rev_Trypsin	1102.57	0.6	3.31	0.611	33/112	33	A0A0V1AS64|ADP-ribose	R	K.LEVLSTSSSLKPVSFPNFYVDNYDLTTLR.S	29	310	338	0
862	487.779	2	548957	w20133_band 1_Rattus_Norwegicus_Uniprot_Filtered_220426_Contams_Trichinella_Spiralis_2022_Rev_Trypsin	487.779	-1.04	2.764	0.195	2014-11-01	11	A0A0V1AS64|ADP-ribose	R	K.LLDKTEQK.N	8	422	429	1
648	487.779	2	548956	w20132_band 2_Rattus_Norwegicus_Uniprot_Filtered_220426_Contams_Trichinella_Spiralis_2022_Rev_Trypsin	487.779	-1.08	2.496	0.151	2014-10-01	10	A0A0V1AS64|ADP-ribose	R	K.LLDKTEQK.N	8	422	429	1
676	487.779	2	548953	w20129_band 5_Rattus_Norwegicus_Uniprot_Filtered_220426_Contams_Trichinella_Spiralis_2022_Rev_Trypsin	487.779	-1.05	2.562	0.199	2014-12-01	12	A0A0V1AS64|ADP-ribose	R	K.LLDKTEQK.N	8	422	429	1
15575	636.861	2	548957	w20133_band 1_Rattus_Norwegicus_Uniprot_Filtered_220426_Contams_Trichinella_Spiralis_2022_Rev_Trypsin	636.862	-0.53	3.049	0.527	15/22	15	A0A0V1AS64|ADP-ribose	U	K.NLLNTISEAIGK.D	12	430	441	0
15128	636.862	2	548956	w20132_band 2_Rattus_Norwegicus_Uniprot_Filtered_220426_Contams_Trichinella_Spiralis_2022_Rev_Trypsin	636.862	-0.06	2.331	0.381	15/22	15	A0A0V1AS64|ADP-ribose	U	K.NLLNTISEAIGK.D	12	430	441	0
15375	636.862	2	548955	w20131_band 3_Rattus_Norwegicus_Uniprot_Filtered_220426_Contams_Trichinella_Spiralis_2022_Rev_Trypsin	636.862	-0.04	2.926	0.365	14/22	14	A0A0V1AS64|ADP-ribose	U	K.NLLNTISEAIGK.D	12	430	441	0
14101	636.861	2	548954	w20130_band 4_Rattus_Norwegicus_Uniprot_Filtered_220426_Contams_Trichinella_Spiralis_2022_Rev_Trypsin	636.862	-0.19	2.472	0.42	16/22	16	A0A0V1AS64|ADP-ribose	U	K.NLLNTISEAIGK.D	12	430	441	0
14675	636.861	2	548953	w20129_band 5_Rattus_Norwegicus_Uniprot_Filtered_220426_Contams_Trichinella_Spiralis_2022_Rev_Trypsin	636.862	-0.74	3.229	0.476	17/22	17	A0A0V1AS64|ADP-ribose	U	K.NLLNTISEAIGK.D	12	430	441	0
10953	636.861	2	548951	w20127_band 7_Rattus_Norwegicus_Uniprot_Filtered_220426_Contams_Trichinella_Spiralis_2022_Rev_Trypsin	636.862	-0.13	2.872	0.495	16/22	16	A0A0V1AS64|ADP-ribose	U	K.NLLNTISEAIGK.D	12	430	441	0
14919	846.425	3	548956	w20132_band 2_Rattus_Norwegicus_Uniprot_Filtered_220426_Contams_Trichinella_Spiralis_2022_Rev_Trypsin	846.425	1.01	2.463	0.338	21/88	21	A0A0V1AS64|ADP-ribose	R	K.QLSSYISASAEGNM*FYLVTQAIK.G	23	89	111	0
15068	846.425	3	548956	w20132_band 2_Rattus_Norwegicus_Uniprot_Filtered_220426_Contams_Trichinella_Spiralis_2022_Rev_Trypsin	846.425	0.91	2.534	0.349	25/88	25	A0A0V1AS64|ADP-ribose	R	K.QLSSYISASAEGNM*FYLVTQAIK.G	23	89	111	0
13958	1269.13	2	548954	w20130_band 4_Rattus_Norwegicus_Uniprot_Filtered_220426_Contams_Trichinella_Spiralis_2022_Rev_Trypsin	1269.13	-0.02	2.671	0.578	17/44	17	A0A0V1AS64|ADP-ribose	R	K.QLSSYISASAEGNM*FYLVTQAIK.G	23	89	111	0
14515	846.424	3	548953	w20129_band 5_Rattus_Norwegicus_Uniprot_Filtered_220426_Contams_Trichinella_Spiralis_2022_Rev_Trypsin	846.425	-0.25	2.74	0.489	29/88	29	A0A0V1AS64|ADP-ribose	R	K.QLSSYISASAEGNM*FYLVTQAIK.G	23	89	111	0
14518	1269.13	2	548953	w20129_band 5_Rattus_Norwegicus_Uniprot_Filtered_220426_Contams_Trichinella_Spiralis_2022_Rev_Trypsin	1269.13	0.59	3.469	0.618	20/44	20	A0A0V1AS64|ADP-ribose	R	K.QLSSYISASAEGNM*FYLVTQAIK.G	23	89	111	0
14230	951.145	3	548953	w20129_band 5_Rattus_Norwegicus_Uniprot_Filtered_220426_Contams_Trichinella_Spiralis_2022_Rev_Trypsin	951.144	0.97	2.046	0.404	21/100	21	A0A0V1AS64|ADP-ribose	R	K.QLSSYISASAEGNM*FYLVTQAIKGEK.C	26	89	114	1
14396	951.145	3	548953	w20129_band 5_Rattus_Norwegicus_Uniprot_Filtered_220426_Contams_Trichinella_Spiralis_2022_Rev_Trypsin	951.144	1.26	2.946	0.378	28/100	28	A0A0V1AS64|ADP-ribose	R	K.QLSSYISASAEGNM*FYLVTQAIKGEK.C	26	89	114	1
6116	586.74	2	548954	w20130_band 4_Rattus_Norwegicus_Uniprot_Filtered_220426_Contams_Trichinella_Spiralis_2022_Rev_Trypsin	586.741	-0.58	1.847	0.615	2018-10-01	10	A0A0V1AS64|ADP-ribose	R	K.SFDDFDPSDK.K	10	237	246	0
6769	586.741	2	548954	w20130_band 4_Rattus_Norwegicus_Uniprot_Filtered_220426_Contams_Trichinella_Spiralis_2022_Rev_Trypsin	586.741	-0.4	2.052	0.582	2018-12-01	12	A0A0V1AS64|ADP-ribose	R	K.SFDDFDPSDK.K	10	237	246	0
7232	586.74	2	548953	w20129_band 5_Rattus_Norwegicus_Uniprot_Filtered_220426_Contams_Trichinella_Spiralis_2022_Rev_Trypsin	586.741	-0.57	2.617	0.675	15/18	15	A0A0V1AS64|ADP-ribose	R	K.SFDDFDPSDK.K	10	237	246	0
7388	586.74	2	548953	w20129_band 5_Rattus_Norwegicus_Uniprot_Filtered_220426_Contams_Trichinella_Spiralis_2022_Rev_Trypsin	586.741	-1.15	2.77	0.739	14/18	14	A0A0V1AS64|ADP-ribose	R	K.SFDDFDPSDK.K	10	237	246	0
6206	586.741	2	548952	w20128_band 6_Rattus_Norwegicus_Uniprot_Filtered_220426_Contams_Trichinella_Spiralis_2022_Rev_Trypsin	586.741	-0.42	2.179	0.496	13/18	13	A0A0V1AS64|ADP-ribose	R	K.SFDDFDPSDK.K	10	237	246	0
5641	586.741	2	548951	w20127_band 7_Rattus_Norwegicus_Uniprot_Filtered_220426_Contams_Trichinella_Spiralis_2022_Rev_Trypsin	586.741	-0.29	2.171	0.604	14/18	14	A0A0V1AS64|ADP-ribose	R	K.SFDDFDPSDK.K	10	237	246	0
5470	586.741	2	548950	w20126_band 8_Rattus_Norwegicus_Uniprot_Filtered_220426_Contams_Trichinella_Spiralis_2022_Rev_Trypsin	586.741	-0.41	1.929	0.562	14/18	14	A0A0V1AS64|ADP-ribose	R	K.SFDDFDPSDK.K	10	237	246	0
5477	586.741	2	548950	w20126_band 8_Rattus_Norwegicus_Uniprot_Filtered_220426_Contams_Trichinella_Spiralis_2022_Rev_Trypsin	586.741	-0.41	1.642	0.419	2018-11-01	11	A0A0V1AS64|ADP-ribose	R	K.SFDDFDPSDK.K	10	237	246	0
18491	586.741	2	548948	b5322_Trich_secretome_band6_Rattus_Norwegicus_Uniprot_Filtered_220426_Contams_Trichinella_Spiralis_2022_Rev_Trypsin	586.741	-0.05	1.327	0.7	2018-11-01	11	A0A0V1AS64|ADP-ribose	R	K.SFDDFDPSDK.K	10	237	246	0
18447	586.741	2	548947	b5321_Trich_secretome_band5_Rattus_Norwegicus_Uniprot_Filtered_220426_Contams_Trichinella_Spiralis_2022_Rev_Trypsin	586.741	0.91	2.322	0.587	2018-11-01	11	A0A0V1AS64|ADP-ribose	R	K.SFDDFDPSDK.K	10	237	246	0
6565	434.194	3	548956	w20132_band 2_Rattus_Norwegicus_Uniprot_Filtered_220426_Contams_Trichinella_Spiralis_2022_Rev_Trypsin	434.195	-0.23	1.779	0.361	16/40	16	A0A0V1AS64|ADP-ribose	R	K.SFDDFDPSDKK.I	11	237	247	1
6996	434.194	3	548955	w20131_band 3_Rattus_Norwegicus_Uniprot_Filtered_220426_Contams_Trichinella_Spiralis_2022_Rev_Trypsin	434.195	-0.69	1.786	0.497	17/40	17	A0A0V1AS64|ADP-ribose	R	K.SFDDFDPSDKK.I	11	237	247	1
5524	434.194	3	548954	w20130_band 4_Rattus_Norwegicus_Uniprot_Filtered_220426_Contams_Trichinella_Spiralis_2022_Rev_Trypsin	434.195	-1.34	2.05	0.354	21/40	21	A0A0V1AS64|ADP-ribose	R	K.SFDDFDPSDKK.I	11	237	247	1
5542	650.788	2	548954	w20130_band 4_Rattus_Norwegicus_Uniprot_Filtered_220426_Contams_Trichinella_Spiralis_2022_Rev_Trypsin	650.788	-0.36	2.632	0.596	15/20	15	A0A0V1AS64|ADP-ribose	R	K.SFDDFDPSDKK.I	11	237	247	1
6316	434.194	3	548953	w20129_band 5_Rattus_Norwegicus_Uniprot_Filtered_220426_Contams_Trichinella_Spiralis_2022_Rev_Trypsin	434.195	-1.11	1.752	0.342	13/40	13	A0A0V1AS64|ADP-ribose	R	K.SFDDFDPSDKK.I	11	237	247	1
5225	434.194	3	548952	w20128_band 6_Rattus_Norwegicus_Uniprot_Filtered_220426_Contams_Trichinella_Spiralis_2022_Rev_Trypsin	434.195	-0.9	1.422	0.551	17/40	17	A0A0V1AS64|ADP-ribose	R	K.SFDDFDPSDKK.I	11	237	247	1
4726	434.194	3	548951	w20127_band 7_Rattus_Norwegicus_Uniprot_Filtered_220426_Contams_Trichinella_Spiralis_2022_Rev_Trypsin	434.195	-1.11	1.899	0.478	18/40	18	A0A0V1AS64|ADP-ribose	R	K.SFDDFDPSDKK.I	11	237	247	1
4747	434.194	3	548950	w20126_band 8_Rattus_Norwegicus_Uniprot_Filtered_220426_Contams_Trichinella_Spiralis_2022_Rev_Trypsin	434.195	-1.13	1.953	0.55	18/40	18	A0A0V1AS64|ADP-ribose	R	K.SFDDFDPSDKK.I	11	237	247	1
13673	434.195	3	548949	b5323_Trich_secretome_band7_Rattus_Norwegicus_Uniprot_Filtered_220426_Contams_Trichinella_Spiralis_2022_Rev_Trypsin	434.195	0.27	1.424	0.583	14/40	14	A0A0V1AS64|ADP-ribose	R	K.SFDDFDPSDKK.I	11	237	247	1
15137	650.788	2	548948	b5322_Trich_secretome_band6_Rattus_Norwegicus_Uniprot_Filtered_220426_Contams_Trichinella_Spiralis_2022_Rev_Trypsin	650.788	-0.22	2.139	0.41	2020-12-01	12	A0A0V1AS64|ADP-ribose	R	K.SFDDFDPSDKK.I	11	237	247	1
15731	434.194	3	548946	b5320_Trich_secretome_band4_Rattus_Norwegicus_Uniprot_Filtered_220426_Contams_Trichinella_Spiralis_2022_Rev_Trypsin	434.195	-0.22	1.796	0.406	17/40	17	A0A0V1AS64|ADP-ribose	R	K.SFDDFDPSDKK.I	11	237	247	1
453	479.727	2	548953	w20129_band 5_Rattus_Norwegicus_Uniprot_Filtered_220426_Contams_Trichinella_Spiralis_2022_Rev_Trypsin	479.727	-0.88	1.504	0.463	2014-07-01	7	A0A0V1AS64|ADP-ribose	R	K.SHSEEEIK.K	8	353	360	0
568	479.727	2	548953	w20129_band 5_Rattus_Norwegicus_Uniprot_Filtered_220426_Contams_Trichinella_Spiralis_2022_Rev_Trypsin	479.727	-1.16	1.762	0.257	2014-09-01	9	A0A0V1AS64|ADP-ribose	R	K.SHSEEEIK.K	8	353	360	0
671	479.727	2	548953	w20129_band 5_Rattus_Norwegicus_Uniprot_Filtered_220426_Contams_Trichinella_Spiralis_2022_Rev_Trypsin	479.727	-0.91	2.085	0.513	2014-10-01	10	A0A0V1AS64|ADP-ribose	R	K.SHSEEEIK.K	8	353	360	0
341	362.852	3	548956	w20132_band 2_Rattus_Norwegicus_Uniprot_Filtered_220426_Contams_Trichinella_Spiralis_2022_Rev_Trypsin	362.852	-0.13	2.208	0.239	17/32	17	A0A0V1AS64|ADP-ribose	R	K.SHSEEEIKK.I	9	353	361	1
373	362.852	3	548954	w20130_band 4_Rattus_Norwegicus_Uniprot_Filtered_220426_Contams_Trichinella_Spiralis_2022_Rev_Trypsin	362.852	-0.08	2.183	0.44	17/32	17	A0A0V1AS64|ADP-ribose	R	K.SHSEEEIKK.I	9	353	361	1
214	362.852	3	548953	w20129_band 5_Rattus_Norwegicus_Uniprot_Filtered_220426_Contams_Trichinella_Spiralis_2022_Rev_Trypsin	362.852	0.26	2.049	0.261	1932-12-01	12	A0A0V1AS64|ADP-ribose	R	K.SHSEEEIKK.I	9	353	361	1
316	362.852	3	548953	w20129_band 5_Rattus_Norwegicus_Uniprot_Filtered_220426_Contams_Trichinella_Spiralis_2022_Rev_Trypsin	362.852	0.14	2.198	0.413	17/32	17	A0A0V1AS64|ADP-ribose	R	K.SHSEEEIKK.I	9	353	361	1
6318	529.282	4	548956	w20132_band 2_Rattus_Norwegicus_Uniprot_Filtered_220426_Contams_Trichinella_Spiralis_2022_Rev_Trypsin	529.283	-1.41	2.683	0.38	35/114	35	A0A0V1AS64|ADP-ribose	R	K.YTVKDGRPQNPGGLTGLQGR.G	20	267	286	1
5215	529.282	4	548954	w20130_band 4_Rattus_Norwegicus_Uniprot_Filtered_220426_Contams_Trichinella_Spiralis_2022_Rev_Trypsin	529.283	-1.08	2.072	0.285	30/114	30	A0A0V1AS64|ADP-ribose	R	K.YTVKDGRPQNPGGLTGLQGR.G	20	267	286	1
7732	445.505	4	548956	w20132_band 2_Rattus_Norwegicus_Uniprot_Filtered_220426_Contams_Trichinella_Spiralis_2022_Rev_Trypsin	445.506	-0.95	2.56	0.212	33/90	33	A0A0V1AS64|ADP-ribose	U	R.KHVGLLDLKPTESVDK.V	16	402	417	1
8009	445.505	4	548955	w20131_band 3_Rattus_Norwegicus_Uniprot_Filtered_220426_Contams_Trichinella_Spiralis_2022_Rev_Trypsin	445.506	-0.61	2.242	0.305	26/90	26	A0A0V1AS64|ADP-ribose	U	R.KHVGLLDLKPTESVDK.V	16	402	417	1
6705	445.505	4	548954	w20130_band 4_Rattus_Norwegicus_Uniprot_Filtered_220426_Contams_Trichinella_Spiralis_2022_Rev_Trypsin	445.506	-0.75	1.928	0.354	25/90	25	A0A0V1AS64|ADP-ribose	U	R.KHVGLLDLKPTESVDK.V	16	402	417	1
7323	445.505	4	548953	w20129_band 5_Rattus_Norwegicus_Uniprot_Filtered_220426_Contams_Trichinella_Spiralis_2022_Rev_Trypsin	445.506	-1.06	2.624	0.414	27/90	27	A0A0V1AS64|ADP-ribose	U	R.KHVGLLDLKPTESVDK.V	16	402	417	1
15227	966.49	4	548956	w20132_band 2_Rattus_Norwegicus_Uniprot_Filtered_220426_Contams_Trichinella_Spiralis_2022_Rev_Trypsin	966.49	-0.16	2.714	0.395	28/198	28	A0A0V1AS64|ADP-ribose	R	R.QEGDKLEVLSTSSSLKPVSFPNFYVDNYDLTTLR.S	34	305	338	1
14222	779.398	2	548954	w20130_band 4_Rattus_Norwegicus_Uniprot_Filtered_220426_Contams_Trichinella_Spiralis_2022_Rev_Trypsin	779.398	0.11	3.294	0.589	17/24	17	A0A0V1AS64|ADP-ribose	R	R.WGSNFM*AIFVITR.Q	13	292	304	0
14835	779.397	2	548953	w20129_band 5_Rattus_Norwegicus_Uniprot_Filtered_220426_Contams_Trichinella_Spiralis_2022_Rev_Trypsin	779.398	-0.37	3.507	0.515	17/24	17	A0A0V1AS64|ADP-ribose	R	R.WGSNFM*AIFVITR.Q	13	292	304	0
14895	779.397	2	548953	w20129_band 5_Rattus_Norwegicus_Uniprot_Filtered_220426_Contams_Trichinella_Spiralis_2022_Rev_Trypsin	779.398	-0.38	3.033	0.285	17/24	17	A0A0V1AS64|ADP-ribose	R	R.WGSNFM*AIFVITR.Q	13	292	304	0
1310	336.496	3	548956	w20132_band 2_Rattus_Norwegicus_Uniprot_Filtered_220426_Contams_Trichinella_Spiralis_2022_Rev_Trypsin	336.496	-0.22	2.211	0.255	15/28	15	A0A0V1AS64|ADP-ribose	R	R.YHNTGM*LR.V	8	200	207	0
1508	336.496	3	548955	w20131_band 3_Rattus_Norwegicus_Uniprot_Filtered_220426_Contams_Trichinella_Spiralis_2022_Rev_Trypsin	336.496	-0.19	2.138	0.328	2028-12-01	12	A0A0V1AS64|ADP-ribose	R	R.YHNTGM*LR.V	8	200	207	0
1287	336.496	3	548954	w20130_band 4_Rattus_Norwegicus_Uniprot_Filtered_220426_Contams_Trichinella_Spiralis_2022_Rev_Trypsin	336.496	0.08	1.526	0.411	13/28	13	A0A0V1AS64|ADP-ribose	R	R.YHNTGM*LR.V	8	200	207	0
1439	336.496	3	548954	w20130_band 4_Rattus_Norwegicus_Uniprot_Filtered_220426_Contams_Trichinella_Spiralis_2022_Rev_Trypsin	336.496	-0.2	2.067	0.318	13/28	13	A0A0V1AS64|ADP-ribose	R	R.YHNTGM*LR.V	8	200	207	0
1163	336.496	3	548952	w20128_band 6_Rattus_Norwegicus_Uniprot_Filtered_220426_Contams_Trichinella_Spiralis_2022_Rev_Trypsin	336.496	0.09	1.72	0.205	2028-12-01	12	A0A0V1AS64|ADP-ribose	R	R.YHNTGM*LR.V	8	200	207	0
2951	496.242	2	548954	w20130_band 4_Rattus_Norwegicus_Uniprot_Filtered_220426_Contams_Trichinella_Spiralis_2022_Rev_Trypsin	496.243	-1.28	1.517	0.283	2014-10-01	10	A0A0V1AS64|ADP-ribose	R	R.YHNTGMLR.V	8	200	207	0
2405	496.242	2	548952	w20128_band 6_Rattus_Norwegicus_Uniprot_Filtered_220426_Contams_Trichinella_Spiralis_2022_Rev_Trypsin	496.243	-1.06	2.077	0.323	2014-11-01	11	A0A0V1AS64|ADP-ribose	R	R.YHNTGMLR.V	8	200	207	0
10534	489.723	2	548953	w20129_band 5_Rattus_Norwegicus_Uniprot_Filtered_220426_Contams_Trichinella_Spiralis_2022_Rev_Trypsin	489.723	-0.63	1.739	0.212	2022-12-10	10	A0A0V1AS66|Leucine-rich	U	K.DQFFM*FK.D	7	93	99	0
12287	481.725	2	548953	w20129_band 5_Rattus_Norwegicus_Uniprot_Filtered_220426_Contams_Trichinella_Spiralis_2022_Rev_Trypsin	481.726	-1.53	2.074	0.282	2022-12-11	11	A0A0V1AS66|Leucine-rich	U	K.DQFFMFK.D	7	93	99	0
5997	723.866	2	548954	w20130_band 4_Rattus_Norwegicus_Uniprot_Filtered_220426_Contams_Trichinella_Spiralis_2022_Rev_Trypsin	723.866	-0.63	1.643	0.404	2024-11-01	11	A0A0V1AS66|Leucine-rich	U	K.M*SEVPSAVQNLQK.L	13	141	153	0
6668	723.866	2	548953	w20129_band 5_Rattus_Norwegicus_Uniprot_Filtered_220426_Contams_Trichinella_Spiralis_2022_Rev_Trypsin	723.866	-0.63	2.922	0.55	17/24	17	A0A0V1AS66|Leucine-rich	U	K.M*SEVPSAVQNLQK.L	13	141	153	0
5537	723.866	2	548952	w20128_band 6_Rattus_Norwegicus_Uniprot_Filtered_220426_Contams_Trichinella_Spiralis_2022_Rev_Trypsin	723.866	-0.44	1.852	0.443	2024-12-01	12	A0A0V1AS66|Leucine-rich	U	K.M*SEVPSAVQNLQK.L	13	141	153	0
8892	432.253	2	548954	w20130_band 4_Rattus_Norwegicus_Uniprot_Filtered_220426_Contams_Trichinella_Spiralis_2022_Rev_Trypsin	432.253	-0.46	1.497	0.266	2014-09-01	9	A0A0V1AS66|Leucine-rich	U	K.SLNALFAK.N	8	166	173	0
4337	435.258	2	548954	w20130_band 4_Rattus_Norwegicus_Uniprot_Filtered_220426_Contams_Trichinella_Spiralis_2022_Rev_Trypsin	435.258	-0.68	1.717	0.459	2014-09-01	9	A0A0V1AS66|Leucine-rich	U	R.DALVPVQK.T	8	217	224	0
11490	435.259	2	548949	b5323_Trich_secretome_band7_Rattus_Norwegicus_Uniprot_Filtered_220426_Contams_Trichinella_Spiralis_2022_Rev_Trypsin	435.258	1	1.604	0.389	2014-08-01	8	A0A0V1AS66|Leucine-rich	U	R.DALVPVQK.T	8	217	224	0
11002	652.846	2	548954	w20130_band 4_Rattus_Norwegicus_Uniprot_Filtered_220426_Contams_Trichinella_Spiralis_2022_Rev_Trypsin	652.846	-0.16	1.567	0.274	2020-09-01	9	A0A0V1AS66|Leucine-rich	U	R.ELQIFDSPSLR.K	11	372	382	0
11314	652.846	2	548953	w20129_band 5_Rattus_Norwegicus_Uniprot_Filtered_220426_Contams_Trichinella_Spiralis_2022_Rev_Trypsin	652.846	-0.49	2.059	0.346	13/20	13	A0A0V1AS66|Leucine-rich	U	R.ELQIFDSPSLR.K	11	372	382	0
9840	652.846	2	548952	w20128_band 6_Rattus_Norwegicus_Uniprot_Filtered_220426_Contams_Trichinella_Spiralis_2022_Rev_Trypsin	652.846	-0.46	2.079	0.42	2020-12-01	12	A0A0V1AS66|Leucine-rich	U	R.ELQIFDSPSLR.K	11	372	382	0
26218	652.847	2	548949	b5323_Trich_secretome_band7_Rattus_Norwegicus_Uniprot_Filtered_220426_Contams_Trichinella_Spiralis_2022_Rev_Trypsin	652.846	1.39	1.335	0.368	2020-08-01	8	A0A0V1AS66|Leucine-rich	U	R.ELQIFDSPSLR.K	11	372	382	0
11144	633.84	2	548954	w20130_band 4_Rattus_Norwegicus_Uniprot_Filtered_220426_Contams_Trichinella_Spiralis_2022_Rev_Trypsin	633.84	0.08	2.208	0.418	15/20	15	A0A0V1AS66|Leucine-rich	U	R.FFTTLELPGNK.L	11	200	210	0
11490	633.84	2	548953	w20129_band 5_Rattus_Norwegicus_Uniprot_Filtered_220426_Contams_Trichinella_Spiralis_2022_Rev_Trypsin	633.84	-0.42	2.103	0.478	2020-11-01	11	A0A0V1AS66|Leucine-rich	U	R.FFTTLELPGNK.L	11	200	210	0
26526	633.84	2	548949	b5323_Trich_secretome_band7_Rattus_Norwegicus_Uniprot_Filtered_220426_Contams_Trichinella_Spiralis_2022_Rev_Trypsin	633.84	0.22	1.437	0.587	2020-07-01	7	A0A0V1AS66|Leucine-rich	U	R.FFTTLELPGNK.L	11	200	210	0
14659	1065.04	2	548953	w20129_band 5_Rattus_Norwegicus_Uniprot_Filtered_220426_Contams_Trichinella_Spiralis_2022_Rev_Trypsin	1065.04	1.13	3.242	0.548	20/34	20	A0A0V1AS66|Leucine-rich	U	R.ISNSQLM*NIDLNAFTYLR.F	18	182	199	0
14671	710.361	3	548953	w20129_band 5_Rattus_Norwegicus_Uniprot_Filtered_220426_Contams_Trichinella_Spiralis_2022_Rev_Trypsin	710.361	-0.15	2.378	0.354	20/68	20	A0A0V1AS66|Leucine-rich	U	R.ISNSQLM*NIDLNAFTYLR.F	18	182	199	0
6628	508.772	2	548953	w20129_band 5_Rattus_Norwegicus_Uniprot_Filtered_220426_Contams_Trichinella_Spiralis_2022_Rev_Trypsin	508.772	-1.05	1.857	0.405	2016-11-01	11	A0A0V1AS66|Leucine-rich	U	R.NVGTLELDR.S	9	402	410	0
14160	1246.58	2	548954	w20130_band 4_Rattus_Norwegicus_Uniprot_Filtered_220426_Contams_Trichinella_Spiralis_2022_Rev_Trypsin	1246.58	0.9	3.673	0.731	22/42	22	A0A0V1AS66|Leucine-rich	U	R.SLDLSYNEITSVDDGAFVDFER.L	22	228	249	0
14784	1246.58	2	548953	w20129_band 5_Rattus_Norwegicus_Uniprot_Filtered_220426_Contams_Trichinella_Spiralis_2022_Rev_Trypsin	1246.58	0.6	3.069	0.689	18/42	18	A0A0V1AS66|Leucine-rich	U	R.SLDLSYNEITSVDDGAFVDFER.L	22	228	249	0
6988	449.735	2	548949	b5323_Trich_secretome_band7_Rattus_Norwegicus_Uniprot_Filtered_220426_Contams_Trichinella_Spiralis_2022_Rev_Trypsin	449.735	-0.17	1.672	0.257	2014-07-01	7	A0A0V1ASF1|Uncharacterized	U	K.EHIGSIDK.F	8	316	323	0
7135	449.735	2	548948	b5322_Trich_secretome_band6_Rattus_Norwegicus_Uniprot_Filtered_220426_Contams_Trichinella_Spiralis_2022_Rev_Trypsin	449.735	0.18	1.841	0.308	2014-08-01	8	A0A0V1ASF1|Uncharacterized	U	K.EHIGSIDK.F	8	316	323	0
7216	449.735	2	548947	b5321_Trich_secretome_band5_Rattus_Norwegicus_Uniprot_Filtered_220426_Contams_Trichinella_Spiralis_2022_Rev_Trypsin	449.735	0.75	1.679	0.257	2014-09-01	9	A0A0V1ASF1|Uncharacterized	U	K.EHIGSIDK.F	8	316	323	0
10351	561.038	4	548954	w20130_band 4_Rattus_Norwegicus_Uniprot_Filtered_220426_Contams_Trichinella_Spiralis_2022_Rev_Trypsin	561.038	-0.66	2.772	0.287	37/114	37	A0A0V1ASF1|Uncharacterized	U	K.EHIGSIDKFPSDGNIQIGWK.E	20	316	335	1
10378	747.715	3	548954	w20130_band 4_Rattus_Norwegicus_Uniprot_Filtered_220426_Contams_Trichinella_Spiralis_2022_Rev_Trypsin	747.715	-0.27	2.631	0.479	24/76	24	A0A0V1ASF1|Uncharacterized	U	K.EHIGSIDKFPSDGNIQIGWK.E	20	316	335	1
10612	747.714	3	548953	w20129_band 5_Rattus_Norwegicus_Uniprot_Filtered_220426_Contams_Trichinella_Spiralis_2022_Rev_Trypsin	747.715	-0.48	2.422	0.335	19/76	19	A0A0V1ASF1|Uncharacterized	U	K.EHIGSIDKFPSDGNIQIGWK.E	20	316	335	1
10840	561.037	4	548953	w20129_band 5_Rattus_Norwegicus_Uniprot_Filtered_220426_Contams_Trichinella_Spiralis_2022_Rev_Trypsin	561.038	-0.82	2.684	0.13	30/114	30	A0A0V1ASF1|Uncharacterized	U	K.EHIGSIDKFPSDGNIQIGWK.E	20	316	335	1
30413	561.039	4	548948	b5322_Trich_secretome_band6_Rattus_Norwegicus_Uniprot_Filtered_220426_Contams_Trichinella_Spiralis_2022_Rev_Trypsin	561.038	1.16	2.964	0.465	34/114	34	A0A0V1ASF1|Uncharacterized	U	K.EHIGSIDKFPSDGNIQIGWK.E	20	316	335	1
13249	883.935	2	548957	w20133_band 1_Rattus_Norwegicus_Uniprot_Filtered_220426_Contams_Trichinella_Spiralis_2022_Rev_Trypsin	883.935	-0.09	1.874	0.482	2028-11-01	11	A0A0V1ASF1|Uncharacterized	R	K.EM*TFSVPISVLQDER.Q	15	32	46	0
12726	883.935	2	548956	w20132_band 2_Rattus_Norwegicus_Uniprot_Filtered_220426_Contams_Trichinella_Spiralis_2022_Rev_Trypsin	883.935	-0.08	2.513	0.545	2028-11-01	11	A0A0V1ASF1|Uncharacterized	R	K.EM*TFSVPISVLQDER.Q	15	32	46	0
13054	883.935	2	548955	w20131_band 3_Rattus_Norwegicus_Uniprot_Filtered_220426_Contams_Trichinella_Spiralis_2022_Rev_Trypsin	883.935	-0.34	1.835	0.431	2028-12-01	12	A0A0V1ASF1|Uncharacterized	R	K.EM*TFSVPISVLQDER.Q	15	32	46	0
11968	883.934	2	548954	w20130_band 4_Rattus_Norwegicus_Uniprot_Filtered_220426_Contams_Trichinella_Spiralis_2022_Rev_Trypsin	883.935	-1.78	1.429	0.46	2028-12-01	12	A0A0V1ASF1|Uncharacterized	R	K.EM*TFSVPISVLQDER.Q	15	32	46	0
11594	883.935	2	548953	w20129_band 5_Rattus_Norwegicus_Uniprot_Filtered_220426_Contams_Trichinella_Spiralis_2022_Rev_Trypsin	883.935	0.42	1.526	0.366	2028-10-01	10	A0A0V1ASF1|Uncharacterized	R	K.EM*TFSVPISVLQDER.Q	15	32	46	0
11913	883.945	2	548953	w20129_band 5_Rattus_Norwegicus_Uniprot_Filtered_220426_Contams_Trichinella_Spiralis_2022_Rev_Trypsin	883.935	10.9	2.39	0.601	16/28	16	A0A0V1ASF1|Uncharacterized	R	K.EM*TFSVPISVLQDER.Q	15	32	46	0
12160	883.934	2	548953	w20129_band 5_Rattus_Norwegicus_Uniprot_Filtered_220426_Contams_Trichinella_Spiralis_2022_Rev_Trypsin	883.935	-1.72	2.932	0.601	16/28	16	A0A0V1ASF1|Uncharacterized	R	K.EM*TFSVPISVLQDER.Q	15	32	46	0
12347	883.935	2	548953	w20129_band 5_Rattus_Norwegicus_Uniprot_Filtered_220426_Contams_Trichinella_Spiralis_2022_Rev_Trypsin	883.935	-0.4	2.007	0.493	13/28	13	A0A0V1ASF1|Uncharacterized	R	K.EM*TFSVPISVLQDER.Q	15	32	46	0
12367	883.935	2	548953	w20129_band 5_Rattus_Norwegicus_Uniprot_Filtered_220426_Contams_Trichinella_Spiralis_2022_Rev_Trypsin	883.935	0.03	2.353	0.545	14/28	14	A0A0V1ASF1|Uncharacterized	R	K.EM*TFSVPISVLQDER.Q	15	32	46	0
12524	883.934	2	548953	w20129_band 5_Rattus_Norwegicus_Uniprot_Filtered_220426_Contams_Trichinella_Spiralis_2022_Rev_Trypsin	883.935	-0.91	1.897	0.505	2028-11-01	11	A0A0V1ASF1|Uncharacterized	R	K.EM*TFSVPISVLQDER.Q	15	32	46	0
12671	883.935	2	548953	w20129_band 5_Rattus_Norwegicus_Uniprot_Filtered_220426_Contams_Trichinella_Spiralis_2022_Rev_Trypsin	883.935	-0.03	2.79	0.638	13/28	13	A0A0V1ASF1|Uncharacterized	R	K.EM*TFSVPISVLQDER.Q	15	32	46	0
10392	883.931	2	548952	w20128_band 6_Rattus_Norwegicus_Uniprot_Filtered_220426_Contams_Trichinella_Spiralis_2022_Rev_Trypsin	883.935	-4.56	2.862	0.617	14/28	14	A0A0V1ASF1|Uncharacterized	R	K.EM*TFSVPISVLQDER.Q	15	32	46	0
10606	883.935	2	548952	w20128_band 6_Rattus_Norwegicus_Uniprot_Filtered_220426_Contams_Trichinella_Spiralis_2022_Rev_Trypsin	883.935	-0.65	2.839	0.682	15/28	15	A0A0V1ASF1|Uncharacterized	R	K.EM*TFSVPISVLQDER.Q	15	32	46	0
10846	883.935	2	548952	w20128_band 6_Rattus_Norwegicus_Uniprot_Filtered_220426_Contams_Trichinella_Spiralis_2022_Rev_Trypsin	883.935	0.38	2.417	0.466	2028-12-01	12	A0A0V1ASF1|Uncharacterized	R	K.EM*TFSVPISVLQDER.Q	15	32	46	0
9271	883.935	2	548951	w20127_band 7_Rattus_Norwegicus_Uniprot_Filtered_220426_Contams_Trichinella_Spiralis_2022_Rev_Trypsin	883.935	0.08	3.562	0.617	19/28	19	A0A0V1ASF1|Uncharacterized	R	K.EM*TFSVPISVLQDER.Q	15	32	46	0
8954	883.936	2	548950	w20126_band 8_Rattus_Norwegicus_Uniprot_Filtered_220426_Contams_Trichinella_Spiralis_2022_Rev_Trypsin	883.935	0.45	2.041	0.565	13/28	13	A0A0V1ASF1|Uncharacterized	R	K.EM*TFSVPISVLQDER.Q	15	32	46	0
28201	883.935	2	548949	b5323_Trich_secretome_band7_Rattus_Norwegicus_Uniprot_Filtered_220426_Contams_Trichinella_Spiralis_2022_Rev_Trypsin	883.935	-0.07	1.58	0.404	2028-08-01	8	A0A0V1ASF1|Uncharacterized	R	K.EM*TFSVPISVLQDER.Q	15	32	46	0
34836	589.626	3	548948	b5322_Trich_secretome_band6_Rattus_Norwegicus_Uniprot_Filtered_220426_Contams_Trichinella_Spiralis_2022_Rev_Trypsin	589.626	0.83	1.859	0.377	14/56	14	A0A0V1ASF1|Uncharacterized	R	K.EM*TFSVPISVLQDER.Q	15	32	46	0
35008	883.936	2	548947	b5321_Trich_secretome_band5_Rattus_Norwegicus_Uniprot_Filtered_220426_Contams_Trichinella_Spiralis_2022_Rev_Trypsin	883.935	0.91	1.395	0.327	2028-08-01	8	A0A0V1ASF1|Uncharacterized	R	K.EM*TFSVPISVLQDER.Q	15	32	46	0
14759	875.938	2	548957	w20133_band 1_Rattus_Norwegicus_Uniprot_Filtered_220426_Contams_Trichinella_Spiralis_2022_Rev_Trypsin	875.938	-0.05	2.215	0.535	2028-12-01	12	A0A0V1ASF1|Uncharacterized	R	K.EMTFSVPISVLQDER.Q	15	32	46	0
14390	875.938	2	548956	w20132_band 2_Rattus_Norwegicus_Uniprot_Filtered_220426_Contams_Trichinella_Spiralis_2022_Rev_Trypsin	875.938	0.04	1.897	0.337	14/28	14	A0A0V1ASF1|Uncharacterized	R	K.EMTFSVPISVLQDER.Q	15	32	46	0
13440	875.937	2	548954	w20130_band 4_Rattus_Norwegicus_Uniprot_Filtered_220426_Contams_Trichinella_Spiralis_2022_Rev_Trypsin	875.938	-1.29	2.176	0.531	14/28	14	A0A0V1ASF1|Uncharacterized	R	K.EMTFSVPISVLQDER.Q	15	32	46	0
13796	875.936	2	548953	w20129_band 5_Rattus_Norwegicus_Uniprot_Filtered_220426_Contams_Trichinella_Spiralis_2022_Rev_Trypsin	875.938	-1.36	1.955	0.564	13/28	13	A0A0V1ASF1|Uncharacterized	R	K.EMTFSVPISVLQDER.Q	15	32	46	0
14111	875.937	2	548953	w20129_band 5_Rattus_Norwegicus_Uniprot_Filtered_220426_Contams_Trichinella_Spiralis_2022_Rev_Trypsin	875.938	-0.44	1.553	0.423	2028-10-01	10	A0A0V1ASF1|Uncharacterized	R	K.EMTFSVPISVLQDER.Q	15	32	46	0
12101	875.937	2	548952	w20128_band 6_Rattus_Norwegicus_Uniprot_Filtered_220426_Contams_Trichinella_Spiralis_2022_Rev_Trypsin	875.938	-0.2	2.086	0.543	13/28	13	A0A0V1ASF1|Uncharacterized	R	K.EMTFSVPISVLQDER.Q	15	32	46	0
20040	475.238	2	548949	b5323_Trich_secretome_band7_Rattus_Norwegicus_Uniprot_Filtered_220426_Contams_Trichinella_Spiralis_2022_Rev_Trypsin	475.237	2	1.515	0.461	2022-12-08	8	A0A0V1ASF1|Uncharacterized	R	K.EYSFLYK.Q	7	97	103	0
22766	475.237	2	548948	b5322_Trich_secretome_band6_Rattus_Norwegicus_Uniprot_Filtered_220426_Contams_Trichinella_Spiralis_2022_Rev_Trypsin	475.237	0.59	1.17	0.339	2022-12-07	7	A0A0V1ASF1|Uncharacterized	R	K.EYSFLYK.Q	7	97	103	0
23041	475.237	2	548948	b5322_Trich_secretome_band6_Rattus_Norwegicus_Uniprot_Filtered_220426_Contams_Trichinella_Spiralis_2022_Rev_Trypsin	475.237	0.75	1.765	0.453	2022-12-09	9	A0A0V1ASF1|Uncharacterized	R	K.EYSFLYK.Q	7	97	103	0
22593	475.238	2	548947	b5321_Trich_secretome_band5_Rattus_Norwegicus_Uniprot_Filtered_220426_Contams_Trichinella_Spiralis_2022_Rev_Trypsin	475.237	1.35	1.65	0.398	2022-12-08	8	A0A0V1ASF1|Uncharacterized	R	K.EYSFLYK.Q	7	97	103	0
11343	681.346	2	548957	w20133_band 1_Rattus_Norwegicus_Uniprot_Filtered_220426_Contams_Trichinella_Spiralis_2022_Rev_Trypsin	681.346	-0.32	2.77	0.125	16/22	16	A0A0V1ASF1|Uncharacterized	U	K.FPSDGNIQIGWK.E	12	324	335	0
11577	681.346	2	548957	w20133_band 1_Rattus_Norwegicus_Uniprot_Filtered_220426_Contams_Trichinella_Spiralis_2022_Rev_Trypsin	681.346	-0.17	2.243	0.188	15/22	15	A0A0V1ASF1|Uncharacterized	U	K.FPSDGNIQIGWK.E	12	324	335	0
11580	681.346	2	548956	w20132_band 2_Rattus_Norwegicus_Uniprot_Filtered_220426_Contams_Trichinella_Spiralis_2022_Rev_Trypsin	681.346	-0.58	2.596	0.28	13/22	13	A0A0V1ASF1|Uncharacterized	U	K.FPSDGNIQIGWK.E	12	324	335	0
11062	681.346	2	548955	w20131_band 3_Rattus_Norwegicus_Uniprot_Filtered_220426_Contams_Trichinella_Spiralis_2022_Rev_Trypsin	681.346	-0.02	2.219	0.249	13/22	13	A0A0V1ASF1|Uncharacterized	U	K.FPSDGNIQIGWK.E	12	324	335	0
11083	681.346	2	548955	w20131_band 3_Rattus_Norwegicus_Uniprot_Filtered_220426_Contams_Trichinella_Spiralis_2022_Rev_Trypsin	681.346	-0.11	2.357	0.276	16/22	16	A0A0V1ASF1|Uncharacterized	U	K.FPSDGNIQIGWK.E	12	324	335	0
10204	681.346	2	548954	w20130_band 4_Rattus_Norwegicus_Uniprot_Filtered_220426_Contams_Trichinella_Spiralis_2022_Rev_Trypsin	681.346	-0.19	3.026	0.339	15/22	15	A0A0V1ASF1|Uncharacterized	U	K.FPSDGNIQIGWK.E	12	324	335	0
10479	681.346	2	548954	w20130_band 4_Rattus_Norwegicus_Uniprot_Filtered_220426_Contams_Trichinella_Spiralis_2022_Rev_Trypsin	681.346	-0.7	2.62	0.331	16/22	16	A0A0V1ASF1|Uncharacterized	U	K.FPSDGNIQIGWK.E	12	324	335	0
10371	681.345	2	548953	w20129_band 5_Rattus_Norwegicus_Uniprot_Filtered_220426_Contams_Trichinella_Spiralis_2022_Rev_Trypsin	681.346	-1.11	2.249	0.26	14/22	14	A0A0V1ASF1|Uncharacterized	U	K.FPSDGNIQIGWK.E	12	324	335	0
10424	681.346	2	548953	w20129_band 5_Rattus_Norwegicus_Uniprot_Filtered_220426_Contams_Trichinella_Spiralis_2022_Rev_Trypsin	681.346	-0.78	2.505	0.161	16/22	16	A0A0V1ASF1|Uncharacterized	U	K.FPSDGNIQIGWK.E	12	324	335	0
10607	681.345	2	548953	w20129_band 5_Rattus_Norwegicus_Uniprot_Filtered_220426_Contams_Trichinella_Spiralis_2022_Rev_Trypsin	681.346	-1.44	3.02	0.357	20/22	20	A0A0V1ASF1|Uncharacterized	U	K.FPSDGNIQIGWK.E	12	324	335	0
10796	681.345	2	548953	w20129_band 5_Rattus_Norwegicus_Uniprot_Filtered_220426_Contams_Trichinella_Spiralis_2022_Rev_Trypsin	681.346	-1.28	2.608	0.352	17/22	17	A0A0V1ASF1|Uncharacterized	U	K.FPSDGNIQIGWK.E	12	324	335	0
11021	681.345	2	548953	w20129_band 5_Rattus_Norwegicus_Uniprot_Filtered_220426_Contams_Trichinella_Spiralis_2022_Rev_Trypsin	681.346	-1.21	3.287	0.374	18/22	18	A0A0V1ASF1|Uncharacterized	U	K.FPSDGNIQIGWK.E	12	324	335	0
11087	681.346	2	548953	w20129_band 5_Rattus_Norwegicus_Uniprot_Filtered_220426_Contams_Trichinella_Spiralis_2022_Rev_Trypsin	681.346	-0.77	2.948	0.159	18/22	18	A0A0V1ASF1|Uncharacterized	U	K.FPSDGNIQIGWK.E	12	324	335	0
9248	681.346	2	548952	w20128_band 6_Rattus_Norwegicus_Uniprot_Filtered_220426_Contams_Trichinella_Spiralis_2022_Rev_Trypsin	681.346	-0.37	2.427	0.387	18/22	18	A0A0V1ASF1|Uncharacterized	U	K.FPSDGNIQIGWK.E	12	324	335	0
9480	681.346	2	548952	w20128_band 6_Rattus_Norwegicus_Uniprot_Filtered_220426_Contams_Trichinella_Spiralis_2022_Rev_Trypsin	681.346	-0.59	2.563	0.293	14/22	14	A0A0V1ASF1|Uncharacterized	U	K.FPSDGNIQIGWK.E	12	324	335	0
8125	681.346	2	548951	w20127_band 7_Rattus_Norwegicus_Uniprot_Filtered_220426_Contams_Trichinella_Spiralis_2022_Rev_Trypsin	681.346	-0.28	2.009	0.234	2022-12-01	12	A0A0V1ASF1|Uncharacterized	U	K.FPSDGNIQIGWK.E	12	324	335	0
8143	681.346	2	548951	w20127_band 7_Rattus_Norwegicus_Uniprot_Filtered_220426_Contams_Trichinella_Spiralis_2022_Rev_Trypsin	681.346	-0.27	2.88	0.204	16/22	16	A0A0V1ASF1|Uncharacterized	U	K.FPSDGNIQIGWK.E	12	324	335	0
7827	681.346	2	548950	w20126_band 8_Rattus_Norwegicus_Uniprot_Filtered_220426_Contams_Trichinella_Spiralis_2022_Rev_Trypsin	681.346	-0.11	2.038	0.228	14/22	14	A0A0V1ASF1|Uncharacterized	U	K.FPSDGNIQIGWK.E	12	324	335	0
7836	681.346	2	548950	w20126_band 8_Rattus_Norwegicus_Uniprot_Filtered_220426_Contams_Trichinella_Spiralis_2022_Rev_Trypsin	681.346	-0.06	1.904	0.227	2022-11-01	11	A0A0V1ASF1|Uncharacterized	U	K.FPSDGNIQIGWK.E	12	324	335	0
7986	681.346	2	548950	w20126_band 8_Rattus_Norwegicus_Uniprot_Filtered_220426_Contams_Trichinella_Spiralis_2022_Rev_Trypsin	681.346	-0.11	2.129	0.386	15/22	15	A0A0V1ASF1|Uncharacterized	U	K.FPSDGNIQIGWK.E	12	324	335	0
29099	681.346	2	548948	b5322_Trich_secretome_band6_Rattus_Norwegicus_Uniprot_Filtered_220426_Contams_Trichinella_Spiralis_2022_Rev_Trypsin	681.346	0.59	3.126	0.388	19/22	19	A0A0V1ASF1|Uncharacterized	U	K.FPSDGNIQIGWK.E	12	324	335	0
29430	681.346	2	548948	b5322_Trich_secretome_band6_Rattus_Norwegicus_Uniprot_Filtered_220426_Contams_Trichinella_Spiralis_2022_Rev_Trypsin	681.346	-0.05	2.92	0.373	20/22	20	A0A0V1ASF1|Uncharacterized	U	K.FPSDGNIQIGWK.E	12	324	335	0
29697	681.347	2	548948	b5322_Trich_secretome_band6_Rattus_Norwegicus_Uniprot_Filtered_220426_Contams_Trichinella_Spiralis_2022_Rev_Trypsin	681.346	1.59	2.982	0.471	17/22	17	A0A0V1ASF1|Uncharacterized	U	K.FPSDGNIQIGWK.E	12	324	335	0
30012	681.347	2	548948	b5322_Trich_secretome_band6_Rattus_Norwegicus_Uniprot_Filtered_220426_Contams_Trichinella_Spiralis_2022_Rev_Trypsin	681.346	2.07	2.291	0.446	14/22	14	A0A0V1ASF1|Uncharacterized	U	K.FPSDGNIQIGWK.E	12	324	335	0
15073	856.445	2	548953	w20129_band 5_Rattus_Norwegicus_Uniprot_Filtered_220426_Contams_Trichinella_Spiralis_2022_Rev_Trypsin	856.446	-0.73	1.39	0.365	2026-09-01	9	A0A0V1ASF1|Uncharacterized	U	K.GFFQHVFSELQLLF.-	14	353	366	0
10174	766.413	2	548957	w20133_band 1_Rattus_Norwegicus_Uniprot_Filtered_220426_Contams_Trichinella_Spiralis_2022_Rev_Trypsin	766.414	-1.18	2.198	0.579	2028-12-01	12	A0A0V1ASF1|Uncharacterized	U	K.GIPISTTDATLSVEK.M	15	71	85	0
9988	766.414	2	548957	w20133_band 1_Rattus_Norwegicus_Uniprot_Filtered_220426_Contams_Trichinella_Spiralis_2022_Rev_Trypsin	766.414	-0.39	2.462	0.58	17/28	17	A0A0V1ASF1|Uncharacterized	U	K.GIPISTTDATLSVEK.M	15	71	85	0
9222	766.414	2	548956	w20132_band 2_Rattus_Norwegicus_Uniprot_Filtered_220426_Contams_Trichinella_Spiralis_2022_Rev_Trypsin	766.414	-0.59	1.976	0.545	15/28	15	A0A0V1ASF1|Uncharacterized	U	K.GIPISTTDATLSVEK.M	15	71	85	0
9414	766.413	2	548956	w20132_band 2_Rattus_Norwegicus_Uniprot_Filtered_220426_Contams_Trichinella_Spiralis_2022_Rev_Trypsin	766.414	-1.38	1.495	0.49	2028-09-01	9	A0A0V1ASF1|Uncharacterized	U	K.GIPISTTDATLSVEK.M	15	71	85	0
9610	766.414	2	548956	w20132_band 2_Rattus_Norwegicus_Uniprot_Filtered_220426_Contams_Trichinella_Spiralis_2022_Rev_Trypsin	766.414	-0.2	2.019	0.544	16/28	16	A0A0V1ASF1|Uncharacterized	U	K.GIPISTTDATLSVEK.M	15	71	85	0
8984	766.414	2	548955	w20131_band 3_Rattus_Norwegicus_Uniprot_Filtered_220426_Contams_Trichinella_Spiralis_2022_Rev_Trypsin	766.414	-0.34	2.278	0.633	15/28	15	A0A0V1ASF1|Uncharacterized	U	K.GIPISTTDATLSVEK.M	15	71	85	0
9172	766.413	2	548955	w20131_band 3_Rattus_Norwegicus_Uniprot_Filtered_220426_Contams_Trichinella_Spiralis_2022_Rev_Trypsin	766.414	-1.52	1.257	0.518	2028-08-01	8	A0A0V1ASF1|Uncharacterized	U	K.GIPISTTDATLSVEK.M	15	71	85	0
9368	766.414	2	548955	w20131_band 3_Rattus_Norwegicus_Uniprot_Filtered_220426_Contams_Trichinella_Spiralis_2022_Rev_Trypsin	766.414	-0.27	1.46	0.409	2028-11-01	11	A0A0V1ASF1|Uncharacterized	U	K.GIPISTTDATLSVEK.M	15	71	85	0
9501	766.414	2	548955	w20131_band 3_Rattus_Norwegicus_Uniprot_Filtered_220426_Contams_Trichinella_Spiralis_2022_Rev_Trypsin	766.414	-0.41	2.779	0.488	18/28	18	A0A0V1ASF1|Uncharacterized	U	K.GIPISTTDATLSVEK.M	15	71	85	0
9563	766.414	2	548955	w20131_band 3_Rattus_Norwegicus_Uniprot_Filtered_220426_Contams_Trichinella_Spiralis_2022_Rev_Trypsin	766.414	-0.4	1.701	0.496	2028-09-01	9	A0A0V1ASF1|Uncharacterized	U	K.GIPISTTDATLSVEK.M	15	71	85	0
8007	766.413	2	548954	w20130_band 4_Rattus_Norwegicus_Uniprot_Filtered_220426_Contams_Trichinella_Spiralis_2022_Rev_Trypsin	766.414	-1.15	3.322	0.71	21/28	21	A0A0V1ASF1|Uncharacterized	U	K.GIPISTTDATLSVEK.M	15	71	85	0
8259	766.413	2	548954	w20130_band 4_Rattus_Norwegicus_Uniprot_Filtered_220426_Contams_Trichinella_Spiralis_2022_Rev_Trypsin	766.414	-1.83	2.334	0.553	2028-12-01	12	A0A0V1ASF1|Uncharacterized	U	K.GIPISTTDATLSVEK.M	15	71	85	0
8439	766.413	2	548954	w20130_band 4_Rattus_Norwegicus_Uniprot_Filtered_220426_Contams_Trichinella_Spiralis_2022_Rev_Trypsin	766.414	-1.34	2.176	0.631	13/28	13	A0A0V1ASF1|Uncharacterized	U	K.GIPISTTDATLSVEK.M	15	71	85	0
8597	766.414	2	548954	w20130_band 4_Rattus_Norwegicus_Uniprot_Filtered_220426_Contams_Trichinella_Spiralis_2022_Rev_Trypsin	766.414	-0.25	1.816	0.401	14/28	14	A0A0V1ASF1|Uncharacterized	U	K.GIPISTTDATLSVEK.M	15	71	85	0
8784	766.414	2	548954	w20130_band 4_Rattus_Norwegicus_Uniprot_Filtered_220426_Contams_Trichinella_Spiralis_2022_Rev_Trypsin	766.414	-0.06	1.953	0.535	14/28	14	A0A0V1ASF1|Uncharacterized	U	K.GIPISTTDATLSVEK.M	15	71	85	0
9358	766.414	2	548954	w20130_band 4_Rattus_Norwegicus_Uniprot_Filtered_220426_Contams_Trichinella_Spiralis_2022_Rev_Trypsin	766.414	-0.45	1.402	0.455	13/28	13	A0A0V1ASF1|Uncharacterized	U	K.GIPISTTDATLSVEK.M	15	71	85	0
10177	766.414	2	548953	w20129_band 5_Rattus_Norwegicus_Uniprot_Filtered_220426_Contams_Trichinella_Spiralis_2022_Rev_Trypsin	766.414	-0.06	2.788	0.575	14/28	14	A0A0V1ASF1|Uncharacterized	U	K.GIPISTTDATLSVEK.M	15	71	85	0
10412	766.414	2	548953	w20129_band 5_Rattus_Norwegicus_Uniprot_Filtered_220426_Contams_Trichinella_Spiralis_2022_Rev_Trypsin	766.414	-0.5	1.547	0.494	2028-12-01	12	A0A0V1ASF1|Uncharacterized	U	K.GIPISTTDATLSVEK.M	15	71	85	0
10791	766.414	2	548953	w20129_band 5_Rattus_Norwegicus_Uniprot_Filtered_220426_Contams_Trichinella_Spiralis_2022_Rev_Trypsin	766.414	-0.22	1.841	0.311	2028-12-01	12	A0A0V1ASF1|Uncharacterized	U	K.GIPISTTDATLSVEK.M	15	71	85	0
10804	766.414	2	548953	w20129_band 5_Rattus_Norwegicus_Uniprot_Filtered_220426_Contams_Trichinella_Spiralis_2022_Rev_Trypsin	766.414	-0.27	2.668	0.545	14/28	14	A0A0V1ASF1|Uncharacterized	U	K.GIPISTTDATLSVEK.M	15	71	85	0
10976	766.414	2	548953	w20129_band 5_Rattus_Norwegicus_Uniprot_Filtered_220426_Contams_Trichinella_Spiralis_2022_Rev_Trypsin	766.414	0	2.005	0.514	13/28	13	A0A0V1ASF1|Uncharacterized	U	K.GIPISTTDATLSVEK.M	15	71	85	0
11398	766.414	2	548953	w20129_band 5_Rattus_Norwegicus_Uniprot_Filtered_220426_Contams_Trichinella_Spiralis_2022_Rev_Trypsin	766.414	-0.02	1.736	0.412	14/28	14	A0A0V1ASF1|Uncharacterized	U	K.GIPISTTDATLSVEK.M	15	71	85	0
8803	766.413	2	548953	w20129_band 5_Rattus_Norwegicus_Uniprot_Filtered_220426_Contams_Trichinella_Spiralis_2022_Rev_Trypsin	766.414	-1.8	2.019	0.455	16/28	16	A0A0V1ASF1|Uncharacterized	U	K.GIPISTTDATLSVEK.M	15	71	85	0
9006	766.413	2	548953	w20129_band 5_Rattus_Norwegicus_Uniprot_Filtered_220426_Contams_Trichinella_Spiralis_2022_Rev_Trypsin	766.414	-1.97	1.182	0.492	2028-08-01	8	A0A0V1ASF1|Uncharacterized	U	K.GIPISTTDATLSVEK.M	15	71	85	0
9196	766.413	2	548953	w20129_band 5_Rattus_Norwegicus_Uniprot_Filtered_220426_Contams_Trichinella_Spiralis_2022_Rev_Trypsin	766.414	-1.46	2.595	0.655	15/28	15	A0A0V1ASF1|Uncharacterized	U	K.GIPISTTDATLSVEK.M	15	71	85	0
9388	766.414	2	548953	w20129_band 5_Rattus_Norwegicus_Uniprot_Filtered_220426_Contams_Trichinella_Spiralis_2022_Rev_Trypsin	766.414	-0.65	2.088	0.711	14/28	14	A0A0V1ASF1|Uncharacterized	U	K.GIPISTTDATLSVEK.M	15	71	85	0
9581	766.414	2	548953	w20129_band 5_Rattus_Norwegicus_Uniprot_Filtered_220426_Contams_Trichinella_Spiralis_2022_Rev_Trypsin	766.414	-0.48	2.144	0.602	14/28	14	A0A0V1ASF1|Uncharacterized	U	K.GIPISTTDATLSVEK.M	15	71	85	0
9773	766.414	2	548953	w20129_band 5_Rattus_Norwegicus_Uniprot_Filtered_220426_Contams_Trichinella_Spiralis_2022_Rev_Trypsin	766.414	-0.41	3.025	0.557	20/28	20	A0A0V1ASF1|Uncharacterized	U	K.GIPISTTDATLSVEK.M	15	71	85	0
9967	766.414	2	548953	w20129_band 5_Rattus_Norwegicus_Uniprot_Filtered_220426_Contams_Trichinella_Spiralis_2022_Rev_Trypsin	766.414	-0.12	2.524	0.615	17/28	17	A0A0V1ASF1|Uncharacterized	U	K.GIPISTTDATLSVEK.M	15	71	85	0
7672	766.414	2	548952	w20128_band 6_Rattus_Norwegicus_Uniprot_Filtered_220426_Contams_Trichinella_Spiralis_2022_Rev_Trypsin	766.414	-0.07	2.193	0.48	16/28	16	A0A0V1ASF1|Uncharacterized	U	K.GIPISTTDATLSVEK.M	15	71	85	0
7750	766.414	2	548952	w20128_band 6_Rattus_Norwegicus_Uniprot_Filtered_220426_Contams_Trichinella_Spiralis_2022_Rev_Trypsin	766.414	-0.1	2.766	0.538	16/28	16	A0A0V1ASF1|Uncharacterized	U	K.GIPISTTDATLSVEK.M	15	71	85	0
7894	766.413	2	548952	w20128_band 6_Rattus_Norwegicus_Uniprot_Filtered_220426_Contams_Trichinella_Spiralis_2022_Rev_Trypsin	766.414	-1.53	2.651	0.629	18/28	18	A0A0V1ASF1|Uncharacterized	U	K.GIPISTTDATLSVEK.M	15	71	85	0
6654	766.414	2	548951	w20127_band 7_Rattus_Norwegicus_Uniprot_Filtered_220426_Contams_Trichinella_Spiralis_2022_Rev_Trypsin	766.414	-0.08	3.194	0.63	15/28	15	A0A0V1ASF1|Uncharacterized	U	K.GIPISTTDATLSVEK.M	15	71	85	0
6665	766.414	2	548951	w20127_band 7_Rattus_Norwegicus_Uniprot_Filtered_220426_Contams_Trichinella_Spiralis_2022_Rev_Trypsin	766.414	-0.13	1.7	0.335	14/28	14	A0A0V1ASF1|Uncharacterized	U	K.GIPISTTDATLSVEK.M	15	71	85	0
6897	766.413	2	548951	w20127_band 7_Rattus_Norwegicus_Uniprot_Filtered_220426_Contams_Trichinella_Spiralis_2022_Rev_Trypsin	766.414	-1.21	2.051	0.641	2028-12-01	12	A0A0V1ASF1|Uncharacterized	U	K.GIPISTTDATLSVEK.M	15	71	85	0
6380	766.414	2	548950	w20126_band 8_Rattus_Norwegicus_Uniprot_Filtered_220426_Contams_Trichinella_Spiralis_2022_Rev_Trypsin	766.414	-0.05	2.408	0.572	16/28	16	A0A0V1ASF1|Uncharacterized	U	K.GIPISTTDATLSVEK.M	15	71	85	0
6515	766.414	2	548950	w20126_band 8_Rattus_Norwegicus_Uniprot_Filtered_220426_Contams_Trichinella_Spiralis_2022_Rev_Trypsin	766.414	-0.88	2.706	0.617	16/28	16	A0A0V1ASF1|Uncharacterized	U	K.GIPISTTDATLSVEK.M	15	71	85	0
23311	766.415	2	548948	b5322_Trich_secretome_band6_Rattus_Norwegicus_Uniprot_Filtered_220426_Contams_Trichinella_Spiralis_2022_Rev_Trypsin	766.414	0.6	2.688	0.65	15/28	15	A0A0V1ASF1|Uncharacterized	U	K.GIPISTTDATLSVEK.M	15	71	85	0
23970	766.414	2	548948	b5322_Trich_secretome_band6_Rattus_Norwegicus_Uniprot_Filtered_220426_Contams_Trichinella_Spiralis_2022_Rev_Trypsin	766.414	-0.35	1.381	0.398	2028-08-01	8	A0A0V1ASF1|Uncharacterized	U	K.GIPISTTDATLSVEK.M	15	71	85	0
24258	766.415	2	548948	b5322_Trich_secretome_band6_Rattus_Norwegicus_Uniprot_Filtered_220426_Contams_Trichinella_Spiralis_2022_Rev_Trypsin	766.414	0.29	3.115	0.633	17/28	17	A0A0V1ASF1|Uncharacterized	U	K.GIPISTTDATLSVEK.M	15	71	85	0
24537	766.414	2	548948	b5322_Trich_secretome_band6_Rattus_Norwegicus_Uniprot_Filtered_220426_Contams_Trichinella_Spiralis_2022_Rev_Trypsin	766.414	-0.05	2.395	0.72	13/28	13	A0A0V1ASF1|Uncharacterized	U	K.GIPISTTDATLSVEK.M	15	71	85	0
25624	766.415	2	548946	b5320_Trich_secretome_band4_Rattus_Norwegicus_Uniprot_Filtered_220426_Contams_Trichinella_Spiralis_2022_Rev_Trypsin	766.414	0.36	1.717	0.708	2028-09-01	9	A0A0V1ASF1|Uncharacterized	U	K.GIPISTTDATLSVEK.M	15	71	85	0
9745	448.818	2	548948	b5322_Trich_secretome_band6_Rattus_Norwegicus_Uniprot_Filtered_220426_Contams_Trichinella_Spiralis_2022_Rev_Trypsin	448.818	0.05	2.413	0.342	2014-11-01	11	A0A0V1ASF1|Uncharacterized	R	K.KLLKPLGK.L	8	55	62	1
3804	384.771	2	548956	w20132_band 2_Rattus_Norwegicus_Uniprot_Filtered_220426_Contams_Trichinella_Spiralis_2022_Rev_Trypsin	384.771	-0.33	1.92	0.359	2022-12-11	11	A0A0V1ASF1|Uncharacterized	R	K.LLKPLGK.L	7	56	62	0
3865	384.77	2	548954	w20130_band 4_Rattus_Norwegicus_Uniprot_Filtered_220426_Contams_Trichinella_Spiralis_2022_Rev_Trypsin	384.771	-0.61	2.093	0.356	2022-12-11	11	A0A0V1ASF1|Uncharacterized	R	K.LLKPLGK.L	7	56	62	0
10504	384.77	2	548949	b5323_Trich_secretome_band7_Rattus_Norwegicus_Uniprot_Filtered_220426_Contams_Trichinella_Spiralis_2022_Rev_Trypsin	384.771	-1.03	1.316	0.301	2022-12-07	7	A0A0V1ASF1|Uncharacterized	R	K.LLKPLGK.L	7	56	62	0
11505	384.771	2	548948	b5322_Trich_secretome_band6_Rattus_Norwegicus_Uniprot_Filtered_220426_Contams_Trichinella_Spiralis_2022_Rev_Trypsin	384.771	-0.59	1.654	0.272	2022-12-10	10	A0A0V1ASF1|Uncharacterized	R	K.LLKPLGK.L	7	56	62	0
6356	616.834	4	548950	w20126_band 8_Rattus_Norwegicus_Uniprot_Filtered_220426_Contams_Trichinella_Spiralis_2022_Rev_Trypsin	616.835	-0.92	2.987	0.435	33/132	33	A0A0V1ASF1|Uncharacterized	U	K.LYKTPSDKGIPISTTDATLSVEK.M	23	63	85	2
3445	462.717	2	548957	w20133_band 1_Rattus_Norwegicus_Uniprot_Filtered_220426_Contams_Trichinella_Spiralis_2022_Rev_Trypsin	462.718	-0.68	1.713	0.41	2022-12-09	9	A0A0V1ASF1|Uncharacterized	R	K.M*M*VELNR.L	7	86	92	0
2594	462.717	2	548956	w20132_band 2_Rattus_Norwegicus_Uniprot_Filtered_220426_Contams_Trichinella_Spiralis_2022_Rev_Trypsin	462.718	-1.5	1.615	0.411	2022-12-11	11	A0A0V1ASF1|Uncharacterized	R	K.M*M*VELNR.L	7	86	92	0
2523	462.717	2	548955	w20131_band 3_Rattus_Norwegicus_Uniprot_Filtered_220426_Contams_Trichinella_Spiralis_2022_Rev_Trypsin	462.718	-1.42	2.169	0.367	2022-12-11	11	A0A0V1ASF1|Uncharacterized	R	K.M*M*VELNR.L	7	86	92	0
2684	462.717	2	548955	w20131_band 3_Rattus_Norwegicus_Uniprot_Filtered_220426_Contams_Trichinella_Spiralis_2022_Rev_Trypsin	462.718	-0.94	1.719	0.341	2022-12-10	10	A0A0V1ASF1|Uncharacterized	R	K.M*M*VELNR.L	7	86	92	0
2900	462.717	2	548954	w20130_band 4_Rattus_Norwegicus_Uniprot_Filtered_220426_Contams_Trichinella_Spiralis_2022_Rev_Trypsin	462.718	-1.87	1.563	0.414	2022-12-11	11	A0A0V1ASF1|Uncharacterized	R	K.M*M*VELNR.L	7	86	92	0
3044	462.717	2	548954	w20130_band 4_Rattus_Norwegicus_Uniprot_Filtered_220426_Contams_Trichinella_Spiralis_2022_Rev_Trypsin	462.718	-1.43	1.893	0.449	2022-12-10	10	A0A0V1ASF1|Uncharacterized	R	K.M*M*VELNR.L	7	86	92	0
4881	462.717	2	548954	w20130_band 4_Rattus_Norwegicus_Uniprot_Filtered_220426_Contams_Trichinella_Spiralis_2022_Rev_Trypsin	462.718	-0.56	1.744	0.251	2022-12-10	10	A0A0V1ASF1|Uncharacterized	R	K.M*M*VELNR.L	7	86	92	0
2479	462.717	2	548953	w20129_band 5_Rattus_Norwegicus_Uniprot_Filtered_220426_Contams_Trichinella_Spiralis_2022_Rev_Trypsin	462.718	-0.76	1.765	0.32	2022-12-11	11	A0A0V1ASF1|Uncharacterized	R	K.M*M*VELNR.L	7	86	92	0
2693	462.717	2	548953	w20129_band 5_Rattus_Norwegicus_Uniprot_Filtered_220426_Contams_Trichinella_Spiralis_2022_Rev_Trypsin	462.718	-1.96	2.064	0.367	2022-12-10	10	A0A0V1ASF1|Uncharacterized	R	K.M*M*VELNR.L	7	86	92	0
2828	462.717	2	548953	w20129_band 5_Rattus_Norwegicus_Uniprot_Filtered_220426_Contams_Trichinella_Spiralis_2022_Rev_Trypsin	462.718	-2.12	1.432	0.451	2022-12-10	10	A0A0V1ASF1|Uncharacterized	R	K.M*M*VELNR.L	7	86	92	0
3467	462.717	2	548953	w20129_band 5_Rattus_Norwegicus_Uniprot_Filtered_220426_Contams_Trichinella_Spiralis_2022_Rev_Trypsin	462.718	-0.25	1.655	0.332	2022-12-09	9	A0A0V1ASF1|Uncharacterized	R	K.M*M*VELNR.L	7	86	92	0
4545	462.717	2	548953	w20129_band 5_Rattus_Norwegicus_Uniprot_Filtered_220426_Contams_Trichinella_Spiralis_2022_Rev_Trypsin	462.718	-0.99	1.705	0.352	2022-12-08	8	A0A0V1ASF1|Uncharacterized	R	K.M*M*VELNR.L	7	86	92	0
5362	462.717	2	548953	w20129_band 5_Rattus_Norwegicus_Uniprot_Filtered_220426_Contams_Trichinella_Spiralis_2022_Rev_Trypsin	462.718	-0.76	1.917	0.307	2022-12-09	9	A0A0V1ASF1|Uncharacterized	R	K.M*M*VELNR.L	7	86	92	0
2402	462.717	2	548952	w20128_band 6_Rattus_Norwegicus_Uniprot_Filtered_220426_Contams_Trichinella_Spiralis_2022_Rev_Trypsin	462.718	-0.99	1.609	0.378	2022-12-11	11	A0A0V1ASF1|Uncharacterized	R	K.M*M*VELNR.L	7	86	92	0
2113	462.717	2	548951	w20127_band 7_Rattus_Norwegicus_Uniprot_Filtered_220426_Contams_Trichinella_Spiralis_2022_Rev_Trypsin	462.718	-0.87	2.373	0.327	2022-12-11	11	A0A0V1ASF1|Uncharacterized	R	K.M*M*VELNR.L	7	86	92	0
8112	462.717	2	548949	b5323_Trich_secretome_band7_Rattus_Norwegicus_Uniprot_Filtered_220426_Contams_Trichinella_Spiralis_2022_Rev_Trypsin	462.718	-0.07	1.022	0.235	2022-12-08	8	A0A0V1ASF1|Uncharacterized	R	K.M*M*VELNR.L	7	86	92	0
8513	462.718	2	548948	b5322_Trich_secretome_band6_Rattus_Norwegicus_Uniprot_Filtered_220426_Contams_Trichinella_Spiralis_2022_Rev_Trypsin	462.718	0.38	1.56	0.353	2022-12-08	8	A0A0V1ASF1|Uncharacterized	R	K.M*M*VELNR.L	7	86	92	0
8735	462.718	2	548948	b5322_Trich_secretome_band6_Rattus_Norwegicus_Uniprot_Filtered_220426_Contams_Trichinella_Spiralis_2022_Rev_Trypsin	462.718	1.25	1.625	0.296	2022-12-08	8	A0A0V1ASF1|Uncharacterized	R	K.M*M*VELNR.L	7	86	92	0
8350	462.718	2	548947	b5321_Trich_secretome_band5_Rattus_Norwegicus_Uniprot_Filtered_220426_Contams_Trichinella_Spiralis_2022_Rev_Trypsin	462.718	0.81	1.446	0.339	2022-12-08	8	A0A0V1ASF1|Uncharacterized	R	K.M*M*VELNR.L	7	86	92	0
8526	462.718	2	548946	b5320_Trich_secretome_band4_Rattus_Norwegicus_Uniprot_Filtered_220426_Contams_Trichinella_Spiralis_2022_Rev_Trypsin	462.718	0.19	1.472	0.326	2022-12-08	8	A0A0V1ASF1|Uncharacterized	R	K.M*M*VELNR.L	7	86	92	0
5483	454.72	2	548957	w20133_band 1_Rattus_Norwegicus_Uniprot_Filtered_220426_Contams_Trichinella_Spiralis_2022_Rev_Trypsin	454.72	-0.98	2.109	0.219	2022-12-12	12	A0A0V1ASF1|Uncharacterized	R	K.M*MVELNR.L	7	86	92	0
4752	454.72	2	548956	w20132_band 2_Rattus_Norwegicus_Uniprot_Filtered_220426_Contams_Trichinella_Spiralis_2022_Rev_Trypsin	454.72	-0.83	1.82	0.063	2022-12-11	11	A0A0V1ASF1|Uncharacterized	R	K.M*MVELNR.L	7	86	92	0
4874	454.72	2	548956	w20132_band 2_Rattus_Norwegicus_Uniprot_Filtered_220426_Contams_Trichinella_Spiralis_2022_Rev_Trypsin	454.72	-1.02	2.107	0.179	2022-12-11	11	A0A0V1ASF1|Uncharacterized	R	K.M*MVELNR.L	7	86	92	0
5375	454.72	2	548955	w20131_band 3_Rattus_Norwegicus_Uniprot_Filtered_220426_Contams_Trichinella_Spiralis_2022_Rev_Trypsin	454.72	-0.99	1.959	0.24	2022-12-10	10	A0A0V1ASF1|Uncharacterized	R	K.M*MVELNR.L	7	86	92	0
4321	454.719	2	548954	w20130_band 4_Rattus_Norwegicus_Uniprot_Filtered_220426_Contams_Trichinella_Spiralis_2022_Rev_Trypsin	454.72	-1.4	1.924	0.169	2022-12-10	10	A0A0V1ASF1|Uncharacterized	R	K.M*MVELNR.L	7	86	92	0
4545	454.719	2	548954	w20130_band 4_Rattus_Norwegicus_Uniprot_Filtered_220426_Contams_Trichinella_Spiralis_2022_Rev_Trypsin	454.72	-1.31	1.681	0.02	2022-12-10	10	A0A0V1ASF1|Uncharacterized	R	K.M*MVELNR.L	7	86	92	0
4612	454.719	2	548953	w20129_band 5_Rattus_Norwegicus_Uniprot_Filtered_220426_Contams_Trichinella_Spiralis_2022_Rev_Trypsin	454.72	-1.59	1.956	0.165	2022-12-10	10	A0A0V1ASF1|Uncharacterized	R	K.M*MVELNR.L	7	86	92	0
5172	454.72	2	548953	w20129_band 5_Rattus_Norwegicus_Uniprot_Filtered_220426_Contams_Trichinella_Spiralis_2022_Rev_Trypsin	454.72	-0.77	1.708	0.048	2022-12-08	8	A0A0V1ASF1|Uncharacterized	R	K.M*MVELNR.L	7	86	92	0
3893	454.72	2	548952	w20128_band 6_Rattus_Norwegicus_Uniprot_Filtered_220426_Contams_Trichinella_Spiralis_2022_Rev_Trypsin	454.72	-0.95	2.088	0.136	2022-12-11	11	A0A0V1ASF1|Uncharacterized	R	K.M*MVELNR.L	7	86	92	0
3586	454.72	2	548951	w20127_band 7_Rattus_Norwegicus_Uniprot_Filtered_220426_Contams_Trichinella_Spiralis_2022_Rev_Trypsin	454.72	-0.72	1.831	0.162	2022-12-10	10	A0A0V1ASF1|Uncharacterized	R	K.M*MVELNR.L	7	86	92	0
3416	454.72	2	548950	w20126_band 8_Rattus_Norwegicus_Uniprot_Filtered_220426_Contams_Trichinella_Spiralis_2022_Rev_Trypsin	454.72	-0.91	1.875	0.238	2022-12-10	10	A0A0V1ASF1|Uncharacterized	R	K.M*MVELNR.L	7	86	92	0
3757	454.72	2	548950	w20126_band 8_Rattus_Norwegicus_Uniprot_Filtered_220426_Contams_Trichinella_Spiralis_2022_Rev_Trypsin	454.72	-0.81	1.822	0.075	2022-12-08	8	A0A0V1ASF1|Uncharacterized	R	K.M*MVELNR.L	7	86	92	0
12600	454.72	2	548948	b5322_Trich_secretome_band6_Rattus_Norwegicus_Uniprot_Filtered_220426_Contams_Trichinella_Spiralis_2022_Rev_Trypsin	454.72	0.53	2.077	0.186	2022-12-09	9	A0A0V1ASF1|Uncharacterized	R	K.M*MVELNR.L	7	86	92	0
5798	454.72	2	548957	w20133_band 1_Rattus_Norwegicus_Uniprot_Filtered_220426_Contams_Trichinella_Spiralis_2022_Rev_Trypsin	454.72	-0.53	1.887	0.178	2022-12-10	10	A0A0V1ASF1|Uncharacterized	R	K.MM*VELNR.L	7	86	92	0
5799	454.72	2	548955	w20131_band 3_Rattus_Norwegicus_Uniprot_Filtered_220426_Contams_Trichinella_Spiralis_2022_Rev_Trypsin	454.72	-0.98	1.907	0.237	2022-12-10	10	A0A0V1ASF1|Uncharacterized	R	K.MM*VELNR.L	7	86	92	0
4987	454.719	2	548953	w20129_band 5_Rattus_Norwegicus_Uniprot_Filtered_220426_Contams_Trichinella_Spiralis_2022_Rev_Trypsin	454.72	-1.71	1.407	0.002	2022-12-08	8	A0A0V1ASF1|Uncharacterized	R	K.MM*VELNR.L	7	86	92	0
4216	454.72	2	548952	w20128_band 6_Rattus_Norwegicus_Uniprot_Filtered_220426_Contams_Trichinella_Spiralis_2022_Rev_Trypsin	454.72	-1.04	1.911	0.063	2022-12-11	11	A0A0V1ASF1|Uncharacterized	R	K.MM*VELNR.L	7	86	92	0
3847	454.719	2	548951	w20127_band 7_Rattus_Norwegicus_Uniprot_Filtered_220426_Contams_Trichinella_Spiralis_2022_Rev_Trypsin	454.72	-1.36	1.819	0.135	2022-12-11	11	A0A0V1ASF1|Uncharacterized	R	K.MM*VELNR.L	7	86	92	0
13399	454.72	2	548948	b5322_Trich_secretome_band6_Rattus_Norwegicus_Uniprot_Filtered_220426_Contams_Trichinella_Spiralis_2022_Rev_Trypsin	454.72	-1.1	1.951	0.08	2022-12-09	9	A0A0V1ASF1|Uncharacterized	R	K.MM*VELNR.L	7	86	92	0
6720	446.722	2	548956	w20132_band 2_Rattus_Norwegicus_Uniprot_Filtered_220426_Contams_Trichinella_Spiralis_2022_Rev_Trypsin	446.723	-0.65	1.885	0.391	2022-12-11	11	A0A0V1ASF1|Uncharacterized	R	K.MMVELNR.L	7	86	92	0
7318	446.722	2	548955	w20131_band 3_Rattus_Norwegicus_Uniprot_Filtered_220426_Contams_Trichinella_Spiralis_2022_Rev_Trypsin	446.723	-1.18	1.875	0.413	2022-12-11	11	A0A0V1ASF1|Uncharacterized	R	K.MMVELNR.L	7	86	92	0
5838	446.722	2	548954	w20130_band 4_Rattus_Norwegicus_Uniprot_Filtered_220426_Contams_Trichinella_Spiralis_2022_Rev_Trypsin	446.723	-1.55	1.867	0.356	2022-12-09	9	A0A0V1ASF1|Uncharacterized	R	K.MMVELNR.L	7	86	92	0
6470	446.722	2	548953	w20129_band 5_Rattus_Norwegicus_Uniprot_Filtered_220426_Contams_Trichinella_Spiralis_2022_Rev_Trypsin	446.723	-1.66	1.623	0.285	2022-12-09	9	A0A0V1ASF1|Uncharacterized	R	K.MMVELNR.L	7	86	92	0
5422	446.722	2	548952	w20128_band 6_Rattus_Norwegicus_Uniprot_Filtered_220426_Contams_Trichinella_Spiralis_2022_Rev_Trypsin	446.723	-1.15	1.912	0.383	2022-12-11	11	A0A0V1ASF1|Uncharacterized	R	K.MMVELNR.L	7	86	92	0
16583	446.723	2	548948	b5322_Trich_secretome_band6_Rattus_Norwegicus_Uniprot_Filtered_220426_Contams_Trichinella_Spiralis_2022_Rev_Trypsin	446.723	0.42	1.718	0.24	2022-12-08	8	A0A0V1ASF1|Uncharacterized	R	K.MMVELNR.L	7	86	92	0
14140	1093.2	3	548954	w20130_band 4_Rattus_Norwegicus_Uniprot_Filtered_220426_Contams_Trichinella_Spiralis_2022_Rev_Trypsin	1093.2	-0.94	2.804	0.616	30/112	30	A0A0V1ASF1|Uncharacterized	R	K.TFVPEDVSSWFHDAIVYVPTGNRPQSNSK.H	29	204	232	0
14755	1093.2	3	548953	w20129_band 5_Rattus_Norwegicus_Uniprot_Filtered_220426_Contams_Trichinella_Spiralis_2022_Rev_Trypsin	1093.2	0.54	3.148	0.532	35/112	35	A0A0V1ASF1|Uncharacterized	R	K.TFVPEDVSSWFHDAIVYVPTGNRPQSNSK.H	29	204	232	0
7560	687.363	3	548954	w20130_band 4_Rattus_Norwegicus_Uniprot_Filtered_220426_Contams_Trichinella_Spiralis_2022_Rev_Trypsin	687.363	-0.5	3.033	0.53	25/76	25	A0A0V1ASF1|Uncharacterized	U	K.TPSDKGIPISTTDATLSVEK.M	20	66	85	1
7793	687.363	3	548954	w20130_band 4_Rattus_Norwegicus_Uniprot_Filtered_220426_Contams_Trichinella_Spiralis_2022_Rev_Trypsin	687.363	-1.1	3.897	0.537	27/76	27	A0A0V1ASF1|Uncharacterized	U	K.TPSDKGIPISTTDATLSVEK.M	20	66	85	1
7857	1030.54	2	548954	w20130_band 4_Rattus_Norwegicus_Uniprot_Filtered_220426_Contams_Trichinella_Spiralis_2022_Rev_Trypsin	1030.54	1.01	2.066	0.535	15/38	15	A0A0V1ASF1|Uncharacterized	U	K.TPSDKGIPISTTDATLSVEK.M	20	66	85	1
8367	687.363	3	548953	w20129_band 5_Rattus_Norwegicus_Uniprot_Filtered_220426_Contams_Trichinella_Spiralis_2022_Rev_Trypsin	687.363	-0.74	3.252	0.591	27/76	27	A0A0V1ASF1|Uncharacterized	U	K.TPSDKGIPISTTDATLSVEK.M	20	66	85	1
8562	687.363	3	548953	w20129_band 5_Rattus_Norwegicus_Uniprot_Filtered_220426_Contams_Trichinella_Spiralis_2022_Rev_Trypsin	687.363	-0.67	2.508	0.349	23/76	23	A0A0V1ASF1|Uncharacterized	U	K.TPSDKGIPISTTDATLSVEK.M	20	66	85	1
7494	687.363	3	548952	w20128_band 6_Rattus_Norwegicus_Uniprot_Filtered_220426_Contams_Trichinella_Spiralis_2022_Rev_Trypsin	687.363	-0.28	3.194	0.457	22/76	22	A0A0V1ASF1|Uncharacterized	U	K.TPSDKGIPISTTDATLSVEK.M	20	66	85	1
6231	687.363	3	548950	w20126_band 8_Rattus_Norwegicus_Uniprot_Filtered_220426_Contams_Trichinella_Spiralis_2022_Rev_Trypsin	687.363	-0.29	3.016	0.518	24/76	24	A0A0V1ASF1|Uncharacterized	U	K.TPSDKGIPISTTDATLSVEK.M	20	66	85	1
14637	979.028	2	548957	w20133_band 1_Rattus_Norwegicus_Uniprot_Filtered_220426_Contams_Trichinella_Spiralis_2022_Rev_Trypsin	979.028	0.1	1.87	0.484	15/34	15	A0A0V1ASF1|Uncharacterized	R	K.TTEVLSLINANDSIEIPK.T	18	269	286	0
13961	979.029	2	548956	w20132_band 2_Rattus_Norwegicus_Uniprot_Filtered_220426_Contams_Trichinella_Spiralis_2022_Rev_Trypsin	979.028	0.61	3.303	0.542	15/34	15	A0A0V1ASF1|Uncharacterized	R	K.TTEVLSLINANDSIEIPK.T	18	269	286	0
14198	979.026	2	548956	w20132_band 2_Rattus_Norwegicus_Uniprot_Filtered_220426_Contams_Trichinella_Spiralis_2022_Rev_Trypsin	979.028	-1.61	1.602	0.494	13/34	13	A0A0V1ASF1|Uncharacterized	R	K.TTEVLSLINANDSIEIPK.T	18	269	286	0
14369	979.029	2	548956	w20132_band 2_Rattus_Norwegicus_Uniprot_Filtered_220426_Contams_Trichinella_Spiralis_2022_Rev_Trypsin	979.028	0.6	1.79	0.406	13/34	13	A0A0V1ASF1|Uncharacterized	R	K.TTEVLSLINANDSIEIPK.T	18	269	286	0
14438	979.029	2	548956	w20132_band 2_Rattus_Norwegicus_Uniprot_Filtered_220426_Contams_Trichinella_Spiralis_2022_Rev_Trypsin	979.028	0.72	1.993	0.504	1934-12-01	12	A0A0V1ASF1|Uncharacterized	R	K.TTEVLSLINANDSIEIPK.T	18	269	286	0
14433	979.029	2	548955	w20131_band 3_Rattus_Norwegicus_Uniprot_Filtered_220426_Contams_Trichinella_Spiralis_2022_Rev_Trypsin	979.028	1.01	2.999	0.479	18/34	18	A0A0V1ASF1|Uncharacterized	R	K.TTEVLSLINANDSIEIPK.T	18	269	286	0
14612	979.028	2	548955	w20131_band 3_Rattus_Norwegicus_Uniprot_Filtered_220426_Contams_Trichinella_Spiralis_2022_Rev_Trypsin	979.028	-0.38	2.683	0.399	14/34	14	A0A0V1ASF1|Uncharacterized	R	K.TTEVLSLINANDSIEIPK.T	18	269	286	0
14724	653.021	3	548955	w20131_band 3_Rattus_Norwegicus_Uniprot_Filtered_220426_Contams_Trichinella_Spiralis_2022_Rev_Trypsin	653.021	-0.29	4.069	0.52	31/68	31	A0A0V1ASF1|Uncharacterized	R	K.TTEVLSLINANDSIEIPK.T	18	269	286	0
14748	653.021	3	548955	w20131_band 3_Rattus_Norwegicus_Uniprot_Filtered_220426_Contams_Trichinella_Spiralis_2022_Rev_Trypsin	653.021	-0.18	3.08	0.397	25/68	25	A0A0V1ASF1|Uncharacterized	R	K.TTEVLSLINANDSIEIPK.T	18	269	286	0
13146	653.021	3	548954	w20130_band 4_Rattus_Norwegicus_Uniprot_Filtered_220426_Contams_Trichinella_Spiralis_2022_Rev_Trypsin	653.021	-0.42	2.704	0.394	27/68	27	A0A0V1ASF1|Uncharacterized	R	K.TTEVLSLINANDSIEIPK.T	18	269	286	0
13341	979.026	2	548954	w20130_band 4_Rattus_Norwegicus_Uniprot_Filtered_220426_Contams_Trichinella_Spiralis_2022_Rev_Trypsin	979.028	-1.67	3.049	0.452	18/34	18	A0A0V1ASF1|Uncharacterized	R	K.TTEVLSLINANDSIEIPK.T	18	269	286	0
13833	979.029	2	548954	w20130_band 4_Rattus_Norwegicus_Uniprot_Filtered_220426_Contams_Trichinella_Spiralis_2022_Rev_Trypsin	979.028	0.54	2.805	0.454	16/34	16	A0A0V1ASF1|Uncharacterized	R	K.TTEVLSLINANDSIEIPK.T	18	269	286	0
14397	979.029	2	548954	w20130_band 4_Rattus_Norwegicus_Uniprot_Filtered_220426_Contams_Trichinella_Spiralis_2022_Rev_Trypsin	979.028	0.99	2.818	0.448	17/34	17	A0A0V1ASF1|Uncharacterized	R	K.TTEVLSLINANDSIEIPK.T	18	269	286	0
12550	979.029	2	548953	w20129_band 5_Rattus_Norwegicus_Uniprot_Filtered_220426_Contams_Trichinella_Spiralis_2022_Rev_Trypsin	979.028	1.09	2.393	0.211	16/34	16	A0A0V1ASF1|Uncharacterized	R	K.TTEVLSLINANDSIEIPK.T	18	269	286	0
13349	653.021	3	548953	w20129_band 5_Rattus_Norwegicus_Uniprot_Filtered_220426_Contams_Trichinella_Spiralis_2022_Rev_Trypsin	653.021	0.07	2.182	0.323	20/68	20	A0A0V1ASF1|Uncharacterized	R	K.TTEVLSLINANDSIEIPK.T	18	269	286	0
13704	979.026	2	548953	w20129_band 5_Rattus_Norwegicus_Uniprot_Filtered_220426_Contams_Trichinella_Spiralis_2022_Rev_Trypsin	979.028	-1.94	2.049	0.416	14/34	14	A0A0V1ASF1|Uncharacterized	R	K.TTEVLSLINANDSIEIPK.T	18	269	286	0
13869	979.026	2	548953	w20129_band 5_Rattus_Norwegicus_Uniprot_Filtered_220426_Contams_Trichinella_Spiralis_2022_Rev_Trypsin	979.028	-1.69	2.375	0.485	15/34	15	A0A0V1ASF1|Uncharacterized	R	K.TTEVLSLINANDSIEIPK.T	18	269	286	0
14710	653.021	3	548953	w20129_band 5_Rattus_Norwegicus_Uniprot_Filtered_220426_Contams_Trichinella_Spiralis_2022_Rev_Trypsin	653.021	0.01	2.631	0.386	28/68	28	A0A0V1ASF1|Uncharacterized	R	K.TTEVLSLINANDSIEIPK.T	18	269	286	0
15153	653.021	3	548953	w20129_band 5_Rattus_Norwegicus_Uniprot_Filtered_220426_Contams_Trichinella_Spiralis_2022_Rev_Trypsin	653.021	-0.07	3.414	0.437	29/68	29	A0A0V1ASF1|Uncharacterized	R	K.TTEVLSLINANDSIEIPK.T	18	269	286	0
15178	653.021	3	548953	w20129_band 5_Rattus_Norwegicus_Uniprot_Filtered_220426_Contams_Trichinella_Spiralis_2022_Rev_Trypsin	653.021	-0.44	3.525	0.489	34/68	34	A0A0V1ASF1|Uncharacterized	R	K.TTEVLSLINANDSIEIPK.T	18	269	286	0
15186	653.021	3	548953	w20129_band 5_Rattus_Norwegicus_Uniprot_Filtered_220426_Contams_Trichinella_Spiralis_2022_Rev_Trypsin	653.021	0	1.947	0.49	21/68	21	A0A0V1ASF1|Uncharacterized	R	K.TTEVLSLINANDSIEIPK.T	18	269	286	0
15249	653.021	3	548953	w20129_band 5_Rattus_Norwegicus_Uniprot_Filtered_220426_Contams_Trichinella_Spiralis_2022_Rev_Trypsin	653.021	-0.38	2.949	0.399	28/68	28	A0A0V1ASF1|Uncharacterized	R	K.TTEVLSLINANDSIEIPK.T	18	269	286	0
11465	979.029	2	548952	w20128_band 6_Rattus_Norwegicus_Uniprot_Filtered_220426_Contams_Trichinella_Spiralis_2022_Rev_Trypsin	979.028	0.7	2.17	0.505	13/34	13	A0A0V1ASF1|Uncharacterized	R	K.TTEVLSLINANDSIEIPK.T	18	269	286	0
12097	979.029	2	548952	w20128_band 6_Rattus_Norwegicus_Uniprot_Filtered_220426_Contams_Trichinella_Spiralis_2022_Rev_Trypsin	979.028	0.77	2.514	0.462	15/34	15	A0A0V1ASF1|Uncharacterized	R	K.TTEVLSLINANDSIEIPK.T	18	269	286	0
12131	979.029	2	548952	w20128_band 6_Rattus_Norwegicus_Uniprot_Filtered_220426_Contams_Trichinella_Spiralis_2022_Rev_Trypsin	979.028	0.86	2.373	0.423	15/34	15	A0A0V1ASF1|Uncharacterized	R	K.TTEVLSLINANDSIEIPK.T	18	269	286	0
10296	979.026	2	548951	w20127_band 7_Rattus_Norwegicus_Uniprot_Filtered_220426_Contams_Trichinella_Spiralis_2022_Rev_Trypsin	979.028	-1.6	2.516	0.432	15/34	15	A0A0V1ASF1|Uncharacterized	R	K.TTEVLSLINANDSIEIPK.T	18	269	286	0
9835	979.029	2	548950	w20126_band 8_Rattus_Norwegicus_Uniprot_Filtered_220426_Contams_Trichinella_Spiralis_2022_Rev_Trypsin	979.028	0.55	3.205	0.548	17/34	17	A0A0V1ASF1|Uncharacterized	R	K.TTEVLSLINANDSIEIPK.T	18	269	286	0
9994	979.027	2	548950	w20126_band 8_Rattus_Norwegicus_Uniprot_Filtered_220426_Contams_Trichinella_Spiralis_2022_Rev_Trypsin	979.028	-0.62	2.331	0.403	14/34	14	A0A0V1ASF1|Uncharacterized	R	K.TTEVLSLINANDSIEIPK.T	18	269	286	0
184	367.19	2	548954	w20130_band 4_Rattus_Norwegicus_Uniprot_Filtered_220426_Contams_Trichinella_Spiralis_2022_Rev_Trypsin	367.19	0.18	1.901	0.392	2022-12-08	8	A0A0V1ASF1|Uncharacterized	R	K.VASAEEK.I	7	164	170	0
329	367.19	2	548954	w20130_band 4_Rattus_Norwegicus_Uniprot_Filtered_220426_Contams_Trichinella_Spiralis_2022_Rev_Trypsin	367.19	-0.15	2.108	0.394	2022-12-11	11	A0A0V1ASF1|Uncharacterized	R	K.VASAEEK.I	7	164	170	0
2	367.19	2	548953	w20129_band 5_Rattus_Norwegicus_Uniprot_Filtered_220426_Contams_Trichinella_Spiralis_2022_Rev_Trypsin	367.19	-0.15	1.877	0.201	2022-12-09	9	A0A0V1ASF1|Uncharacterized	R	K.VASAEEK.I	7	164	170	0
41	367.19	2	548953	w20129_band 5_Rattus_Norwegicus_Uniprot_Filtered_220426_Contams_Trichinella_Spiralis_2022_Rev_Trypsin	367.19	-0.05	1.723	0.34	2022-12-08	8	A0A0V1ASF1|Uncharacterized	R	K.VASAEEK.I	7	164	170	0
82	367.19	2	548953	w20129_band 5_Rattus_Norwegicus_Uniprot_Filtered_220426_Contams_Trichinella_Spiralis_2022_Rev_Trypsin	367.19	0.13	1.621	0.372	2022-12-09	9	A0A0V1ASF1|Uncharacterized	R	K.VASAEEK.I	7	164	170	0
90	367.19	2	548953	w20129_band 5_Rattus_Norwegicus_Uniprot_Filtered_220426_Contams_Trichinella_Spiralis_2022_Rev_Trypsin	367.19	0.04	1.63	0.386	2022-12-08	8	A0A0V1ASF1|Uncharacterized	R	K.VASAEEK.I	7	164	170	0
176	367.19	2	548953	w20129_band 5_Rattus_Norwegicus_Uniprot_Filtered_220426_Contams_Trichinella_Spiralis_2022_Rev_Trypsin	367.19	-0.08	1.514	0.289	2022-12-09	9	A0A0V1ASF1|Uncharacterized	R	K.VASAEEK.I	7	164	170	0
235	367.19	2	548953	w20129_band 5_Rattus_Norwegicus_Uniprot_Filtered_220426_Contams_Trichinella_Spiralis_2022_Rev_Trypsin	367.19	-0.13	1.414	0.432	2022-12-08	8	A0A0V1ASF1|Uncharacterized	R	K.VASAEEK.I	7	164	170	0
14299	1267.09	2	548954	w20130_band 4_Rattus_Norwegicus_Uniprot_Filtered_220426_Contams_Trichinella_Spiralis_2022_Rev_Trypsin	1267.08	1.71	2.178	0.686	16/44	16	A0A0V1ASF1|Uncharacterized	U	R.ATPYDTDDAYVITEVAGVFDENK.E	23	293	315	0
15077	1267.08	2	548953	w20129_band 5_Rattus_Norwegicus_Uniprot_Filtered_220426_Contams_Trichinella_Spiralis_2022_Rev_Trypsin	1267.08	0.11	2.192	0.664	13/44	13	A0A0V1ASF1|Uncharacterized	U	R.ATPYDTDDAYVITEVAGVFDENK.E	23	293	315	0
15137	1267.09	2	548953	w20129_band 5_Rattus_Norwegicus_Uniprot_Filtered_220426_Contams_Trichinella_Spiralis_2022_Rev_Trypsin	1267.08	1.48	3.075	0.742	21/44	21	A0A0V1ASF1|Uncharacterized	U	R.ATPYDTDDAYVITEVAGVFDENK.E	23	293	315	0
15177	845.059	3	548953	w20129_band 5_Rattus_Norwegicus_Uniprot_Filtered_220426_Contams_Trichinella_Spiralis_2022_Rev_Trypsin	845.059	0.12	3.666	0.565	32/88	32	A0A0V1ASF1|Uncharacterized	U	R.ATPYDTDDAYVITEVAGVFDENK.E	23	293	315	0
8771	477.934	3	548954	w20130_band 4_Rattus_Norwegicus_Uniprot_Filtered_220426_Contams_Trichinella_Spiralis_2022_Rev_Trypsin	477.934	-1.54	1.97	0.343	17/40	17	A0A0V1ASF1|Uncharacterized	R	R.LIQKEYSFLYK.Q	11	93	103	1
9325	477.934	3	548953	w20129_band 5_Rattus_Norwegicus_Uniprot_Filtered_220426_Contams_Trichinella_Spiralis_2022_Rev_Trypsin	477.934	-1.23	1.714	0.355	16/40	16	A0A0V1ASF1|Uncharacterized	R	R.LIQKEYSFLYK.Q	11	93	103	1
6749	477.934	3	548950	w20126_band 8_Rattus_Norwegicus_Uniprot_Filtered_220426_Contams_Trichinella_Spiralis_2022_Rev_Trypsin	477.934	-1.01	2.379	0.555	18/40	18	A0A0V1ASF1|Uncharacterized	R	R.LIQKEYSFLYK.Q	11	93	103	1
14207	852.126	3	548954	w20130_band 4_Rattus_Norwegicus_Uniprot_Filtered_220426_Contams_Trichinella_Spiralis_2022_Rev_Trypsin	852.126	-0.47	3.926	0.628	26/92	26	A0A0V1ASF1|Uncharacterized	R	R.QGIAGLGM*LPHLGAVQM*NVVTIFR.K	24	241	264	0
14210	852.126	3	548954	w20130_band 4_Rattus_Norwegicus_Uniprot_Filtered_220426_Contams_Trichinella_Spiralis_2022_Rev_Trypsin	852.126	-0.47	2.183	0.591	21/92	21	A0A0V1ASF1|Uncharacterized	R	R.QGIAGLGM*LPHLGAVQM*NVVTIFR.K	24	241	264	0
14846	852.125	3	548953	w20129_band 5_Rattus_Norwegicus_Uniprot_Filtered_220426_Contams_Trichinella_Spiralis_2022_Rev_Trypsin	852.126	-0.96	2.578	0.617	25/92	25	A0A0V1ASF1|Uncharacterized	R	R.QGIAGLGM*LPHLGAVQM*NVVTIFR.K	24	241	264	0
13615	671.37	4	548954	w20130_band 4_Rattus_Norwegicus_Uniprot_Filtered_220426_Contams_Trichinella_Spiralis_2022_Rev_Trypsin	671.37	-0.41	2.254	0.265	36/144	36	A0A0V1ASF1|Uncharacterized	R	R.QGIAGLGM*LPHLGAVQM*NVVTIFRK.N	25	241	265	1
3610	499.252	2	548954	w20130_band 4_Rattus_Norwegicus_Uniprot_Filtered_220426_Contams_Trichinella_Spiralis_2022_Rev_Trypsin	499.253	-1.71	2.497	0.415	2014-11-01	11	A0A0V1ASF1|Uncharacterized	R	R.YPGEEKFK.T	8	196	203	1
8688	543.293	3	548956	w20132_band 2_Rattus_Norwegicus_Uniprot_Filtered_220426_Contams_Trichinella_Spiralis_2022_Rev_Trypsin	543.293	-0.47	2.092	0.278	20/60	20	A0A0V1ASG0|ADP-ribose	U	K.AIGKDNLNEVAAEVGK.K	16	438	453	1
8537	543.293	3	548955	w20131_band 3_Rattus_Norwegicus_Uniprot_Filtered_220426_Contams_Trichinella_Spiralis_2022_Rev_Trypsin	543.293	-0.79	2.866	0.512	25/60	25	A0A0V1ASG0|ADP-ribose	U	K.AIGKDNLNEVAAEVGK.K	16	438	453	1
7541	543.293	3	548954	w20130_band 4_Rattus_Norwegicus_Uniprot_Filtered_220426_Contams_Trichinella_Spiralis_2022_Rev_Trypsin	543.293	-1.21	3.885	0.522	31/60	31	A0A0V1ASG0|ADP-ribose	U	K.AIGKDNLNEVAAEVGK.K	16	438	453	1
8277	543.292	3	548953	w20129_band 5_Rattus_Norwegicus_Uniprot_Filtered_220426_Contams_Trichinella_Spiralis_2022_Rev_Trypsin	543.293	-1.32	3.303	0.45	27/60	27	A0A0V1ASG0|ADP-ribose	U	K.AIGKDNLNEVAAEVGK.K	16	438	453	1
7152	543.293	3	548952	w20128_band 6_Rattus_Norwegicus_Uniprot_Filtered_220426_Contams_Trichinella_Spiralis_2022_Rev_Trypsin	543.293	-1.26	2.795	0.44	26/60	26	A0A0V1ASG0|ADP-ribose	U	K.AIGKDNLNEVAAEVGK.K	16	438	453	1
6277	543.293	3	548951	w20127_band 7_Rattus_Norwegicus_Uniprot_Filtered_220426_Contams_Trichinella_Spiralis_2022_Rev_Trypsin	543.293	-0.93	2.856	0.48	24/60	24	A0A0V1ASG0|ADP-ribose	U	K.AIGKDNLNEVAAEVGK.K	16	438	453	1
5997	543.293	3	548950	w20126_band 8_Rattus_Norwegicus_Uniprot_Filtered_220426_Contams_Trichinella_Spiralis_2022_Rev_Trypsin	543.293	-0.74	3.076	0.54	25/60	25	A0A0V1ASG0|ADP-ribose	U	K.AIGKDNLNEVAAEVGK.K	16	438	453	1
7870	585.991	3	548956	w20132_band 2_Rattus_Norwegicus_Uniprot_Filtered_220426_Contams_Trichinella_Spiralis_2022_Rev_Trypsin	585.991	-1.11	4.051	0.509	31/64	31	A0A0V1ASG0|ADP-ribose	U	K.AIGKDNLNEVAAEVGKK.R	17	438	454	2
5436	585.991	3	548950	w20126_band 8_Rattus_Norwegicus_Uniprot_Filtered_220426_Contams_Trichinella_Spiralis_2022_Rev_Trypsin	585.991	-1.28	2.314	0.368	21/64	21	A0A0V1ASG0|ADP-ribose	U	K.AIGKDNLNEVAAEVGKK.R	17	438	454	2
11265	470.813	2	548957	w20133_band 1_Rattus_Norwegicus_Uniprot_Filtered_220426_Contams_Trichinella_Spiralis_2022_Rev_Trypsin	470.813	-0.83	2.863	0.59	14/18	14	A0A0V1ASG0|ADP-ribose	U	K.ALVVAGLIGK.F	10	462	471	0
11362	470.813	2	548956	w20132_band 2_Rattus_Norwegicus_Uniprot_Filtered_220426_Contams_Trichinella_Spiralis_2022_Rev_Trypsin	470.813	-1.11	2.661	0.523	15/18	15	A0A0V1ASG0|ADP-ribose	U	K.ALVVAGLIGK.F	10	462	471	0
11205	470.813	2	548955	w20131_band 3_Rattus_Norwegicus_Uniprot_Filtered_220426_Contams_Trichinella_Spiralis_2022_Rev_Trypsin	470.813	-0.84	2.296	0.536	15/18	15	A0A0V1ASG0|ADP-ribose	U	K.ALVVAGLIGK.F	10	462	471	0
10289	470.813	2	548954	w20130_band 4_Rattus_Norwegicus_Uniprot_Filtered_220426_Contams_Trichinella_Spiralis_2022_Rev_Trypsin	470.813	-1.09	3.172	0.647	15/18	15	A0A0V1ASG0|ADP-ribose	U	K.ALVVAGLIGK.F	10	462	471	0
10693	470.812	2	548953	w20129_band 5_Rattus_Norwegicus_Uniprot_Filtered_220426_Contams_Trichinella_Spiralis_2022_Rev_Trypsin	470.813	-1.63	2.805	0.551	17/18	17	A0A0V1ASG0|ADP-ribose	U	K.ALVVAGLIGK.F	10	462	471	0
9326	470.813	2	548952	w20128_band 6_Rattus_Norwegicus_Uniprot_Filtered_220426_Contams_Trichinella_Spiralis_2022_Rev_Trypsin	470.813	-0.91	2.798	0.575	14/18	14	A0A0V1ASG0|ADP-ribose	U	K.ALVVAGLIGK.F	10	462	471	0
8162	470.813	2	548951	w20127_band 7_Rattus_Norwegicus_Uniprot_Filtered_220426_Contams_Trichinella_Spiralis_2022_Rev_Trypsin	470.813	-0.71	3.061	0.661	15/18	15	A0A0V1ASG0|ADP-ribose	U	K.ALVVAGLIGK.F	10	462	471	0
7898	470.813	2	548950	w20126_band 8_Rattus_Norwegicus_Uniprot_Filtered_220426_Contams_Trichinella_Spiralis_2022_Rev_Trypsin	470.813	-0.53	3.004	0.604	14/18	14	A0A0V1ASG0|ADP-ribose	U	K.ALVVAGLIGK.F	10	462	471	0
24850	470.813	2	548949	b5323_Trich_secretome_band7_Rattus_Norwegicus_Uniprot_Filtered_220426_Contams_Trichinella_Spiralis_2022_Rev_Trypsin	470.813	0.17	1.656	0.529	2018-09-01	9	A0A0V1ASG0|ADP-ribose	U	K.ALVVAGLIGK.F	10	462	471	0
29640	470.813	2	548948	b5322_Trich_secretome_band6_Rattus_Norwegicus_Uniprot_Filtered_220426_Contams_Trichinella_Spiralis_2022_Rev_Trypsin	470.813	0.26	2.585	0.525	2018-12-01	12	A0A0V1ASG0|ADP-ribose	U	K.ALVVAGLIGK.F	10	462	471	0
29139	470.813	2	548947	b5321_Trich_secretome_band5_Rattus_Norwegicus_Uniprot_Filtered_220426_Contams_Trichinella_Spiralis_2022_Rev_Trypsin	470.813	0.1	2.213	0.444	2018-11-01	11	A0A0V1ASG0|ADP-ribose	U	K.ALVVAGLIGK.F	10	462	471	0
7514	629.817	2	548954	w20130_band 4_Rattus_Norwegicus_Uniprot_Filtered_220426_Contams_Trichinella_Spiralis_2022_Rev_Trypsin	629.817	-0.11	3.67	0.64	18/22	18	A0A0V1ASG0|ADP-ribose	U	K.DNLNEVAAEVGK.K	12	442	453	0
7823	629.817	2	548953	w20129_band 5_Rattus_Norwegicus_Uniprot_Filtered_220426_Contams_Trichinella_Spiralis_2022_Rev_Trypsin	629.817	-1.26	3.864	0.667	19/22	19	A0A0V1ASG0|ADP-ribose	U	K.DNLNEVAAEVGK.K	12	442	453	0
8255	629.817	2	548953	w20129_band 5_Rattus_Norwegicus_Uniprot_Filtered_220426_Contams_Trichinella_Spiralis_2022_Rev_Trypsin	629.817	-0.82	4.001	0.65	19/22	19	A0A0V1ASG0|ADP-ribose	U	K.DNLNEVAAEVGK.K	12	442	453	0
7098	629.817	2	548952	w20128_band 6_Rattus_Norwegicus_Uniprot_Filtered_220426_Contams_Trichinella_Spiralis_2022_Rev_Trypsin	629.817	-0.05	1.557	0.322	2022-11-01	11	A0A0V1ASG0|ADP-ribose	U	K.DNLNEVAAEVGK.K	12	442	453	0
7399	693.865	2	548953	w20129_band 5_Rattus_Norwegicus_Uniprot_Filtered_220426_Contams_Trichinella_Spiralis_2022_Rev_Trypsin	693.865	-0.32	2.142	0.415	2024-11-01	11	A0A0V1ASG0|ADP-ribose	U	K.DNLNEVAAEVGKK.R	13	442	454	1
17447	693.865	2	548948	b5322_Trich_secretome_band6_Rattus_Norwegicus_Uniprot_Filtered_220426_Contams_Trichinella_Spiralis_2022_Rev_Trypsin	693.865	0.6	2.67	0.416	13/24	13	A0A0V1ASG0|ADP-ribose	U	K.DNLNEVAAEVGKK.R	13	442	454	1
9585	555.645	3	548956	w20132_band 2_Rattus_Norwegicus_Uniprot_Filtered_220426_Contams_Trichinella_Spiralis_2022_Rev_Trypsin	555.645	-0.37	2.131	0.382	17/56	17	A0A0V1ASG0|ADP-ribose	U	K.HVGLLDLKPTESLDK.V	15	403	417	0
9840	555.645	3	548956	w20132_band 2_Rattus_Norwegicus_Uniprot_Filtered_220426_Contams_Trichinella_Spiralis_2022_Rev_Trypsin	555.645	-1.07	2.617	0.38	26/56	26	A0A0V1ASG0|ADP-ribose	U	K.HVGLLDLKPTESLDK.V	15	403	417	0
9632	555.645	3	548955	w20131_band 3_Rattus_Norwegicus_Uniprot_Filtered_220426_Contams_Trichinella_Spiralis_2022_Rev_Trypsin	555.645	-0.9	2.482	0.433	20/56	20	A0A0V1ASG0|ADP-ribose	U	K.HVGLLDLKPTESLDK.V	15	403	417	0
8222	555.645	3	548954	w20130_band 4_Rattus_Norwegicus_Uniprot_Filtered_220426_Contams_Trichinella_Spiralis_2022_Rev_Trypsin	555.645	-0.99	2.504	0.367	22/56	22	A0A0V1ASG0|ADP-ribose	U	K.HVGLLDLKPTESLDK.V	15	403	417	0
9006	832.965	2	548954	w20130_band 4_Rattus_Norwegicus_Uniprot_Filtered_220426_Contams_Trichinella_Spiralis_2022_Rev_Trypsin	832.965	0.12	3.515	0.496	17/28	17	A0A0V1ASG0|ADP-ribose	U	K.HVGLLDLKPTESLDK.V	15	403	417	0
8943	555.645	3	548953	w20129_band 5_Rattus_Norwegicus_Uniprot_Filtered_220426_Contams_Trichinella_Spiralis_2022_Rev_Trypsin	555.645	-1.06	2.316	0.576	21/56	21	A0A0V1ASG0|ADP-ribose	U	K.HVGLLDLKPTESLDK.V	15	403	417	0
9156	555.645	3	548953	w20129_band 5_Rattus_Norwegicus_Uniprot_Filtered_220426_Contams_Trichinella_Spiralis_2022_Rev_Trypsin	555.645	-0.42	2.233	0.323	18/56	18	A0A0V1ASG0|ADP-ribose	U	K.HVGLLDLKPTESLDK.V	15	403	417	0
9463	555.645	3	548953	w20129_band 5_Rattus_Norwegicus_Uniprot_Filtered_220426_Contams_Trichinella_Spiralis_2022_Rev_Trypsin	555.645	-1.4	2.123	0.38	19/56	19	A0A0V1ASG0|ADP-ribose	U	K.HVGLLDLKPTESLDK.V	15	403	417	0
8256	555.645	3	548952	w20128_band 6_Rattus_Norwegicus_Uniprot_Filtered_220426_Contams_Trichinella_Spiralis_2022_Rev_Trypsin	555.645	-0.79	2.428	0.438	17/56	17	A0A0V1ASG0|ADP-ribose	U	K.HVGLLDLKPTESLDK.V	15	403	417	0
25730	555.646	3	548948	b5322_Trich_secretome_band6_Rattus_Norwegicus_Uniprot_Filtered_220426_Contams_Trichinella_Spiralis_2022_Rev_Trypsin	555.645	0.23	2.277	0.585	20/56	20	A0A0V1ASG0|ADP-ribose	U	K.HVGLLDLKPTESLDK.V	15	403	417	0
26037	555.645	3	548947	b5321_Trich_secretome_band5_Rattus_Norwegicus_Uniprot_Filtered_220426_Contams_Trichinella_Spiralis_2022_Rev_Trypsin	555.645	-1.05	2.157	0.533	16/56	16	A0A0V1ASG0|ADP-ribose	U	K.HVGLLDLKPTESLDK.V	15	403	417	0
27578	555.645	3	548944	b5318_Trich_secretome_band2_Rattus_Norwegicus_Uniprot_Filtered_220426_Contams_Trichinella_Spiralis_2022_Rev_Trypsin	555.645	0.05	2.336	0.577	22/56	22	A0A0V1ASG0|ADP-ribose	U	K.HVGLLDLKPTESLDK.V	15	403	417	0
10878	534.551	4	548954	w20130_band 4_Rattus_Norwegicus_Uniprot_Filtered_220426_Contams_Trichinella_Spiralis_2022_Rev_Trypsin	534.552	-0.98	2.062	0.314	31/108	31	A0A0V1ASG0|ADP-ribose	U	K.HVGLLDLKPTESLDKVGWK.L	19	403	421	1
11168	534.551	4	548953	w20129_band 5_Rattus_Norwegicus_Uniprot_Filtered_220426_Contams_Trichinella_Spiralis_2022_Rev_Trypsin	534.552	-0.91	2.302	0.319	25/108	25	A0A0V1ASG0|ADP-ribose	U	K.HVGLLDLKPTESLDKVGWK.L	19	403	421	1
18479	451.769	2	548949	b5323_Trich_secretome_band7_Rattus_Norwegicus_Uniprot_Filtered_220426_Contams_Trichinella_Spiralis_2022_Rev_Trypsin	451.769	0.35	1.387	0.219	2014-08-01	8	A0A0V1ASG0|ADP-ribose	U	K.NLLNTLSK.A	8	430	437	0
19883	451.77	2	548949	b5323_Trich_secretome_band7_Rattus_Norwegicus_Uniprot_Filtered_220426_Contams_Trichinella_Spiralis_2022_Rev_Trypsin	451.769	1.53	1.356	0.284	2014-07-01	7	A0A0V1ASG0|ADP-ribose	U	K.NLLNTLSK.A	8	430	437	0
9150	449.009	4	548957	w20133_band 1_Rattus_Norwegicus_Uniprot_Filtered_220426_Contams_Trichinella_Spiralis_2022_Rev_Trypsin	449.01	-0.84	2.329	0.449	32/90	32	A0A0V1ASG0|ADP-ribose	U	R.KHVGLLDLKPTESLDK.V	16	402	417	1
8370	449.009	4	548956	w20132_band 2_Rattus_Norwegicus_Uniprot_Filtered_220426_Contams_Trichinella_Spiralis_2022_Rev_Trypsin	449.01	-0.95	2.161	0.255	27/90	27	A0A0V1ASG0|ADP-ribose	U	R.KHVGLLDLKPTESLDK.V	16	402	417	1
8612	449.009	4	548955	w20131_band 3_Rattus_Norwegicus_Uniprot_Filtered_220426_Contams_Trichinella_Spiralis_2022_Rev_Trypsin	449.01	-0.89	3.282	0.5	32/90	32	A0A0V1ASG0|ADP-ribose	U	R.KHVGLLDLKPTESLDK.V	16	402	417	1
7220	449.009	4	548954	w20130_band 4_Rattus_Norwegicus_Uniprot_Filtered_220426_Contams_Trichinella_Spiralis_2022_Rev_Trypsin	449.01	-1.07	2.034	0.391	25/90	25	A0A0V1ASG0|ADP-ribose	U	R.KHVGLLDLKPTESLDK.V	16	402	417	1
7481	449.009	4	548954	w20130_band 4_Rattus_Norwegicus_Uniprot_Filtered_220426_Contams_Trichinella_Spiralis_2022_Rev_Trypsin	449.01	-0.84	3.083	0.33	37/90	37	A0A0V1ASG0|ADP-ribose	U	R.KHVGLLDLKPTESLDK.V	16	402	417	1
7842	449.009	4	548953	w20129_band 5_Rattus_Norwegicus_Uniprot_Filtered_220426_Contams_Trichinella_Spiralis_2022_Rev_Trypsin	449.01	-1.26	3.126	0.4	35/90	35	A0A0V1ASG0|ADP-ribose	U	R.KHVGLLDLKPTESLDK.V	16	402	417	1
8504	449.009	4	548953	w20129_band 5_Rattus_Norwegicus_Uniprot_Filtered_220426_Contams_Trichinella_Spiralis_2022_Rev_Trypsin	449.01	-1.25	2.867	0.429	32/90	32	A0A0V1ASG0|ADP-ribose	U	R.KHVGLLDLKPTESLDK.V	16	402	417	1
7403	449.009	4	548952	w20128_band 6_Rattus_Norwegicus_Uniprot_Filtered_220426_Contams_Trichinella_Spiralis_2022_Rev_Trypsin	449.01	-0.86	2.34	0.295	29/90	29	A0A0V1ASG0|ADP-ribose	U	R.KHVGLLDLKPTESLDK.V	16	402	417	1
22897	449.01	4	548948	b5322_Trich_secretome_band6_Rattus_Norwegicus_Uniprot_Filtered_220426_Contams_Trichinella_Spiralis_2022_Rev_Trypsin	449.01	0.11	2.831	0.394	29/90	29	A0A0V1ASG0|ADP-ribose	U	R.KHVGLLDLKPTESLDK.V	16	402	417	1
5417	422.719	2	548950	w20126_band 8_Rattus_Norwegicus_Uniprot_Filtered_220426_Contams_Trichinella_Spiralis_2022_Rev_Trypsin	422.719	-0.33	1.886	0.312	2022-12-09	9	A0A0V1ASH7|Angiotensin-converting	U	K.APDSLWR.L	7	1003	1009	0
9080	760.855	2	548950	w20126_band 8_Rattus_Norwegicus_Uniprot_Filtered_220426_Contams_Trichinella_Spiralis_2022_Rev_Trypsin	760.854	0.25	1.904	0.506	13/22	13	A0A0V1ASH7|Angiotensin-converting	U	K.ISSEELDEAWWR.L	12	2997	3008	0
10433	796.907	2	548950	w20126_band 8_Rattus_Norwegicus_Uniprot_Filtered_220426_Contams_Trichinella_Spiralis_2022_Rev_Trypsin	796.907	-0.47	2.336	0.434	17/24	17	A0A0V1ASH7|Angiotensin-converting	U	K.STDPSVLQYLWQR.W	13	3315	3327	0
7993	715.323	2	548950	w20126_band 8_Rattus_Norwegicus_Uniprot_Filtered_220426_Contams_Trichinella_Spiralis_2022_Rev_Trypsin	715.323	0.08	2.599	0.675	14/22	14	A0A0V1ASH7|Angiotensin-converting	U	R.AIGYDDVGDYWR.A	12	1498	1509	0
7505	603.667	3	548950	w20126_band 8_Rattus_Norwegicus_Uniprot_Filtered_220426_Contams_Trichinella_Spiralis_2022_Rev_Trypsin	603.667	-0.04	3.04	0.5	25/68	25	A0A0V1ASH7|Angiotensin-converting	U	R.AISDAVALSIGTPTHLSR.I	18	2930	2947	0
10504	702.356	2	548950	w20126_band 8_Rattus_Norwegicus_Uniprot_Filtered_220426_Contams_Trichinella_Spiralis_2022_Rev_Trypsin	702.356	-0.68	3.644	0.354	15/22	15	A0A0V1ASH7|Angiotensin-converting	U	R.ASLEEVEEWLAK.Y	12	698	709	0
9875	828.919	2	548950	w20126_band 8_Rattus_Norwegicus_Uniprot_Filtered_220426_Contams_Trichinella_Spiralis_2022_Rev_Trypsin	828.919	0.3	2.578	0.543	15/26	15	A0A0V1ASH7|Angiotensin-converting	U	R.FVELPELM*LSGYSR.S	14	802	815	0
6571	525.261	2	548950	w20126_band 8_Rattus_Norwegicus_Uniprot_Filtered_220426_Contams_Trichinella_Spiralis_2022_Rev_Trypsin	525.262	-0.99	1.769	0.311	2016-09-01	9	A0A0V1ASH7|Angiotensin-converting	U	R.HDTGIGFFR.A	9	2921	2929	0
3677	541.309	2	548952	w20128_band 6_Rattus_Norwegicus_Uniprot_Filtered_220426_Contams_Trichinella_Spiralis_2022_Rev_Trypsin	541.309	-1.26	1.363	0.391	2018-07-01	7	A0A0V1ASH7|Angiotensin-converting	U	R.HTAISNAIVR.R	10	3344	3353	0
9425	711.374	2	548950	w20126_band 8_Rattus_Norwegicus_Uniprot_Filtered_220426_Contams_Trichinella_Spiralis_2022_Rev_Trypsin	711.375	-0.64	2.943	0.504	18/24	18	A0A0V1ASH7|Angiotensin-converting	U	R.LADSWLQSAGFVK.A	13	990	1002	0
5282	557.814	2	548950	w20126_band 8_Rattus_Norwegicus_Uniprot_Filtered_220426_Contams_Trichinella_Spiralis_2022_Rev_Trypsin	557.814	-0.61	1.641	0.388	2018-10-01	10	A0A0V1ASH7|Angiotensin-converting	U	R.QALQLVTGER.K	10	1866	1875	0
9504	918.451	2	548950	w20126_band 8_Rattus_Norwegicus_Uniprot_Filtered_220426_Contams_Trichinella_Spiralis_2022_Rev_Trypsin	918.45	1.14	2.311	0.449	15/32	15	A0A0V1ASH7|Angiotensin-converting	U	R.QATDFDPGANVDVFLAR.S	17	2405	2421	0
9511	918.451	2	548950	w20126_band 8_Rattus_Norwegicus_Uniprot_Filtered_220426_Contams_Trichinella_Spiralis_2022_Rev_Trypsin	918.45	1.14	1.865	0.429	16/32	16	A0A0V1ASH7|Angiotensin-converting	U	R.QATDFDPGANVDVFLAR.S	17	2405	2421	0
9324	763.89	2	548950	w20126_band 8_Rattus_Norwegicus_Uniprot_Filtered_220426_Contams_Trichinella_Spiralis_2022_Rev_Trypsin	763.89	0.01	3.191	0.578	15/24	15	A0A0V1ASH7|Angiotensin-converting	U	R.SSVDVETLTYVWK.Q	13	2077	2089	0
9332	763.89	2	548950	w20126_band 8_Rattus_Norwegicus_Uniprot_Filtered_220426_Contams_Trichinella_Spiralis_2022_Rev_Trypsin	763.89	0.01	3.11	0.564	15/24	15	A0A0V1ASH7|Angiotensin-converting	U	R.SSVDVETLTYVWK.Q	13	2077	2089	0
8859	629.843	2	548950	w20126_band 8_Rattus_Norwegicus_Uniprot_Filtered_220426_Contams_Trichinella_Spiralis_2022_Rev_Trypsin	629.843	-0.35	2.256	0.414	15/18	15	A0A0V1ASH7|Angiotensin-converting	U	R.WILEVDQSLR.R	10	2196	2205	0
6752	619.793	2	548950	w20126_band 8_Rattus_Norwegicus_Uniprot_Filtered_220426_Contams_Trichinella_Spiralis_2022_Rev_Trypsin	619.794	-0.61	3.239	0.567	16/20	16	A0A0V1ASH7|Angiotensin-converting	U	R.YSGLDAAAEWR.I	11	3024	3034	0
13454	1246.09	2	548957	w20133_band 1_Rattus_Norwegicus_Uniprot_Filtered_220426_Contams_Trichinella_Spiralis_2022_Rev_Trypsin	1246.08	0.42	2.273	0.62	15/42	15	A0A0V1ASJ1|Putative	U	K.ASIADLYDNENSYVTFEGNQIK.G	22	35	56	0
10106	630.639	3	548957	w20133_band 1_Rattus_Norwegicus_Uniprot_Filtered_220426_Contams_Trichinella_Spiralis_2022_Rev_Trypsin	630.64	-0.5	1.827	0.421	16/60	16	A0A0V1ASJ1|Putative	U	R.QHAGHGQYFISNEVFR.L	16	116	131	0
13215	522.245	2	548957	w20133_band 1_Rattus_Norwegicus_Uniprot_Filtered_220426_Contams_Trichinella_Spiralis_2022_Rev_Trypsin	522.245	-1.1	1.911	0.514	2014-12-01	12	A0A0V1ASK1|Globin-like	U	K.AWEDFFTK.F	8	122	129	0
12823	522.245	2	548956	w20132_band 2_Rattus_Norwegicus_Uniprot_Filtered_220426_Contams_Trichinella_Spiralis_2022_Rev_Trypsin	522.245	-0.75	1.992	0.483	2014-12-01	12	A0A0V1ASK1|Globin-like	U	K.AWEDFFTK.F	8	122	129	0
26544	649.98	3	548944	b5318_Trich_secretome_band2_Rattus_Norwegicus_Uniprot_Filtered_220426_Contams_Trichinella_Spiralis_2022_Rev_Trypsin	649.979	1.34	2.256	0.525	13/64	13	A0A0V1ASK1|Globin-like	U	K.FFGYDHINPSEVPSNPK.F	17	36	52	0
3239	730.805	2	548957	w20133_band 1_Rattus_Norwegicus_Uniprot_Filtered_220426_Contams_Trichinella_Spiralis_2022_Rev_Trypsin	730.805	-0.96	3.138	0.696	19/24	19	A0A0V1ASK1|Globin-like	U	K.FM*EAEAGM*SAEQK.K	13	108	120	0
2314	730.805	2	548956	w20132_band 2_Rattus_Norwegicus_Uniprot_Filtered_220426_Contams_Trichinella_Spiralis_2022_Rev_Trypsin	730.805	-0.13	3.654	0.719	20/24	20	A0A0V1ASK1|Globin-like	U	K.FM*EAEAGM*SAEQK.K	13	108	120	0
2192	730.805	2	548955	w20131_band 3_Rattus_Norwegicus_Uniprot_Filtered_220426_Contams_Trichinella_Spiralis_2022_Rev_Trypsin	730.805	-0.73	2.589	0.683	18/24	18	A0A0V1ASK1|Globin-like	U	K.FM*EAEAGM*SAEQK.K	13	108	120	0
7280	730.805	2	548944	b5318_Trich_secretome_band2_Rattus_Norwegicus_Uniprot_Filtered_220426_Contams_Trichinella_Spiralis_2022_Rev_Trypsin	730.805	-0.85	1.492	0.726	2024-07-01	7	A0A0V1ASK1|Globin-like	U	K.FM*EAEAGM*SAEQK.K	13	108	120	0
6576	530.237	3	548944	b5318_Trich_secretome_band2_Rattus_Norwegicus_Uniprot_Filtered_220426_Contams_Trichinella_Spiralis_2022_Rev_Trypsin	530.238	-0.97	1.498	0.476	17/52	17	A0A0V1ASK1|Globin-like	U	K.FM*EAEAGM*SAEQKK.A	14	108	121	1
4990	722.807	2	548957	w20133_band 1_Rattus_Norwegicus_Uniprot_Filtered_220426_Contams_Trichinella_Spiralis_2022_Rev_Trypsin	722.808	-1.15	3.136	0.682	19/24	19	A0A0V1ASK1|Globin-like	U	K.FM*EAEAGMSAEQK.K	13	108	120	0
4154	722.807	2	548956	w20132_band 2_Rattus_Norwegicus_Uniprot_Filtered_220426_Contams_Trichinella_Spiralis_2022_Rev_Trypsin	722.808	-0.53	3.642	0.635	17/24	17	A0A0V1ASK1|Globin-like	U	K.FM*EAEAGMSAEQK.K	13	108	120	0
10589	722.807	2	548944	b5318_Trich_secretome_band2_Rattus_Norwegicus_Uniprot_Filtered_220426_Contams_Trichinella_Spiralis_2022_Rev_Trypsin	722.808	-1.2	1.55	0.661	2024-12-01	12	A0A0V1ASK1|Globin-like	U	K.FM*EAEAGMSAEQK.K	13	108	120	0
4661	722.807	2	548957	w20133_band 1_Rattus_Norwegicus_Uniprot_Filtered_220426_Contams_Trichinella_Spiralis_2022_Rev_Trypsin	722.808	-1.17	4.374	0.579	22/24	22	A0A0V1ASK1|Globin-like	U	K.FMEAEAGM*SAEQK.K	13	108	120	0
3656	722.808	2	548956	w20132_band 2_Rattus_Norwegicus_Uniprot_Filtered_220426_Contams_Trichinella_Spiralis_2022_Rev_Trypsin	722.808	-0.37	3.214	0.558	18/24	18	A0A0V1ASK1|Globin-like	U	K.FMEAEAGM*SAEQK.K	13	108	120	0
6308	714.81	2	548957	w20133_band 1_Rattus_Norwegicus_Uniprot_Filtered_220426_Contams_Trichinella_Spiralis_2022_Rev_Trypsin	714.81	-0.53	3.781	0.635	18/24	18	A0A0V1ASK1|Globin-like	U	K.FMEAEAGMSAEQK.K	13	108	120	0
3914	467.923	3	548957	w20133_band 1_Rattus_Norwegicus_Uniprot_Filtered_220426_Contams_Trichinella_Spiralis_2022_Rev_Trypsin	467.924	-1.85	2.806	0.232	24/44	24	A0A0V1ASK1|Globin-like	U	K.IGKEEDLKNEVK.K	12	71	82	2
9086	467.924	3	548944	b5318_Trich_secretome_band2_Rattus_Norwegicus_Uniprot_Filtered_220426_Contams_Trichinella_Spiralis_2022_Rev_Trypsin	467.924	-0.09	2.298	0.287	18/44	18	A0A0V1ASK1|Globin-like	U	K.IGKEEDLKNEVK.K	12	71	82	2
11443	586.292	2	548957	w20133_band 1_Rattus_Norwegicus_Uniprot_Filtered_220426_Contams_Trichinella_Spiralis_2022_Rev_Trypsin	586.293	-0.94	3.147	0.5	13/16	13	A0A0V1ASK1|Globin-like	U	K.KAWEDFFTK.F	9	121	129	1
30973	586.293	2	548944	b5318_Trich_secretome_band2_Rattus_Norwegicus_Uniprot_Filtered_220426_Contams_Trichinella_Spiralis_2022_Rev_Trypsin	586.293	0.52	3.367	0.428	14/16	14	A0A0V1ASK1|Globin-like	U	K.KAWEDFFTK.F	9	121	129	1
3316	426.207	2	548957	w20133_band 1_Rattus_Norwegicus_Uniprot_Filtered_220426_Contams_Trichinella_Spiralis_2022_Rev_Trypsin	426.208	-0.46	1.607	0.433	2014-10-01	10	A0A0V1ASK1|Globin-like	U	K.NAGPAFM*K.F	8	100	107	0
8054	426.207	2	548944	b5318_Trich_secretome_band2_Rattus_Norwegicus_Uniprot_Filtered_220426_Contams_Trichinella_Spiralis_2022_Rev_Trypsin	426.208	-0.48	1.708	0.52	2014-09-01	9	A0A0V1ASK1|Globin-like	U	K.NAGPAFM*K.F	8	100	107	0
5970	418.21	2	548957	w20133_band 1_Rattus_Norwegicus_Uniprot_Filtered_220426_Contams_Trichinella_Spiralis_2022_Rev_Trypsin	418.21	-0.34	1.541	0.408	2014-11-01	11	A0A0V1ASK1|Globin-like	U	K.NAGPAFMK.F	8	100	107	0
5717	418.21	2	548956	w20132_band 2_Rattus_Norwegicus_Uniprot_Filtered_220426_Contams_Trichinella_Spiralis_2022_Rev_Trypsin	418.21	-0.17	1.69	0.267	2014-09-01	9	A0A0V1ASK1|Globin-like	U	K.NAGPAFMK.F	8	100	107	0
11481	722.85	2	548957	w20133_band 1_Rattus_Norwegicus_Uniprot_Filtered_220426_Contams_Trichinella_Spiralis_2022_Rev_Trypsin	722.85	-0.03	3.176	0.501	13/22	13	A0A0V1ASK1|Globin-like	U	K.NFFMNVPPSYTK.F	12	24	35	0
15430	505.753	2	548944	b5318_Trich_secretome_band2_Rattus_Norwegicus_Uniprot_Filtered_220426_Contams_Trichinella_Spiralis_2022_Rev_Trypsin	505.752	0.4	1.831	0.294	2014-07-01	7	A0A0V1ASK1|Globin-like	U	K.QM*NLFVDK.I	8	63	70	0
23317	497.755	2	548944	b5318_Trich_secretome_band2_Rattus_Norwegicus_Uniprot_Filtered_220426_Contams_Trichinella_Spiralis_2022_Rev_Trypsin	497.755	-0.85	2.147	0.22	2014-11-01	11	A0A0V1ASK1|Globin-like	U	K.QMNLFVDK.I	8	63	70	0
6804	417.739	2	548954	w20130_band 4_Rattus_Norwegicus_Uniprot_Filtered_220426_Contams_Trichinella_Spiralis_2022_Rev_Trypsin	417.74	-0.42	2.096	0.246	2022-12-08	8	A0A0V1ASK3|Peptidylprolyl	U	K.GQLFLEK.D	7	1415	1421	0
2144	351.514	3	548954	w20130_band 4_Rattus_Norwegicus_Uniprot_Filtered_220426_Contams_Trichinella_Spiralis_2022_Rev_Trypsin	351.514	-0.06	2.077	0.333	16/36	16	A0A0V1ASK3|Peptidylprolyl	U	K.HGVGSFHPSK.G	10	1275	1284	0
6662	351.514	3	548944	b5318_Trich_secretome_band2_Rattus_Norwegicus_Uniprot_Filtered_220426_Contams_Trichinella_Spiralis_2022_Rev_Trypsin	351.514	-1.18	1.885	0.428	16/36	16	A0A0V1ASK3|Peptidylprolyl	U	K.HGVGSFHPSK.G	10	1275	1284	0
6473	588.27	2	548955	w20131_band 3_Rattus_Norwegicus_Uniprot_Filtered_220426_Contams_Trichinella_Spiralis_2022_Rev_Trypsin	588.27	-0.7	2.037	0.539	14/18	14	A0A0V1ASK3|Peptidylprolyl	U	R.WEGEDISPSR.D	10	1372	1381	0
9665	859.417	2	548951	w20127_band 7_Rattus_Norwegicus_Uniprot_Filtered_220426_Contams_Trichinella_Spiralis_2022_Rev_Trypsin	859.416	0.38	3.2	0.683	18/26	18	A0A0V1AT02|Angiotensin-converting	U	K.LPSVM*YSYATDLWR.W	14	453	466	0
9673	859.417	2	548951	w20127_band 7_Rattus_Norwegicus_Uniprot_Filtered_220426_Contams_Trichinella_Spiralis_2022_Rev_Trypsin	859.416	0.31	3.372	0.683	17/26	17	A0A0V1AT02|Angiotensin-converting	U	K.LPSVM*YSYATDLWR.W	14	453	466	0
10403	642.382	2	548951	w20127_band 7_Rattus_Norwegicus_Uniprot_Filtered_220426_Contams_Trichinella_Spiralis_2022_Rev_Trypsin	642.382	-0.19	1.674	0.359	13/22	13	A0A0V1AT02|Angiotensin-converting	U	K.SLPNLDITAVLK.E	12	290	301	0
6798	550.292	2	548951	w20127_band 7_Rattus_Norwegicus_Uniprot_Filtered_220426_Contams_Trichinella_Spiralis_2022_Rev_Trypsin	550.293	-0.69	2.042	0.521	2020-12-01	12	A0A0V1AT02|Angiotensin-converting	U	R.ASFATAYGALK.N	11	191	201	0
19813	550.293	2	548949	b5323_Trich_secretome_band7_Rattus_Norwegicus_Uniprot_Filtered_220426_Contams_Trichinella_Spiralis_2022_Rev_Trypsin	550.293	0.51	1.147	0.416	2020-10-01	10	A0A0V1AT02|Angiotensin-converting	U	R.ASFATAYGALK.N	11	191	201	0
8415	727.849	2	548951	w20127_band 7_Rattus_Norwegicus_Uniprot_Filtered_220426_Contams_Trichinella_Spiralis_2022_Rev_Trypsin	727.849	0.23	2.505	0.478	14/22	14	A0A0V1AT02|Angiotensin-converting	U	R.NLFQDFNDQSVK.N	12	58	69	0
6730	546.314	2	548952	w20128_band 6_Rattus_Norwegicus_Uniprot_Filtered_220426_Contams_Trichinella_Spiralis_2022_Rev_Trypsin	546.314	-0.83	2.292	0.603	13/18	13	A0A0V1AT22|Neuroligin-1	U	K.GLVVVTANYR.L	10	1123	1132	0
2138	536.767	2	548957	w20133_band 1_Rattus_Norwegicus_Uniprot_Filtered_220426_Contams_Trichinella_Spiralis_2022_Rev_Trypsin	536.767	-0.98	1.924	0.537	2018-10-01	10	A0A0V1AT94|Apple	U	K.SHEIVDTSGK.L	10	1035	1044	0
10445	597.293	2	548957	w20133_band 1_Rattus_Norwegicus_Uniprot_Filtered_220426_Contams_Trichinella_Spiralis_2022_Rev_Trypsin	597.293	-0.26	2.818	0.463	13/18	13	A0A0V1AT94|Apple	U	R.FDVLNTVDDR.E	10	30	39	0
21581	597.293	2	548949	b5323_Trich_secretome_band7_Rattus_Norwegicus_Uniprot_Filtered_220426_Contams_Trichinella_Spiralis_2022_Rev_Trypsin	597.293	-1.12	1.968	0.341	2018-09-01	9	A0A0V1AT94|Apple	U	R.FDVLNTVDDR.E	10	30	39	0
25201	597.293	2	548948	b5322_Trich_secretome_band6_Rattus_Norwegicus_Uniprot_Filtered_220426_Contams_Trichinella_Spiralis_2022_Rev_Trypsin	597.293	-0.28	2.66	0.327	13/18	13	A0A0V1AT94|Apple	U	R.FDVLNTVDDR.E	10	30	39	0
12205	491.497	4	548957	w20133_band 1_Rattus_Norwegicus_Uniprot_Filtered_220426_Contams_Trichinella_Spiralis_2022_Rev_Trypsin	491.497	-0.91	2.542	0.322	35/90	35	A0A0V1AT94|Apple	U	R.FDVLNTVDDREIFSHR.L	16	30	45	1
9982	491.497	4	548952	w20128_band 6_Rattus_Norwegicus_Uniprot_Filtered_220426_Contams_Trichinella_Spiralis_2022_Rev_Trypsin	491.497	-0.33	2.939	0.372	35/90	35	A0A0V1AT94|Apple	U	R.FDVLNTVDDREIFSHR.L	16	30	45	1
8719	602.322	2	548954	w20130_band 4_Rattus_Norwegicus_Uniprot_Filtered_220426_Contams_Trichinella_Spiralis_2022_Rev_Trypsin	602.322	-0.28	1.702	0.378	2018-10-01	10	A0A0V1AT94|Apple	U	R.ITFEVVEPNR.H	10	709	718	0
9305	602.322	2	548953	w20129_band 5_Rattus_Norwegicus_Uniprot_Filtered_220426_Contams_Trichinella_Spiralis_2022_Rev_Trypsin	602.322	-0.68	2.105	0.491	2018-11-01	11	A0A0V1AT94|Apple	U	R.ITFEVVEPNR.H	10	709	718	0
9319	602.322	2	548953	w20129_band 5_Rattus_Norwegicus_Uniprot_Filtered_220426_Contams_Trichinella_Spiralis_2022_Rev_Trypsin	602.322	-0.72	2.544	0.474	2018-12-01	12	A0A0V1AT94|Apple	U	R.ITFEVVEPNR.H	10	709	718	0
24231	602.322	2	548948	b5322_Trich_secretome_band6_Rattus_Norwegicus_Uniprot_Filtered_220426_Contams_Trichinella_Spiralis_2022_Rev_Trypsin	602.322	0.02	1.734	0.318	2018-08-01	8	A0A0V1AT94|Apple	U	R.ITFEVVEPNR.H	10	709	718	0
5723	424.894	3	548957	w20133_band 1_Rattus_Norwegicus_Uniprot_Filtered_220426_Contams_Trichinella_Spiralis_2022_Rev_Trypsin	424.895	-0.81	2.696	0.366	20/40	20	A0A0V1AT94|Apple	U	R.KGDFVTHELAR.S	11	721	731	1
5648	424.894	3	548956	w20132_band 2_Rattus_Norwegicus_Uniprot_Filtered_220426_Contams_Trichinella_Spiralis_2022_Rev_Trypsin	424.895	-0.57	2.672	0.352	19/40	19	A0A0V1AT94|Apple	U	R.KGDFVTHELAR.S	11	721	731	1
4516	424.894	3	548954	w20130_band 4_Rattus_Norwegicus_Uniprot_Filtered_220426_Contams_Trichinella_Spiralis_2022_Rev_Trypsin	424.895	-0.51	2.517	0.416	19/40	19	A0A0V1AT94|Apple	U	R.KGDFVTHELAR.S	11	721	731	1
3273	422.73	2	548954	w20130_band 4_Rattus_Norwegicus_Uniprot_Filtered_220426_Contams_Trichinella_Spiralis_2022_Rev_Trypsin	422.73	-0.66	2.183	0.295	2014-12-01	12	A0A0V1ATH0|Uncharacterized	U	R.ADGVVEVR.L	8	337	344	0
7420	516.769	2	548956	w20132_band 2_Rattus_Norwegicus_Uniprot_Filtered_220426_Contams_Trichinella_Spiralis_2022_Rev_Trypsin	516.77	-1.47	2.609	0.405	2016-12-01	12	A0A0V1ATH0|Uncharacterized	U	R.DNSLSLEVR.G	9	132	140	0
7942	516.769	2	548955	w20131_band 3_Rattus_Norwegicus_Uniprot_Filtered_220426_Contams_Trichinella_Spiralis_2022_Rev_Trypsin	516.77	-1.24	2.318	0.244	2016-11-01	11	A0A0V1ATH0|Uncharacterized	U	R.DNSLSLEVR.G	9	132	140	0
6510	516.769	2	548954	w20130_band 4_Rattus_Norwegicus_Uniprot_Filtered_220426_Contams_Trichinella_Spiralis_2022_Rev_Trypsin	516.77	-1.13	2.558	0.345	2016-12-01	12	A0A0V1ATH0|Uncharacterized	U	R.DNSLSLEVR.G	9	132	140	0
19383	516.77	2	548946	b5320_Trich_secretome_band4_Rattus_Norwegicus_Uniprot_Filtered_220426_Contams_Trichinella_Spiralis_2022_Rev_Trypsin	516.77	0.29	2.057	0.366	2016-11-01	11	A0A0V1ATH0|Uncharacterized	U	R.DNSLSLEVR.G	9	132	140	0
7549	790.407	2	548957	w20133_band 1_Rattus_Norwegicus_Uniprot_Filtered_220426_Contams_Trichinella_Spiralis_2022_Rev_Trypsin	790.407	-0.65	2.634	0.386	2028-11-01	11	A0A0V1ATH0|Uncharacterized	U	R.IAVGQTTSQGGYELR.C	15	74	88	0
6975	790.407	2	548956	w20132_band 2_Rattus_Norwegicus_Uniprot_Filtered_220426_Contams_Trichinella_Spiralis_2022_Rev_Trypsin	790.407	-0.85	2.8	0.525	16/28	16	A0A0V1ATH0|Uncharacterized	U	R.IAVGQTTSQGGYELR.C	15	74	88	0
7744	790.407	2	548955	w20131_band 3_Rattus_Norwegicus_Uniprot_Filtered_220426_Contams_Trichinella_Spiralis_2022_Rev_Trypsin	790.407	-0.83	4.139	0.597	21/28	21	A0A0V1ATH0|Uncharacterized	U	R.IAVGQTTSQGGYELR.C	15	74	88	0
6079	790.406	2	548954	w20130_band 4_Rattus_Norwegicus_Uniprot_Filtered_220426_Contams_Trichinella_Spiralis_2022_Rev_Trypsin	790.407	-1.4	2.84	0.63	18/28	18	A0A0V1ATH0|Uncharacterized	U	R.IAVGQTTSQGGYELR.C	15	74	88	0
5620	790.407	2	548952	w20128_band 6_Rattus_Norwegicus_Uniprot_Filtered_220426_Contams_Trichinella_Spiralis_2022_Rev_Trypsin	790.407	-0.49	3.316	0.588	18/28	18	A0A0V1ATH0|Uncharacterized	U	R.IAVGQTTSQGGYELR.C	15	74	88	0
5106	790.407	2	548951	w20127_band 7_Rattus_Norwegicus_Uniprot_Filtered_220426_Contams_Trichinella_Spiralis_2022_Rev_Trypsin	790.407	-0.19	2.855	0.434	15/28	15	A0A0V1ATH0|Uncharacterized	U	R.IAVGQTTSQGGYELR.C	15	74	88	0
5101	790.407	2	548950	w20126_band 8_Rattus_Norwegicus_Uniprot_Filtered_220426_Contams_Trichinella_Spiralis_2022_Rev_Trypsin	790.407	-0.81	2.128	0.503	15/28	15	A0A0V1ATH0|Uncharacterized	U	R.IAVGQTTSQGGYELR.C	15	74	88	0
18158	790.406	2	548946	b5320_Trich_secretome_band4_Rattus_Norwegicus_Uniprot_Filtered_220426_Contams_Trichinella_Spiralis_2022_Rev_Trypsin	790.407	-1.31	3.231	0.696	16/28	16	A0A0V1ATH0|Uncharacterized	U	R.IAVGQTTSQGGYELR.C	15	74	88	0
4539	835.926	2	548957	w20133_band 1_Rattus_Norwegicus_Uniprot_Filtered_220426_Contams_Trichinella_Spiralis_2022_Rev_Trypsin	835.926	-0.04	2.51	0.646	14/28	14	A0A0V1ATH0|Uncharacterized	U	R.LIANGTQEQNEQAVR.A	15	345	359	0
4112	835.927	2	548955	w20131_band 3_Rattus_Norwegicus_Uniprot_Filtered_220426_Contams_Trichinella_Spiralis_2022_Rev_Trypsin	835.926	0.25	1.566	0.433	13/28	13	A0A0V1ATH0|Uncharacterized	U	R.LIANGTQEQNEQAVR.A	15	345	359	0
3622	835.926	2	548954	w20130_band 4_Rattus_Norwegicus_Uniprot_Filtered_220426_Contams_Trichinella_Spiralis_2022_Rev_Trypsin	835.926	-0.56	2.429	0.61	14/28	14	A0A0V1ATH0|Uncharacterized	U	R.LIANGTQEQNEQAVR.A	15	345	359	0
8428	436.753	2	548956	w20132_band 2_Rattus_Norwegicus_Uniprot_Filtered_220426_Contams_Trichinella_Spiralis_2022_Rev_Trypsin	436.753	-0.75	1.716	0.39	2014-10-01	10	A0A0V1ATH0|Uncharacterized	U	R.LPVGSPFR.R	8	150	157	0
8446	436.753	2	548955	w20131_band 3_Rattus_Norwegicus_Uniprot_Filtered_220426_Contams_Trichinella_Spiralis_2022_Rev_Trypsin	436.753	-0.66	1.642	0.4	2014-10-01	10	A0A0V1ATH0|Uncharacterized	U	R.LPVGSPFR.R	8	150	157	0
7317	436.753	2	548954	w20130_band 4_Rattus_Norwegicus_Uniprot_Filtered_220426_Contams_Trichinella_Spiralis_2022_Rev_Trypsin	436.753	-0.59	1.784	0.461	2014-09-01	9	A0A0V1ATH0|Uncharacterized	U	R.LPVGSPFR.R	8	150	157	0
21486	436.753	2	548946	b5320_Trich_secretome_band4_Rattus_Norwegicus_Uniprot_Filtered_220426_Contams_Trichinella_Spiralis_2022_Rev_Trypsin	436.753	0.23	1.813	0.449	2014-09-01	9	A0A0V1ATH0|Uncharacterized	U	R.LPVGSPFR.R	8	150	157	0
3317	500.78	2	548957	w20133_band 1_Rattus_Norwegicus_Uniprot_Filtered_220426_Contams_Trichinella_Spiralis_2022_Rev_Trypsin	500.78	-0.79	2.306	0.331	2016-12-01	12	A0A0V1ATH0|Uncharacterized	U	R.RADGVVEVR.L	9	336	344	1
2454	500.78	2	548956	w20132_band 2_Rattus_Norwegicus_Uniprot_Filtered_220426_Contams_Trichinella_Spiralis_2022_Rev_Trypsin	500.78	-1.3	2.37	0.339	14/16	14	A0A0V1ATH0|Uncharacterized	U	R.RADGVVEVR.L	9	336	344	1
2631	500.78	2	548954	w20130_band 4_Rattus_Norwegicus_Uniprot_Filtered_220426_Contams_Trichinella_Spiralis_2022_Rev_Trypsin	500.78	-1.07	2.144	0.35	13/16	13	A0A0V1ATH0|Uncharacterized	U	R.RADGVVEVR.L	9	336	344	1
2794	500.779	2	548954	w20130_band 4_Rattus_Norwegicus_Uniprot_Filtered_220426_Contams_Trichinella_Spiralis_2022_Rev_Trypsin	500.78	-1.68	2.692	0.412	14/16	14	A0A0V1ATH0|Uncharacterized	U	R.RADGVVEVR.L	9	336	344	1
2579	500.78	2	548953	w20129_band 5_Rattus_Norwegicus_Uniprot_Filtered_220426_Contams_Trichinella_Spiralis_2022_Rev_Trypsin	500.78	-1.13	2.46	0.194	2016-11-01	11	A0A0V1ATH0|Uncharacterized	U	R.RADGVVEVR.L	9	336	344	1
8206	500.78	2	548946	b5320_Trich_secretome_band4_Rattus_Norwegicus_Uniprot_Filtered_220426_Contams_Trichinella_Spiralis_2022_Rev_Trypsin	500.78	-0.52	2.632	0.427	13/16	13	A0A0V1ATH0|Uncharacterized	U	R.RADGVVEVR.L	9	336	344	1
11915	463.747	2	548957	w20133_band 1_Rattus_Norwegicus_Uniprot_Filtered_220426_Contams_Trichinella_Spiralis_2022_Rev_Trypsin	463.748	-0.63	2.634	0.386	2022-12-11	11	A0A0V1ATH0|Uncharacterized	U	R.VGFVWYR.C	7	47	53	0
11966	463.748	2	548956	w20132_band 2_Rattus_Norwegicus_Uniprot_Filtered_220426_Contams_Trichinella_Spiralis_2022_Rev_Trypsin	463.748	-0.57	2.547	0.34	2022-12-11	11	A0A0V1ATH0|Uncharacterized	U	R.VGFVWYR.C	7	47	53	0
11784	463.747	2	548955	w20131_band 3_Rattus_Norwegicus_Uniprot_Filtered_220426_Contams_Trichinella_Spiralis_2022_Rev_Trypsin	463.748	-0.73	2.038	0.416	2022-12-10	10	A0A0V1ATH0|Uncharacterized	U	R.VGFVWYR.C	7	47	53	0
11861	463.747	2	548955	w20131_band 3_Rattus_Norwegicus_Uniprot_Filtered_220426_Contams_Trichinella_Spiralis_2022_Rev_Trypsin	463.748	-0.8	2.421	0.374	2022-12-10	10	A0A0V1ATH0|Uncharacterized	U	R.VGFVWYR.C	7	47	53	0
11240	463.747	2	548953	w20129_band 5_Rattus_Norwegicus_Uniprot_Filtered_220426_Contams_Trichinella_Spiralis_2022_Rev_Trypsin	463.748	-0.69	2.441	0.354	2022-12-10	10	A0A0V1ATH0|Uncharacterized	U	R.VGFVWYR.C	7	47	53	0
7779	645.827	2	548954	w20130_band 4_Rattus_Norwegicus_Uniprot_Filtered_220426_Contams_Trichinella_Spiralis_2022_Rev_Trypsin	645.827	-0.64	2.075	0.37	13/20	13	A0A0V1ATH0|Uncharacterized	U	R.WLEAGSQPQFK.F	11	278	288	0
13888	559.971	3	548954	w20130_band 4_Rattus_Norwegicus_Uniprot_Filtered_220426_Contams_Trichinella_Spiralis_2022_Rev_Trypsin	559.971	-0.68	1.881	0.373	14/52	14	A0A0V1ATW5|Basement	U	K.ALYLELPHYFLGNK.I	14	727	740	0
14530	559.971	3	548953	w20129_band 5_Rattus_Norwegicus_Uniprot_Filtered_220426_Contams_Trichinella_Spiralis_2022_Rev_Trypsin	559.971	-0.77	1.887	0.288	16/52	16	A0A0V1ATW5|Basement	U	K.ALYLELPHYFLGNK.I	14	727	740	0
12565	559.971	3	548952	w20128_band 6_Rattus_Norwegicus_Uniprot_Filtered_220426_Contams_Trichinella_Spiralis_2022_Rev_Trypsin	559.971	-0.54	1.873	0.337	16/52	16	A0A0V1ATW5|Basement	U	K.ALYLELPHYFLGNK.I	14	727	740	0
10811	559.971	3	548951	w20127_band 7_Rattus_Norwegicus_Uniprot_Filtered_220426_Contams_Trichinella_Spiralis_2022_Rev_Trypsin	559.971	-0.91	1.819	0.219	19/52	19	A0A0V1ATW5|Basement	U	K.ALYLELPHYFLGNK.I	14	727	740	0
6767	637.359	2	548955	w20131_band 3_Rattus_Norwegicus_Uniprot_Filtered_220426_Contams_Trichinella_Spiralis_2022_Rev_Trypsin	637.359	-0.76	2.458	0.391	14/26	14	A0A0V1ATW5|Basement	U	K.AVASVQSAGGLSVK.I	14	1484	1497	0
4969	637.359	2	548952	w20128_band 6_Rattus_Norwegicus_Uniprot_Filtered_220426_Contams_Trichinella_Spiralis_2022_Rev_Trypsin	637.359	-0.31	3.176	0.642	20/26	20	A0A0V1ATW5|Basement	U	K.AVASVQSAGGLSVK.I	14	1484	1497	0
4430	637.359	2	548951	w20127_band 7_Rattus_Norwegicus_Uniprot_Filtered_220426_Contams_Trichinella_Spiralis_2022_Rev_Trypsin	637.359	-0.15	2.576	0.577	16/26	16	A0A0V1ATW5|Basement	U	K.AVASVQSAGGLSVK.I	14	1484	1497	0
4415	637.359	2	548950	w20126_band 8_Rattus_Norwegicus_Uniprot_Filtered_220426_Contams_Trichinella_Spiralis_2022_Rev_Trypsin	637.359	-0.33	2.71	0.533	17/26	17	A0A0V1ATW5|Basement	U	K.AVASVQSAGGLSVK.I	14	1484	1497	0
9295	323.419	4	548945	b5319_Trich_secretome_band3_Rattus_Norwegicus_Uniprot_Filtered_220426_Contams_Trichinella_Spiralis_2022_Rev_Trypsin	323.419	-0.08	2.087	0.481	20/60	20	A0A0V1ATW5|Basement	U	K.EAEVHLNVHSR.N	11	102	112	0
9970	714.69	3	548951	w20127_band 7_Rattus_Norwegicus_Uniprot_Filtered_220426_Contams_Trichinella_Spiralis_2022_Rev_Trypsin	714.689	0.39	2.397	0.434	20/72	20	A0A0V1ATW5|Basement	U	K.EGDALPHDVELFDGIM*VIR.N	19	1194	1212	0
9753	714.69	3	548950	w20126_band 8_Rattus_Norwegicus_Uniprot_Filtered_220426_Contams_Trichinella_Spiralis_2022_Rev_Trypsin	714.689	0.32	3.044	0.483	25/72	25	A0A0V1ATW5|Basement	U	K.EGDALPHDVELFDGIM*VIR.N	19	1194	1212	0
10676	709.358	3	548951	w20127_band 7_Rattus_Norwegicus_Uniprot_Filtered_220426_Contams_Trichinella_Spiralis_2022_Rev_Trypsin	709.358	0.62	2.355	0.371	22/72	22	A0A0V1ATW5|Basement	U	K.EGDALPHDVELFDGIMVIR.N	19	1194	1212	0
8097	473.265	3	548952	w20128_band 6_Rattus_Norwegicus_Uniprot_Filtered_220426_Contams_Trichinella_Spiralis_2022_Rev_Trypsin	473.265	-0.3	1.593	0.281	15/48	15	A0A0V1ATW5|Basement	U	K.ITSYGGHLTISLR.Y	13	741	753	0
10928	934.128	3	548951	w20127_band 7_Rattus_Norwegicus_Uniprot_Filtered_220426_Contams_Trichinella_Spiralis_2022_Rev_Trypsin	934.127	0.6	2.971	0.539	26/92	26	A0A0V1ATW5|Basement	U	K.RDGDYQVIVLVTNTEEEPFDVYAK.Q	24	1803	1826	1
4349	540.253	2	548951	w20127_band 7_Rattus_Norwegicus_Uniprot_Filtered_220426_Contams_Trichinella_Spiralis_2022_Rev_Trypsin	540.254	-0.76	2.389	0.489	2016-12-01	12	A0A0V1ATW5|Basement	U	K.SGYEEELPR.G	9	1764	1772	0
4350	540.252	2	548950	w20126_band 8_Rattus_Norwegicus_Uniprot_Filtered_220426_Contams_Trichinella_Spiralis_2022_Rev_Trypsin	540.254	-3.51	1.942	0.539	2016-11-01	11	A0A0V1ATW5|Basement	U	K.SGYEEELPR.G	9	1764	1772	0
9503	445.77	2	548957	w20133_band 1_Rattus_Norwegicus_Uniprot_Filtered_220426_Contams_Trichinella_Spiralis_2022_Rev_Trypsin	445.771	-1.2	2.081	0.393	2014-11-01	11	A0A0V1ATW5|Basement	U	K.VSSIFIPK.E	8	94	101	0
9276	445.771	2	548956	w20132_band 2_Rattus_Norwegicus_Uniprot_Filtered_220426_Contams_Trichinella_Spiralis_2022_Rev_Trypsin	445.771	-0.83	1.823	0.224	2014-11-01	11	A0A0V1ATW5|Basement	U	K.VSSIFIPK.E	8	94	101	0
7649	478.727	2	548953	w20129_band 5_Rattus_Norwegicus_Uniprot_Filtered_220426_Contams_Trichinella_Spiralis_2022_Rev_Trypsin	478.727	-0.76	2.095	0.423	2014-12-01	12	A0A0V1ATW5|Basement	U	R.AGETFEFR.C	8	1418	1425	0
6425	478.727	2	548952	w20128_band 6_Rattus_Norwegicus_Uniprot_Filtered_220426_Contams_Trichinella_Spiralis_2022_Rev_Trypsin	478.727	-0.8	1.799	0.313	2014-11-01	11	A0A0V1ATW5|Basement	U	R.AGETFEFR.C	8	1418	1425	0
5796	478.727	2	548951	w20127_band 7_Rattus_Norwegicus_Uniprot_Filtered_220426_Contams_Trichinella_Spiralis_2022_Rev_Trypsin	478.727	-0.78	2.331	0.376	2014-12-01	12	A0A0V1ATW5|Basement	U	R.AGETFEFR.C	8	1418	1425	0
5671	478.727	2	548950	w20126_band 8_Rattus_Norwegicus_Uniprot_Filtered_220426_Contams_Trichinella_Spiralis_2022_Rev_Trypsin	478.727	-0.69	1.884	0.355	2014-11-01	11	A0A0V1ATW5|Basement	U	R.AGETFEFR.C	8	1418	1425	0
19792	478.727	2	548946	b5320_Trich_secretome_band4_Rattus_Norwegicus_Uniprot_Filtered_220426_Contams_Trichinella_Spiralis_2022_Rev_Trypsin	478.727	0.17	1.904	0.384	2014-09-01	9	A0A0V1ATW5|Basement	U	R.AGETFEFR.C	8	1418	1425	0
3765	461.735	2	548953	w20129_band 5_Rattus_Norwegicus_Uniprot_Filtered_220426_Contams_Trichinella_Spiralis_2022_Rev_Trypsin	461.735	-1.14	1.852	0.28	2014-11-01	11	A0A0V1ATW5|Basement	U	R.ASNEFQVK.E	8	1571	1578	0
3625	569.774	2	548950	w20126_band 8_Rattus_Norwegicus_Uniprot_Filtered_220426_Contams_Trichinella_Spiralis_2022_Rev_Trypsin	569.774	0.28	1.573	0.316	2018-11-01	11	A0A0V1ATW5|Basement	U	R.DIAM*TVTTDR.D	10	840	849	0
8878	723.36	3	548951	w20127_band 7_Rattus_Norwegicus_Uniprot_Filtered_220426_Contams_Trichinella_Spiralis_2022_Rev_Trypsin	723.36	0.39	2.101	0.294	19/72	19	A0A0V1ATW5|Basement	U	R.DNTEPEVILTGNDIMLTHR.V	19	760	778	0
3089	403.207	3	548951	w20127_band 7_Rattus_Norwegicus_Uniprot_Filtered_220426_Contams_Trichinella_Spiralis_2022_Rev_Trypsin	403.207	-0.43	2.312	0.404	15/40	15	A0A0V1ATW5|Basement	U	R.GPSVHIEPTDR.W	11	1403	1413	0
5024	579.288	3	548950	w20126_band 8_Rattus_Norwegicus_Uniprot_Filtered_220426_Contams_Trichinella_Spiralis_2022_Rev_Trypsin	579.289	-0.61	1.955	0.286	22/56	22	A0A0V1ATW5|Basement	U	R.GPSVHIEPTDRWEGR.A	15	1403	1417	1
4524	589.795	2	548952	w20128_band 6_Rattus_Norwegicus_Uniprot_Filtered_220426_Contams_Trichinella_Spiralis_2022_Rev_Trypsin	589.795	-1.25	2.173	0.22	13/20	13	A0A0V1ATW5|Basement	U	R.GSVQDGSLLM*R.N	11	1773	1783	0
4346	589.795	2	548951	w20127_band 7_Rattus_Norwegicus_Uniprot_Filtered_220426_Contams_Trichinella_Spiralis_2022_Rev_Trypsin	589.795	-0.63	2.39	0.269	13/20	13	A0A0V1ATW5|Basement	U	R.GSVQDGSLLM*R.N	11	1773	1783	0
4012	589.795	2	548950	w20126_band 8_Rattus_Norwegicus_Uniprot_Filtered_220426_Contams_Trichinella_Spiralis_2022_Rev_Trypsin	589.795	-0.91	1.583	0.312	13/20	13	A0A0V1ATW5|Basement	U	R.GSVQDGSLLM*R.N	11	1773	1783	0
4308	589.795	2	548950	w20126_band 8_Rattus_Norwegicus_Uniprot_Filtered_220426_Contams_Trichinella_Spiralis_2022_Rev_Trypsin	589.795	-0.71	1.813	0.409	13/20	13	A0A0V1ATW5|Basement	U	R.GSVQDGSLLM*R.N	11	1773	1783	0
9705	676.358	2	548952	w20128_band 6_Rattus_Norwegicus_Uniprot_Filtered_220426_Contams_Trichinella_Spiralis_2022_Rev_Trypsin	676.359	-0.95	2.681	0.489	15/24	15	A0A0V1ATW5|Basement	U	R.GTGDYIGLVISEK.N	13	2407	2419	0
4144	700.844	2	548953	w20129_band 5_Rattus_Norwegicus_Uniprot_Filtered_220426_Contams_Trichinella_Spiralis_2022_Rev_Trypsin	700.844	0.13	3.015	0.649	19/24	19	A0A0V1ATW5|Basement	U	R.HDAVSPANEGIYK.C	13	1556	1568	0
3426	700.843	2	548951	w20127_band 7_Rattus_Norwegicus_Uniprot_Filtered_220426_Contams_Trichinella_Spiralis_2022_Rev_Trypsin	700.844	-0.58	2.861	0.471	16/24	16	A0A0V1ATW5|Basement	U	R.HDAVSPANEGIYK.C	13	1556	1568	0
3434	467.565	3	548951	w20127_band 7_Rattus_Norwegicus_Uniprot_Filtered_220426_Contams_Trichinella_Spiralis_2022_Rev_Trypsin	467.565	-0.49	3.096	0.383	26/48	26	A0A0V1ATW5|Basement	U	R.HDAVSPANEGIYK.C	13	1556	1568	0
7504	634.882	2	548951	w20127_band 7_Rattus_Norwegicus_Uniprot_Filtered_220426_Contams_Trichinella_Spiralis_2022_Rev_Trypsin	634.882	-0.26	1.972	0.373	13/22	13	A0A0V1ATW5|Basement	U	R.ILATPDAIVTVR.C	12	328	339	0
7163	634.882	2	548950	w20126_band 8_Rattus_Norwegicus_Uniprot_Filtered_220426_Contams_Trichinella_Spiralis_2022_Rev_Trypsin	634.882	-0.49	1.569	0.423	2022-10-01	10	A0A0V1ATW5|Basement	U	R.ILATPDAIVTVR.C	12	328	339	0
3080	425.743	2	548950	w20126_band 8_Rattus_Norwegicus_Uniprot_Filtered_220426_Contams_Trichinella_Spiralis_2022_Rev_Trypsin	425.743	-0.42	1.702	0.209	2022-12-09	9	A0A0V1ATW5|Basement	U	R.IYITNAR.K	7	1365	1371	0
9555	616.86	4	548952	w20128_band 6_Rattus_Norwegicus_Uniprot_Filtered_220426_Contams_Trichinella_Spiralis_2022_Rev_Trypsin	616.86	-0.03	1.827	0.393	32/126	32	A0A0V1ATW5|Basement	U	R.LIVEDGIQKPRPFVEPSVLTVK.V	22	1303	1324	0
8460	616.859	4	548951	w20127_band 7_Rattus_Norwegicus_Uniprot_Filtered_220426_Contams_Trichinella_Spiralis_2022_Rev_Trypsin	616.86	-0.57	1.746	0.307	30/126	30	A0A0V1ATW5|Basement	U	R.LIVEDGIQKPRPFVEPSVLTVK.V	22	1303	1324	0
4355	611.788	2	548954	w20130_band 4_Rattus_Norwegicus_Uniprot_Filtered_220426_Contams_Trichinella_Spiralis_2022_Rev_Trypsin	611.789	-0.48	1.948	0.244	13/20	13	A0A0V1ATW5|Basement	U	R.NPYGEDSITAR.L	11	1292	1302	0
4007	611.788	2	548952	w20128_band 6_Rattus_Norwegicus_Uniprot_Filtered_220426_Contams_Trichinella_Spiralis_2022_Rev_Trypsin	611.789	-0.48	2.278	0.204	15/20	15	A0A0V1ATW5|Basement	U	R.NPYGEDSITAR.L	11	1292	1302	0
3673	611.788	2	548951	w20127_band 7_Rattus_Norwegicus_Uniprot_Filtered_220426_Contams_Trichinella_Spiralis_2022_Rev_Trypsin	611.789	-0.57	1.802	0.227	14/20	14	A0A0V1ATW5|Basement	U	R.NPYGEDSITAR.L	11	1292	1302	0
3548	611.788	2	548950	w20126_band 8_Rattus_Norwegicus_Uniprot_Filtered_220426_Contams_Trichinella_Spiralis_2022_Rev_Trypsin	611.789	-0.37	2.034	0.212	13/20	13	A0A0V1ATW5|Basement	U	R.NPYGEDSITAR.L	11	1292	1302	0
5389	424.554	3	548952	w20128_band 6_Rattus_Norwegicus_Uniprot_Filtered_220426_Contams_Trichinella_Spiralis_2022_Rev_Trypsin	424.555	-0.45	1.511	0.293	16/40	16	A0A0V1ATW5|Basement	U	R.NVQDHGYGILR.I	11	1449	1459	0
4857	424.555	3	548951	w20127_band 7_Rattus_Norwegicus_Uniprot_Filtered_220426_Contams_Trichinella_Spiralis_2022_Rev_Trypsin	424.555	-0.12	2.047	0.39	18/40	18	A0A0V1ATW5|Basement	U	R.NVQDHGYGILR.I	11	1449	1459	0
4903	636.328	2	548950	w20126_band 8_Rattus_Norwegicus_Uniprot_Filtered_220426_Contams_Trichinella_Spiralis_2022_Rev_Trypsin	636.328	-0.66	1.873	0.261	2020-12-01	12	A0A0V1ATW5|Basement	U	R.NVQDHGYGILR.I	11	1449	1459	0
2378	523.285	2	548950	w20126_band 8_Rattus_Norwegicus_Uniprot_Filtered_220426_Contams_Trichinella_Spiralis_2022_Rev_Trypsin	523.285	-0.89	1.316	0.445	2018-11-01	11	A0A0V1ATW5|Basement	U	R.QVVITGGSER.Q	10	1625	1634	0
6026	549.324	2	548951	w20127_band 7_Rattus_Norwegicus_Uniprot_Filtered_220426_Contams_Trichinella_Spiralis_2022_Rev_Trypsin	549.325	-0.95	2.14	0.244	2016-10-01	10	A0A0V1ATW5|Basement	U	R.REPSINLLR.V	9	1716	1724	1
5820	549.325	2	548950	w20126_band 8_Rattus_Norwegicus_Uniprot_Filtered_220426_Contams_Trichinella_Spiralis_2022_Rev_Trypsin	549.325	-0.64	1.978	0.356	13/16	13	A0A0V1ATW5|Basement	U	R.REPSINLLR.V	9	1716	1724	1
13771	813.879	2	548954	w20130_band 4_Rattus_Norwegicus_Uniprot_Filtered_220426_Contams_Trichinella_Spiralis_2022_Rev_Trypsin	813.879	0.05	2.21	0.388	14/26	14	A0A0V1ATW5|Basement	U	R.SISFSGFFEAPYM*K.A	14	713	726	0
10720	813.879	2	548951	w20127_band 7_Rattus_Norwegicus_Uniprot_Filtered_220426_Contams_Trichinella_Spiralis_2022_Rev_Trypsin	813.879	-0.03	1.973	0.527	13/26	13	A0A0V1ATW5|Basement	U	R.SISFSGFFEAPYM*K.A	14	713	726	0
10401	813.879	2	548950	w20126_band 8_Rattus_Norwegicus_Uniprot_Filtered_220426_Contams_Trichinella_Spiralis_2022_Rev_Trypsin	813.879	0.31	2.227	0.483	2026-12-01	12	A0A0V1ATW5|Basement	U	R.SISFSGFFEAPYM*K.A	14	713	726	0
10578	783.436	2	548954	w20130_band 4_Rattus_Norwegicus_Uniprot_Filtered_220426_Contams_Trichinella_Spiralis_2022_Rev_Trypsin	783.436	-0.19	2.089	0.47	13/26	13	A0A0V1ATW5|Basement	U	R.VGQQPELIEQLGVR.T	14	679	692	0
10897	783.436	2	548953	w20129_band 5_Rattus_Norwegicus_Uniprot_Filtered_220426_Contams_Trichinella_Spiralis_2022_Rev_Trypsin	783.436	-0.23	2.988	0.597	15/26	15	A0A0V1ATW5|Basement	U	R.VGQQPELIEQLGVR.T	14	679	692	0
9512	783.436	2	548952	w20128_band 6_Rattus_Norwegicus_Uniprot_Filtered_220426_Contams_Trichinella_Spiralis_2022_Rev_Trypsin	783.436	-0.43	2.697	0.528	13/26	13	A0A0V1ATW5|Basement	U	R.VGQQPELIEQLGVR.T	14	679	692	0
8348	783.436	2	548951	w20127_band 7_Rattus_Norwegicus_Uniprot_Filtered_220426_Contams_Trichinella_Spiralis_2022_Rev_Trypsin	783.436	-0.29	4.008	0.592	20/26	20	A0A0V1ATW5|Basement	U	R.VGQQPELIEQLGVR.T	14	679	692	0
8357	783.436	2	548951	w20127_band 7_Rattus_Norwegicus_Uniprot_Filtered_220426_Contams_Trichinella_Spiralis_2022_Rev_Trypsin	783.436	-0.29	2.17	0.47	16/26	16	A0A0V1ATW5|Basement	U	R.VGQQPELIEQLGVR.T	14	679	692	0
8068	783.436	2	548950	w20126_band 8_Rattus_Norwegicus_Uniprot_Filtered_220426_Contams_Trichinella_Spiralis_2022_Rev_Trypsin	783.436	-0.14	3.892	0.57	18/26	18	A0A0V1ATW5|Basement	U	R.VGQQPELIEQLGVR.T	14	679	692	0
9595	586.848	2	548952	w20128_band 6_Rattus_Norwegicus_Uniprot_Filtered_220426_Contams_Trichinella_Spiralis_2022_Rev_Trypsin	586.848	-0.34	1.749	0.37	2020-11-01	11	A0A0V1ATW5|Basement	U	R.VLSIGDTLNLK.C	11	1732	1742	0
8433	586.848	2	548951	w20127_band 7_Rattus_Norwegicus_Uniprot_Filtered_220426_Contams_Trichinella_Spiralis_2022_Rev_Trypsin	586.848	-0.35	1.957	0.335	2020-12-01	12	A0A0V1ATW5|Basement	U	R.VLSIGDTLNLK.C	11	1732	1742	0
5891	501.238	2	548952	w20128_band 6_Rattus_Norwegicus_Uniprot_Filtered_220426_Contams_Trichinella_Spiralis_2022_Rev_Trypsin	501.238	-0.81	2.176	0.32	2016-10-01	10	A0A0V1ATW5|Basement	U	R.YDSGLGSFR.G	9	2425	2433	0
3139	458.266	2	548953	w20129_band 5_Rattus_Norwegicus_Uniprot_Filtered_220426_Contams_Trichinella_Spiralis_2022_Rev_Trypsin	458.267	-0.78	1.927	0.219	2016-11-01	11	A0A0V1AU64|Uncharacterized	U	K.GVSNVAIQK.A	9	154	162	0
4677	395.719	2	548953	w20129_band 5_Rattus_Norwegicus_Uniprot_Filtered_220426_Contams_Trichinella_Spiralis_2022_Rev_Trypsin	395.719	0.15	1.626	0.294	2014-10-01	10	A0A0V1AU64|Uncharacterized	U	K.TGLDSLGK.Y	8	233	240	0
4685	395.719	2	548953	w20129_band 5_Rattus_Norwegicus_Uniprot_Filtered_220426_Contams_Trichinella_Spiralis_2022_Rev_Trypsin	395.719	0.15	1.572	0.324	2014-09-01	9	A0A0V1AU64|Uncharacterized	U	K.TGLDSLGK.Y	8	233	240	0
5986	428.219	3	548954	w20130_band 4_Rattus_Norwegicus_Uniprot_Filtered_220426_Contams_Trichinella_Spiralis_2022_Rev_Trypsin	428.219	-0.12	2.519	0.433	19/40	19	A0A0V1AU64|Uncharacterized	U	R.SGNYISITHYK.S	11	450	460	0
6688	428.219	3	548953	w20129_band 5_Rattus_Norwegicus_Uniprot_Filtered_220426_Contams_Trichinella_Spiralis_2022_Rev_Trypsin	428.219	-0.95	1.888	0.276	19/40	19	A0A0V1AU64|Uncharacterized	U	R.SGNYISITHYK.S	11	450	460	0
7535	584.805	2	548953	w20129_band 5_Rattus_Norwegicus_Uniprot_Filtered_220426_Contams_Trichinella_Spiralis_2022_Rev_Trypsin	584.805	-0.81	2.124	0.495	14/18	14	A0A0V1AU64|Uncharacterized	U	R.YVLVGVESM*R.S	10	440	449	0
8008	567.62	3	548951	w20127_band 7_Rattus_Norwegicus_Uniprot_Filtered_220426_Contams_Trichinella_Spiralis_2022_Rev_Trypsin	567.62	-0.6	1.933	0.28	15/52	15	A0A0V1AU99|Alpha-1,4	U	K.ARPEYM*LPVNFYGK.V	14	247	260	0
12672	815.926	2	548952	w20128_band 6_Rattus_Norwegicus_Uniprot_Filtered_220426_Contams_Trichinella_Spiralis_2022_Rev_Trypsin	815.925	0.15	2.541	0.572	13/26	13	A0A0V1AU99|Alpha-1,4	U	K.IGEAWITDLSQLER.L	14	568	581	0
5618	439.214	2	548951	w20127_band 7_Rattus_Norwegicus_Uniprot_Filtered_220426_Contams_Trichinella_Spiralis_2022_Rev_Trypsin	439.214	-0.52	1.927	0.159	2022-12-10	10	A0A0V1AU99|Alpha-1,4	U	R.FGNPWEK.A	7	240	246	0
8194	467.257	3	548952	w20128_band 6_Rattus_Norwegicus_Uniprot_Filtered_220426_Contams_Trichinella_Spiralis_2022_Rev_Trypsin	467.257	-1.28	2.304	0.36	18/40	18	A0A0V1AU99|Alpha-1,4	U	R.HLEIIYEINQK.F	11	457	467	0
7172	467.257	3	548951	w20127_band 7_Rattus_Norwegicus_Uniprot_Filtered_220426_Contams_Trichinella_Spiralis_2022_Rev_Trypsin	467.257	-0.92	2.262	0.346	18/40	18	A0A0V1AU99|Alpha-1,4	U	R.HLEIIYEINQK.F	11	457	467	0
10424	577.318	3	548951	w20127_band 7_Rattus_Norwegicus_Uniprot_Filtered_220426_Contams_Trichinella_Spiralis_2022_Rev_Trypsin	577.319	-1.21	1.724	0.26	17/52	17	A0A0V1AU99|Alpha-1,4	U	R.QLLNVLHVITM*YNR.I	14	646	659	0
21557	476.303	2	548947	b5321_Trich_secretome_band5_Rattus_Norwegicus_Uniprot_Filtered_220426_Contams_Trichinella_Spiralis_2022_Rev_Trypsin	476.303	0.42	3.015	0.533	14/16	14	A0A0V1AUA7|Transmembrane	U	K.HSALILGIK.Y	9	1159	1167	0
32077	685.852	2	548947	b5321_Trich_secretome_band5_Rattus_Norwegicus_Uniprot_Filtered_220426_Contams_Trichinella_Spiralis_2022_Rev_Trypsin	685.851	0.68	1.125	0.493	2020-06-01	6	A0A0V1AUA7|Transmembrane	U	K.YVTIAELENYR.M	11	1168	1178	0
34192	654.851	2	548947	b5321_Trich_secretome_band5_Rattus_Norwegicus_Uniprot_Filtered_220426_Contams_Trichinella_Spiralis_2022_Rev_Trypsin	654.851	0.02	2.217	0.476	2018-11-01	11	A0A0V1AUA7|Transmembrane	U	R.IQYSTEWLLR.S	10	1042	1051	0
7467	708.835	2	548957	w20133_band 1_Rattus_Norwegicus_Uniprot_Filtered_220426_Contams_Trichinella_Spiralis_2022_Rev_Trypsin	708.836	-0.66	3.174	0.392	15/22	15	A0A0V1AUX6|Uncharacterized	R	K.DYIYQSDLQSGK.G	12	97	108	0
7652	708.835	2	548957	w20133_band 1_Rattus_Norwegicus_Uniprot_Filtered_220426_Contams_Trichinella_Spiralis_2022_Rev_Trypsin	708.836	-0.84	2.034	0.428	14/22	14	A0A0V1AUX6|Uncharacterized	R	K.DYIYQSDLQSGK.G	12	97	108	0
7855	708.836	2	548957	w20133_band 1_Rattus_Norwegicus_Uniprot_Filtered_220426_Contams_Trichinella_Spiralis_2022_Rev_Trypsin	708.836	-0.07	2.24	0.41	13/22	13	A0A0V1AUX6|Uncharacterized	R	K.DYIYQSDLQSGK.G	12	97	108	0
7863	708.836	2	548957	w20133_band 1_Rattus_Norwegicus_Uniprot_Filtered_220426_Contams_Trichinella_Spiralis_2022_Rev_Trypsin	708.836	0.12	2.748	0.486	17/22	17	A0A0V1AUX6|Uncharacterized	R	K.DYIYQSDLQSGK.G	12	97	108	0
8345	708.835	2	548957	w20133_band 1_Rattus_Norwegicus_Uniprot_Filtered_220426_Contams_Trichinella_Spiralis_2022_Rev_Trypsin	708.836	-0.79	3.136	0.44	15/22	15	A0A0V1AUX6|Uncharacterized	R	K.DYIYQSDLQSGK.G	12	97	108	0
7094	708.835	2	548956	w20132_band 2_Rattus_Norwegicus_Uniprot_Filtered_220426_Contams_Trichinella_Spiralis_2022_Rev_Trypsin	708.836	-1.36	3.367	0.508	18/22	18	A0A0V1AUX6|Uncharacterized	R	K.DYIYQSDLQSGK.G	12	97	108	0
7392	708.835	2	548956	w20132_band 2_Rattus_Norwegicus_Uniprot_Filtered_220426_Contams_Trichinella_Spiralis_2022_Rev_Trypsin	708.836	-0.88	2.434	0.596	17/22	17	A0A0V1AUX6|Uncharacterized	R	K.DYIYQSDLQSGK.G	12	97	108	0
7827	708.835	2	548955	w20131_band 3_Rattus_Norwegicus_Uniprot_Filtered_220426_Contams_Trichinella_Spiralis_2022_Rev_Trypsin	708.836	-0.97	2.562	0.494	16/22	16	A0A0V1AUX6|Uncharacterized	R	K.DYIYQSDLQSGK.G	12	97	108	0
6229	708.836	2	548954	w20130_band 4_Rattus_Norwegicus_Uniprot_Filtered_220426_Contams_Trichinella_Spiralis_2022_Rev_Trypsin	708.836	-0.14	3.146	0.468	17/22	17	A0A0V1AUX6|Uncharacterized	R	K.DYIYQSDLQSGK.G	12	97	108	0
6879	708.836	2	548953	w20129_band 5_Rattus_Norwegicus_Uniprot_Filtered_220426_Contams_Trichinella_Spiralis_2022_Rev_Trypsin	708.836	-0.15	2.15	0.306	14/22	14	A0A0V1AUX6|Uncharacterized	R	K.DYIYQSDLQSGK.G	12	97	108	0
5692	708.836	2	548952	w20128_band 6_Rattus_Norwegicus_Uniprot_Filtered_220426_Contams_Trichinella_Spiralis_2022_Rev_Trypsin	708.836	-0.26	2.964	0.467	17/22	17	A0A0V1AUX6|Uncharacterized	R	K.DYIYQSDLQSGK.G	12	97	108	0
5171	708.836	2	548951	w20127_band 7_Rattus_Norwegicus_Uniprot_Filtered_220426_Contams_Trichinella_Spiralis_2022_Rev_Trypsin	708.836	0.03	2.489	0.441	15/22	15	A0A0V1AUX6|Uncharacterized	R	K.DYIYQSDLQSGK.G	12	97	108	0
5140	708.836	2	548950	w20126_band 8_Rattus_Norwegicus_Uniprot_Filtered_220426_Contams_Trichinella_Spiralis_2022_Rev_Trypsin	708.836	-0.21	2.707	0.655	15/22	15	A0A0V1AUX6|Uncharacterized	R	K.DYIYQSDLQSGK.G	12	97	108	0
17893	708.837	2	548948	b5322_Trich_secretome_band6_Rattus_Norwegicus_Uniprot_Filtered_220426_Contams_Trichinella_Spiralis_2022_Rev_Trypsin	708.836	1.4	1.25	0.502	2022-06-01	6	A0A0V1AUX6|Uncharacterized	R	K.DYIYQSDLQSGK.G	12	97	108	0
18013	708.836	2	548946	b5320_Trich_secretome_band4_Rattus_Norwegicus_Uniprot_Filtered_220426_Contams_Trichinella_Spiralis_2022_Rev_Trypsin	708.836	-0.04	2.425	0.431	2022-12-01	12	A0A0V1AUX6|Uncharacterized	R	K.DYIYQSDLQSGK.G	12	97	108	0
16645	708.836	2	548945	b5319_Trich_secretome_band3_Rattus_Norwegicus_Uniprot_Filtered_220426_Contams_Trichinella_Spiralis_2022_Rev_Trypsin	708.836	0.79	2.418	0.46	2022-12-01	12	A0A0V1AUX6|Uncharacterized	R	K.DYIYQSDLQSGK.G	12	97	108	0
16957	708.835	2	548945	b5319_Trich_secretome_band3_Rattus_Norwegicus_Uniprot_Filtered_220426_Contams_Trichinella_Spiralis_2022_Rev_Trypsin	708.836	-1.72	2.495	0.367	13/22	13	A0A0V1AUX6|Uncharacterized	R	K.DYIYQSDLQSGK.G	12	97	108	0
17175	708.834	2	548945	b5319_Trich_secretome_band3_Rattus_Norwegicus_Uniprot_Filtered_220426_Contams_Trichinella_Spiralis_2022_Rev_Trypsin	708.836	-1.84	2.537	0.39	2022-12-01	12	A0A0V1AUX6|Uncharacterized	R	K.DYIYQSDLQSGK.G	12	97	108	0
17502	708.836	2	548945	b5319_Trich_secretome_band3_Rattus_Norwegicus_Uniprot_Filtered_220426_Contams_Trichinella_Spiralis_2022_Rev_Trypsin	708.836	-0.33	1.329	0.463	2022-08-01	8	A0A0V1AUX6|Uncharacterized	R	K.DYIYQSDLQSGK.G	12	97	108	0
17340	708.835	2	548944	b5318_Trich_secretome_band2_Rattus_Norwegicus_Uniprot_Filtered_220426_Contams_Trichinella_Spiralis_2022_Rev_Trypsin	708.836	-0.97	2.231	0.477	2022-10-01	10	A0A0V1AUX6|Uncharacterized	R	K.DYIYQSDLQSGK.G	12	97	108	0
17960	708.836	2	548944	b5318_Trich_secretome_band2_Rattus_Norwegicus_Uniprot_Filtered_220426_Contams_Trichinella_Spiralis_2022_Rev_Trypsin	708.836	0.01	2.122	0.383	2022-11-01	11	A0A0V1AUX6|Uncharacterized	R	K.DYIYQSDLQSGK.G	12	97	108	0
18443	708.835	2	548944	b5318_Trich_secretome_band2_Rattus_Norwegicus_Uniprot_Filtered_220426_Contams_Trichinella_Spiralis_2022_Rev_Trypsin	708.836	-0.93	1.582	0.411	2022-09-01	9	A0A0V1AUX6|Uncharacterized	R	K.DYIYQSDLQSGK.G	12	97	108	0
17808	638.643	3	548945	b5319_Trich_secretome_band3_Rattus_Norwegicus_Uniprot_Filtered_220426_Contams_Trichinella_Spiralis_2022_Rev_Trypsin	638.643	0.39	2.538	0.447	23/60	23	A0A0V1AUX6|Uncharacterized	U	K.DYIYQSDLQSGKGHFR.R	16	97	112	1
17823	479.234	4	548945	b5319_Trich_secretome_band3_Rattus_Norwegicus_Uniprot_Filtered_220426_Contams_Trichinella_Spiralis_2022_Rev_Trypsin	479.234	0.86	2.251	0.48	27/90	27	A0A0V1AUX6|Uncharacterized	U	K.DYIYQSDLQSGKGHFR.R	16	97	112	1
11262	405.566	3	548944	b5318_Trich_secretome_band2_Rattus_Norwegicus_Uniprot_Filtered_220426_Contams_Trichinella_Spiralis_2022_Rev_Trypsin	405.567	-0.9	1.926	0.358	13/36	13	A0A0V1AUX6|Uncharacterized	U	R.RVLDVKDVDR.S	10	113	122	2
5561	353.533	3	548957	w20133_band 1_Rattus_Norwegicus_Uniprot_Filtered_220426_Contams_Trichinella_Spiralis_2022_Rev_Trypsin	353.533	-0.2	1.773	0.469	13/32	13	A0A0V1AUX6|Uncharacterized	U	R.VLDVKDVDR.S	9	114	122	1
5158	353.533	3	548956	w20132_band 2_Rattus_Norwegicus_Uniprot_Filtered_220426_Contams_Trichinella_Spiralis_2022_Rev_Trypsin	353.533	-0.34	1.813	0.335	15/32	15	A0A0V1AUX6|Uncharacterized	U	R.VLDVKDVDR.S	9	114	122	1
4045	353.533	3	548952	w20128_band 6_Rattus_Norwegicus_Uniprot_Filtered_220426_Contams_Trichinella_Spiralis_2022_Rev_Trypsin	353.533	-0.12	1.849	0.26	13/32	13	A0A0V1AUX6|Uncharacterized	U	R.VLDVKDVDR.S	9	114	122	1
3586	529.795	2	548950	w20126_band 8_Rattus_Norwegicus_Uniprot_Filtered_220426_Contams_Trichinella_Spiralis_2022_Rev_Trypsin	529.796	-0.92	1.869	0.311	2016-12-01	12	A0A0V1AUX6|Uncharacterized	U	R.VLDVKDVDR.S	9	114	122	1
12055	529.796	2	548945	b5319_Trich_secretome_band3_Rattus_Norwegicus_Uniprot_Filtered_220426_Contams_Trichinella_Spiralis_2022_Rev_Trypsin	529.796	1.24	2.09	0.446	2016-08-01	8	A0A0V1AUX6|Uncharacterized	U	R.VLDVKDVDR.S	9	114	122	1
12092	353.533	3	548945	b5319_Trich_secretome_band3_Rattus_Norwegicus_Uniprot_Filtered_220426_Contams_Trichinella_Spiralis_2022_Rev_Trypsin	353.533	0.33	2.555	0.502	14/32	14	A0A0V1AUX6|Uncharacterized	U	R.VLDVKDVDR.S	9	114	122	1
12688	529.797	2	548944	b5318_Trich_secretome_band2_Rattus_Norwegicus_Uniprot_Filtered_220426_Contams_Trichinella_Spiralis_2022_Rev_Trypsin	529.796	1.69	2.128	0.513	2016-10-01	10	A0A0V1AUX6|Uncharacterized	U	R.VLDVKDVDR.S	9	114	122	1
7215	566.298	2	548956	w20132_band 2_Rattus_Norwegicus_Uniprot_Filtered_220426_Contams_Trichinella_Spiralis_2022_Rev_Trypsin	566.298	-0.9	2.359	0.475	13/20	13	A0A0V1AV55|Uncharacterized	U	K.GLGVEITEEGK.F	11	102	112	0
19032	566.298	2	548946	b5320_Trich_secretome_band4_Rattus_Norwegicus_Uniprot_Filtered_220426_Contams_Trichinella_Spiralis_2022_Rev_Trypsin	566.298	0.15	2.482	0.653	13/20	13	A0A0V1AV55|Uncharacterized	U	K.GLGVEITEEGK.F	11	102	112	0
17382	566.297	2	548945	b5319_Trich_secretome_band3_Rattus_Norwegicus_Uniprot_Filtered_220426_Contams_Trichinella_Spiralis_2022_Rev_Trypsin	566.298	-2.21	2.252	0.642	2020-12-01	12	A0A0V1AV55|Uncharacterized	U	K.GLGVEITEEGK.F	11	102	112	0
10311	517.626	3	548953	w20129_band 5_Rattus_Norwegicus_Uniprot_Filtered_220426_Contams_Trichinella_Spiralis_2022_Rev_Trypsin	517.626	-0.64	2.703	0.231	18/48	18	A0A0V1AV74|Leucine-rich	U	K.RLEVLELAHDSIR.T	13	226	238	1
9065	517.626	3	548952	w20128_band 6_Rattus_Norwegicus_Uniprot_Filtered_220426_Contams_Trichinella_Spiralis_2022_Rev_Trypsin	517.626	-0.9	3.558	0.499	26/48	26	A0A0V1AV74|Leucine-rich	U	K.RLEVLELAHDSIR.T	13	226	238	1
12593	1012.49	2	548952	w20128_band 6_Rattus_Norwegicus_Uniprot_Filtered_220426_Contams_Trichinella_Spiralis_2022_Rev_Trypsin	1012.49	0.33	3.246	0.638	18/34	18	A0A0V1AV74|Leucine-rich	U	K.TLDLSNSDLDLLDADTFR.S	18	472	489	0
10847	1012.5	2	548951	w20127_band 7_Rattus_Norwegicus_Uniprot_Filtered_220426_Contams_Trichinella_Spiralis_2022_Rev_Trypsin	1012.49	0.72	4.549	0.738	23/34	23	A0A0V1AV74|Leucine-rich	U	K.TLDLSNSDLDLLDADTFR.S	18	472	489	0
10461	648.885	2	548953	w20129_band 5_Rattus_Norwegicus_Uniprot_Filtered_220426_Contams_Trichinella_Spiralis_2022_Rev_Trypsin	648.885	-0.35	2.024	0.524	2024-11-01	11	A0A0V1AV74|Leucine-rich	U	R.ALAVVGSSLPNLR.Q	13	290	302	0
9117	648.885	2	548952	w20128_band 6_Rattus_Norwegicus_Uniprot_Filtered_220426_Contams_Trichinella_Spiralis_2022_Rev_Trypsin	648.885	-0.5	2.923	0.636	17/24	17	A0A0V1AV74|Leucine-rich	U	R.ALAVVGSSLPNLR.Q	13	290	302	0
7991	648.885	2	548951	w20127_band 7_Rattus_Norwegicus_Uniprot_Filtered_220426_Contams_Trichinella_Spiralis_2022_Rev_Trypsin	648.885	-0.12	2.284	0.652	16/24	16	A0A0V1AV74|Leucine-rich	U	R.ALAVVGSSLPNLR.Q	13	290	302	0
24266	648.885	2	548949	b5323_Trich_secretome_band7_Rattus_Norwegicus_Uniprot_Filtered_220426_Contams_Trichinella_Spiralis_2022_Rev_Trypsin	648.885	-0.14	1.759	0.54	2024-09-01	9	A0A0V1AV74|Leucine-rich	U	R.ALAVVGSSLPNLR.Q	13	290	302	0
10186	584.29	3	548951	w20127_band 7_Rattus_Norwegicus_Uniprot_Filtered_220426_Contams_Trichinella_Spiralis_2022_Rev_Trypsin	584.29	-0.32	1.716	0.352	21/60	21	A0A0V1AV74|Leucine-rich	U	R.FDFPDGSFAGIAHTLR.K	16	190	205	0
9949	429.258	2	548953	w20129_band 5_Rattus_Norwegicus_Uniprot_Filtered_220426_Contams_Trichinella_Spiralis_2022_Rev_Trypsin	429.258	-0.68	1.524	0.264	2022-12-09	9	A0A0V1AV74|Leucine-rich	U	R.LEVLDLR.V	7	349	355	0
9553	465.592	3	548952	w20128_band 6_Rattus_Norwegicus_Uniprot_Filtered_220426_Contams_Trichinella_Spiralis_2022_Rev_Trypsin	465.593	-0.84	2.011	0.24	16/44	16	A0A0V1AV74|Leucine-rich	U	R.LEVLELAHDSIR.T	12	227	238	0
6959	425.919	3	548952	w20128_band 6_Rattus_Norwegicus_Uniprot_Filtered_220426_Contams_Trichinella_Spiralis_2022_Rev_Trypsin	425.919	-0.36	2.701	0.276	19/44	19	A0A0V1AV74|Leucine-rich	U	R.LHDVPAVVGQLK.R	12	214	225	0
6107	425.919	3	548951	w20127_band 7_Rattus_Norwegicus_Uniprot_Filtered_220426_Contams_Trichinella_Spiralis_2022_Rev_Trypsin	425.919	-0.51	2.038	0.16	19/44	19	A0A0V1AV74|Leucine-rich	U	R.LHDVPAVVGQLK.R	12	214	225	0
5831	421.261	2	548952	w20128_band 6_Rattus_Norwegicus_Uniprot_Filtered_220426_Contams_Trichinella_Spiralis_2022_Rev_Trypsin	421.261	-0.35	1.291	0.372	2022-12-09	9	A0A0V1AV74|Leucine-rich	U	R.LLTIEPR.T	7	456	462	0
[truncated: 15,701 more rows]
