# Supplementary material for: Large-scale proteomic analysis of T. spiralis muscle-stage ESPs identifies a novel upstream motif for in silico prediction of secreted products
Source: Front Parasitol. 2023 Jan 25;2:1078443. doi: 10.3389/fpara.2023.1078443 (PMC11731790; doi:10.3389/fpara.2023.1078443)
Supplement: Supplementary file 2 [file Table_2.xlsx]

## Sheet: Legend
Supplementary Table 2. All Trichinella spiralis PouStich motif hits within 1000bp upstream of the TSS of each gene.
Sheet 2.1. An overview of all 2430 PouStich hits from the findMotif search. The Results display the Gene Stable ID and corresponding UniProtKB TrEMBL ID protein containing the motif upstream. The Sequence column identifies the exact sequence matched upstream with 1 tolerable mismatch or no mismatches (Beige fill) in the forward or reverse direction, indicated by Strand column at the indicated Off…
Sheet 2.2. A non-redundant list of the 2157 genes identified as containing the PouStich motif upstream by the findMotif search. The Gene Stable IDs and their corresponding UniProtKB TrEMBL ID protein are listed and the presence of a eukaryotic secretion peptide (SP) in the encoded protein is indicated in the Secretion Signal column.

## Sheet: Sheet 2.1
Gene Stable ID	UniProtKB TrEMBL ID	Sequence	Offset	Strand
T01_10011	A0A0V1BK77	TGCAAATAAA	-114	plus
T01_10031	A0A0V1APD0	TTCAAATATA	198	plus
T01_10039	A0A0V1C2U7	AATATTTGCA	-172	minus
T01_10041	A0A0V1BL76	TGCAAGTATA	49	plus
T01_10045	A0A0V1ABE8	TGCAAATATT	-33	plus
T01_10045	A0A0V1ABE8	TGCAAATACA	-3	plus
T01_10048	A0A0V1AZ54	TGCCAATATA	-491	plus
T01_10048	A0A0V1AZ54	TGCAAATATT	-252	plus
T01_10070	A0A0V1B5P6	AGCAAATATA	-258	plus
T01_10075	E5SDA7	TGCAAATAAA	167	plus
T01_10076	E5SXM8	AATATTTGCA	420	minus
T01_10077	A0A0V1BQ80	TTTATATGCA	47	minus
T01_10100	A0A0V1BZD3	TATATTTGAA	-175	minus
T01_10148	A0A0V1B6I7	TGCAAATATT	13	plus
T01_10152	A0A0V1AU45	TATATTTGAA	259	minus
T01_10153	A0A0V1BV11	TATATTTGAA	-287	minus
T01_10162	A0A0V1AQS0	TTTATTTGCA	-188	minus
T01_10166	A0A0V1B9P0	TGCAAATAAA	197	plus
T01_10170	A0A0V1C2G1	TGCAAATATA	178	plus
T01_10174	A0A0V1B1C7	TGCAAATACA	63	plus
T01_10174	A0A0V1B1C7	TGCAAATATG	483	plus
T01_10175	A0A0V1BAQ4	TGCAAATATG	126	plus
T01_10178	A0A0V1BNX8	TTCAAATATA	413	plus
T01_10181	A0A0V1BMW8	TTTATTTGCA	-479	minus
T01_10182	A0A0V1BUF2	TGTATTTGCA	144	minus
T01_10183	A0A0V1B3T4	TTCAAATATA	321	plus
T01_10183	A0A0V1B3T4	TATATTTGCA	-243	minus
T01_10202	A0A0V1BWJ9	TTTATTTGCA	-108	minus
T01_10205	A0A0V1BYE8	CATATTTGCA	-453	minus
T01_10210	A0A0V1ASQ2	TATATTTGCA	-179	minus
T01_10212	A0A0V1B2F2	TATATTTGCG	-120	minus
T01_10218	A0A0V1B5L3	TATATTGGCA	146	minus
T01_10234	A0A0V1BEE5	TTTATTTGCA	204	minus
T01_10243	A0A0V1BFS5	TGCAAATACA	-318	plus
T01_10250	A0A0V1BU38	TGCAAATATG	316	plus
T01_10270	A0A0V1BFI5	TGCTAATATA	222	plus
T01_10275	A0A0V1ARY3	TGCAAATAAA	-391	plus
T01_10277	A0A0V1AU63	TTCAAATATA	-379	plus
T01_10292	A0A0V1B390	TTCAAATATA	-294	plus
T01_10299	A0A0V1BLR4	TGCAAATACA	4	plus
T01_1031	A0A0V1BDW5	TGCATATATA	462	plus
T01_10312	A0A0V1ATU8	TGCATATAAA	183	plus
T01_10325	A0A0V1BZT5	TGTATTTGCA	38	minus
T01_1033	A0A0V1BAX3	TTTATATGCA	-263	minus
T01_10331	A0A0V1AU54	TTCAAATATA	-77	plus
T01_10332	A0A0V1AT64	TTCAAATATA	450	plus
T01_10334	A0A0V1BKU2	TTTATTTGCA	330	minus
T01_10349	A0A0V1BLN0	TGCAAATATT	-143	plus
T01_10350	A0A0V1BS48	TGCCAATATA	-428	plus
T01_10351	A0A0V1B9J7	TATGTTTGCA	-330	minus
T01_10356	A0A0V1B071	CGCAAATATA	57	plus
T01_10358	A0A0V1ASP7	TGCAAACATA	-416	plus
T01_10360	A0A0V1C1F8	TTCAAATATA	249	plus
T01_10361	A0A0V1BD60	TGCATATATA	-367	plus
T01_10375	A0A0V1AMX3	TTCAAATATA	41	plus
T01_10379	A0A0V1AHD0	TGCAAATATT	-33	plus
T01_10379	A0A0V1AHD0	TGCAAATACA	-3	plus
T01_10383	A0A0V1BN72	TGCAAATATG	129	plus
T01_10387	A0A0V1C1Y1	TGCTAATATA	-485	plus
T01_10387	A0A0V1C1Y1	TGCAATTATA	-143	plus
T01_10399	E5SIZ9	TGCAAATATT	-394	plus
T01_10405	A0A0V1BQV4	AATATTTGCA	350	minus
T01_10411	A0A0V1BWF3	AATATTTGCA	365	minus
T01_10414	A0A0V1BS74	TGCAAATAAA	98	plus
T01_10417	A0A0V1BWX1	TATGTTTGCA	256	minus
T01_10429	A0A0V1ASG0	TGCAAATATT	267	plus
T01_10432	A0A0V1BRD2	TTTATATGCA	177	minus
T01_10432	A0A0V1BRD2	AATATTTGCA	-128	minus
T01_10442	A0A0V1BZA2	TGTATTTGCA	51	minus
T01_10445	A0A0V1B6X1	TGCAAATATT	-33	plus
T01_10450	A0A0V1ATU5	TTTATTTGCA	-17	minus
T01_10470	A0A0V1B0S1	AATATTTGCA	-466	minus
T01_10474	E5SAZ1	TATATATGCA	385	minus
T01_10479	A0A0V1B306	TGCATATAAA	-119	plus
T01_10481	A0A0V1BVN6	TGCAAATACA	184	plus
T01_10484	A0A0V1BUN9	TTCAAATATA	250	plus
T01_10489	A0A0V1B451;A0A0V1B5H0	TATATTAGCA	267	minus
T01_10491	A0A0V1BNL0	TATAATTGCA	389	minus
T01_10502	A0A0V1BM75	AATATTTGCA	-353	minus
T01_10504	A0A0V1BED1	CGCAAATATA	166	plus
T01_10506	A0A0V1AQ82	TTCAAATATA	-437	plus
T01_10508	A0A0V1BKU4	TGCAAATAAA	121	plus
T01_10521	A0A0V1AQ63	TGCATATATA	-304	plus
T01_10530	A0A0V1BWY1	CGCAAATATA	261	plus
T01_10539	A0A0V1B3J1	TATATTTGCG	-425	minus
T01_10546	A0A0V1BHX9	AATATTTGCA	57	minus
T01_1055	A0A0V1BNL9	TGCATATATA	-178	plus
T01_10563	A0A0V1BN38	CATATTTGCA	-130	minus
T01_10575	A0A0V1AUC1	TGCAAATAAA	439	plus
T01_10585	A0A0V1BJ40	TATATTTGAA	370	minus
T01_10590	A0A0V0Z3W4	AGCAAATATA	-10	plus
T01_10599	A0A0V1BTR0	TGCAAATATA	39	plus
T01_10599	A0A0V1BTR0	AATATTTGCA	-216	minus
T01_10600	A0A0V1ANQ6	TGCAAATAAA	49	plus
T01_10606	A0A0V1BDH4	TGCAAATATT	-444	plus
T01_1062	A0A0V1AQS0	TTTATTTGCA	-188	minus
T01_10626	A0A0V1AW19	TTTATTTGCA	188	minus
T01_10641	A0A0V1AVU2	TTCAAATATA	479	plus
T01_10648	A0A0V1BG95	TGCAATTATA	-3	plus
T01_10648	A0A0V1BG95	TATATTTGCA	482	minus
T01_10658	A0A0V1BNK9	AGCAAATATA	78	plus
T01_10668	A0A0V1BVL1	TATATATGCA	196	minus
T01_10672	A0A0V1AQF6	TGCAAATATT	3	plus
T01_10674	A0A0V1AQQ3	TGCAAATAAA	387	plus
T01_10674	A0A0V1AQQ3	TGCAAATATT	431	plus
T01_10692	A0A0V1APN8	TATATTTGCA	-193	minus
T01_10709	A0A0V1BQQ7	TGCATATATA	393	plus
T01_10709	A0A0V1BQQ7	TATAGTTGCA	408	minus
T01_10711	A0A0V1B5N6	TGCATATATA	-33	plus
T01_10719	A0A0V1C061	TGCAAATATT	-133	plus
T01_10722	A0A0V1B7D7	TATATTTGCT	-309	minus
T01_10728	A0A0V1BD30	TGCATATATA	76	plus
T01_10729	A0A0V1BFY2	TATATATGCA	-89	minus
T01_10736	A0A0V1AWB8	TGTATTTGCA	149	minus
T01_10757	A0A0V1ANY0	TTCAAATATA	51	plus
T01_10759	A0A0V1B9V7	TTTATTTGCA	381	minus
T01_10763	A0A0V1BA49	TATATTTGCT	-175	minus
T01_10787	A0A0V1AVA4	TATATTTGAA	454	minus
T01_1079	A0A0V1BPL4	TGCAAATATA	240	plus
T01_10795	A0A0V1BQ61	TGCCAATATA	376	plus
T01_10797	A0A0V1BHB9	AATATTTGCA	29	minus
T01_10799	A0A0V1BZ72	TATATATGCA	-437	minus
T01_1080	D2DEC6	TGCATATATA	-368	plus
T01_1080	D2DEC6	TGCATATATA	309	plus
T01_10816	A0A0V1B4S2	TGCATATATA	456	plus
T01_10822	A0A0V1BY11	TTTATTTGCA	272	minus
T01_10830	A0A0V1BYX4	TGCAAATAAA	-461	plus
T01_10831	A0A0V1BHW7	TGCATATATA	-384	plus
T01_10834	A0A0V1BT00	TTCAAATATA	-16	plus
T01_10834	A0A0V1BT00	TATATTTGCA	-432	minus
T01_10837	A0A0V1BBV1	TATATTAGCA	-28	minus
T01_10838	A0A0V1AUM0	TGCAAATATT	-24	plus
T01_10851	E5SGN2	TATATATGCA	146	minus
T01_10869	E5SBX3	TATATTTGAA	-467	minus
T01_10883	A0A0V1BRH2	AATATTTGCA	6	minus
T01_10885	A0A0V1BFV8	TTTATTTGCA	-340	minus
T01_10894	A0A0V1AYV3	TTTATTTGCA	322	minus
T01_10896	A0A0V1B9J6	AATATTTGCA	134	minus
T01_10898	A0A0V1BWW4	TATATTGGCA	-471	minus
T01_10910	A0A0V1BB95	AATATTTGCA	161	minus
T01_10912	A0A0V1B098	TGCAAATAAA	-68	plus
T01_10912	A0A0V1B098	TGTATTTGCA	-9	minus
T01_10922	A0A0V1BZZ9	AGCAAATATA	-446	plus
T01_10930	A0A0V1BL36	TATATTTGCA	-286	minus
T01_10931	A0A0V1BPC4	TGCAAATAAA	418	plus
T01_10945	A0A0V1C0G0	TATAATTGCA	362	minus
T01_10966	A0A0V1BSW1	TTTATTTGCA	-37	minus
T01_10968	A0A0V1B2S6	TTCAAATATA	-87	plus
T01_10977	A0A0V1B7S3	TGCATATATA	266	plus
T01_10998	A0A0V1AZU7	TTTATATGCA	-137	minus
T01_11015	A0A0V1C093	TGCATATATA	364	plus
T01_11032	A0A0V1AZ97	TGCAAATAAA	161	plus
T01_11036	A0A0V1BKT1	TGCATATATA	366	plus
T01_11040	A0A0V1B1Z6	TATATATGCA	453	minus
T01_11041	A0A0V1ASQ2	TATATTTGCA	-227	minus
T01_11043	A0A0V1B3C4	TATATTTGAA	-53	minus
T01_1105	E5SAN6	TGCAAATATT	274	plus
T01_11053	A0A0V1B0T2	TGCAAATATG	248	plus
T01_11059	A0A0V1BC77	AATATTTGCA	379	minus
T01_1106	A0A0V1BCA6	TGCATATAAA	144	plus
T01_11064	A0A0V1BSJ1	AATATTTGCA	-330	minus
T01_11068	E5SQQ0	TGCAAATATA	-155	plus
T01_11075	A0A0V1AX46	TGCATATATA	-116	plus
T01_11080	A0A0V1BEP9	TATATATGCA	400	minus
T01_11082	A0A0V1B8N0	TATAGTTGCA	-70	minus
T01_11102	A0A0V1B214	TGCAAATAAA	246	plus
T01_11104	A0A0V1B4L3	TGCATATAAA	213	plus
T01_11104	A0A0V1B4L3	TATACTTGCA	216	minus
T01_11112	A0A0V1B210	TTTATTTGCA	487	minus
T01_11117	A0A0V1BN16	TGCAAATACA	-204	plus
T01_1112	A0A0V1APN7	TATACTTGCA	499	minus
T01_11120	A0A0V1BYE1	TGCATATATA	365	plus
T01_11120	A0A0V1BYE1	TATATATGCA	-381	minus
T01_1113	E5SXU4	TGCAAATACA	430	plus
T01_11130	A0A0V1AVE3	TGCAAACATA	224	plus
T01_11134	A0A0V1AS63	TATGTTTGCA	419	minus
T01_11134	A0A0V1AS63	TATATTAGCA	-348	minus
T01_11141	A0A0V1B3P9	TATATTTGCG	398	minus
T01_1115	A0A0V1BR45	TTCAAATATA	361	plus
T01_11150	A0A0V1AYY4	TATATATGCA	402	minus
T01_11152	A0A0V1AWN6	TGTATTTGCA	308	minus
T01_11160	E5SF14	TATATATGCA	-216	minus
T01_11162	A0A0V1APT9	TTCAAATATA	198	plus
T01_1118	A0A0V1BTI3	TATAATTGCA	263	minus
T01_11183	A0A0V1AR07	TGCAAACATA	-482	plus
T01_11183	A0A0V1AR07	TGCTAATATA	420	plus
T01_11207	A0A0V1BT84	TATATTAGCA	-478	minus
T01_11212	A0A0V1ATB0	TGCATATATA	352	plus
T01_11212	A0A0V1ATB0	TTTATTTGCA	-241	minus
T01_11215	A0A0V1BTW6	TGCAAATAAA	-267	plus
T01_11227	A0A0V1AUL0	TGCAAATAAA	-179	plus
T01_11246	A0A0V1AX39	TATATTTGCT	480	minus
T01_11256	A0A0V1BCZ7	TGCATATATA	-320	plus
T01_11257	A0A0V1B281	AGCAAATATA	52	plus
T01_11272	A0A0V1BV39	TATACTTGCA	179	minus
T01_11272	A0A0V1BV39	CATATTTGCA	-388	minus
T01_11283	A0A0V1BIS5	TGCAAATAAA	186	plus
T01_11283	A0A0V1BIS5	TTTATTTGCA	-71	minus
T01_1130	A0A0V1C2C3	TGCAAACATA	477	plus
T01_11306	A0A0V1BKJ4	TGCAAATAAA	399	plus
T01_11314	A0A0V1BML8	TGCAAATAAA	-233	plus
T01_11314	A0A0V1BML8	CATATTTGCA	119	minus
T01_11319	E5S5M2	TGCATATAAA	-211	plus
T01_11319	E5S5M2	TTTATTTGCA	20	minus
T01_11324	A0A0V1BHA4	TGCAATTATA	-157	plus
T01_11325	E5S344	TATATTTGCA	-71	minus
T01_11329	E5STA5	TTCAAATATA	293	plus
T01_11337	A0A0V1BS15	AATATTTGCA	299	minus
T01_11337	A0A0V1BS15	TTTATTTGCA	-136	minus
T01_11346	A0A0V1BEG0	TGCAAATAAA	-319	plus
T01_11360	A0A0V1BL11	TATACTTGCA	-11	minus
T01_11363	A0A0V1B4Q8	TATATTTGCA	184	minus
T01_11364	A0A0V1BD48	TATAATTGCA	189	minus
T01_11368	A0A0V1ARM1	TTTATTTGCA	359	minus
T01_11389	E5SA92	TTCAAATATA	446	plus
T01_11396	A0A0V1B9V4	TGCAAATATT	244	plus
T01_1140	A0A0V1BBP3	TGCAATTATA	127	plus
T01_11405	A0A0V1B5C4	TATATTTGAA	366	minus
T01_11405	A0A0V1B5C4	TATATTTGAA	231	minus
T01_11407	A0A0V1ANX3	TGCAAATATA	177	plus
T01_11411	A0A0V1AHW8	TGCAAATATT	6	plus
T01_11415	A0A0V1BSU0	TGCAAATAAA	-364	plus
T01_11433	A0A0V1BZD9	TGCAAATAAA	-35	plus
T01_11443	A0A0V1B303	TTCAAATATA	-97	plus
T01_11447	A0A0V1BMT4	TGCAAATATA	318	plus
T01_11450	A0A0V1BRH3	TATACTTGCA	-417	minus
T01_11464	A0A0V1BNG3	TGCAAATATG	55	plus
T01_11466	A0A0V1BA38	TTTATTTGCA	339	minus
T01_11484	A0A0V1AUD8	TGCCAATATA	-344	plus
T01_11492	A0A0V1B3P9	TATATTTGCG	398	minus
T01_11504	A0A0V1AS52	TATACTTGCA	103	minus
T01_11505	A0A0V0YQJ9	TGCAAATATT	0	plus
T01_11507	E5S4Z2	CATATTTGCA	-148	minus
T01_11519	A0A0V1AWZ6	TATATTTGAA	-434	minus
T01_11527	A0A0V1BLF0	TTCAAATATA	-271	plus
T01_11528	A0A0V1C1V6	TTTATTTGCA	-456	minus
T01_11532	A0A0V1BMJ7	TGCAAATATT	119	plus
T01_11539	A0A0V1BJG6	TATATTTGCT	161	minus
T01_11546	A0A0V1BSD6	TGCAAATAAA	-103	plus
T01_11547	E5S6Z0	TATAATTGCA	54	minus
T01_11561	A0A0V1B4R1	TGCAAATATT	-155	plus
T01_11562	A0A0V1BXU7	TGCAAATAAA	386	plus
T01_11565	A0A0V1BPD4	TATAATTGCA	-161	minus
T01_11580	A0A0V1BQR1	TATAATTGCA	16	minus
T01_1159	A0A0V1B9K4	TTCAAATATA	-66	plus
T01_11594	A0A0V1C262	TGCAAATAAA	-45	plus
T01_11601	A0A0V1BKY8	TATATATGCA	-205	minus
T01_1161	A0A0V1B4L1	TGCAAGTATA	-165	plus
T01_11623	A0A0V1BHU0	TATAGTTGCA	-241	minus
T01_11623	A0A0V1BHU0	TTTATTTGCA	-405	minus
T01_11626	A0A0V1B8C5	AGCAAATATA	466	plus
T01_11637	A0A0V1C1V9	AGCAAATATA	-394	plus
T01_11640	A0A0V1B5Q7	TATACTTGCA	352	minus
T01_11648	A0A0V1B5J2	TGCCAATATA	344	plus
T01_11649	A0A0V1AKH3	CATATTTGCA	-99	minus
T01_11653	A0A0V1BJV6	TATATTTGAA	-436	minus
T01_11663	A0A0V1BC90	TGCAAATATT	-10	plus
T01_1167	A0A0V1B2V1	TTCAAATATA	-394	plus
T01_11671	A0A0V1BPT1	TATAGTTGCA	432	minus
T01_11692	A0A0V1B2X2	TATATTTGAA	104	minus
T01_11696	A0A0V1AU28	TGCAAATACA	-247	plus
T01_11696	A0A0V1AU28	TATATTTGCA	-133	minus
T01_11712	A0A0V1BFQ8	AGCAAATATA	304	plus
T01_11713	A0A0V1BSN0	TATATTTGCG	-344	minus
T01_11718	E5S5L6	TGCAAATAAA	-427	plus
T01_11721	E5SDP0	TGCAAATAAA	-283	plus
T01_11722	A0A0V1BHS6	TGCAAATATT	317	plus
T01_11726	A0A0V1BRJ5	TGCAAATAAA	-42	plus
T01_11733	A0A0V1BPZ6	TGCATATAAA	-93	plus
T01_11733	A0A0V1BPZ6	TATATTTGCA	-184	minus
T01_1175	A0A0V1APC4	TATATTTGCT	420	minus
T01_11757	A0A0V1BM63	TATATTTGAA	436	minus
T01_11759	A0A0V1AW29	TTTATATGCA	-459	minus
T01_11770	A0A0V1BRK7	TGCATATAAA	-471	plus
T01_11771	A0A0V1BEC1	TATATTAGCA	493	minus
T01_11774	A0A0V1BFE2	TTTATTTGCA	128	minus
T01_11778	A0A0V1BP65	TGCAAATAAA	-452	plus
T01_11783	A0A0V1BDI2	TGTATTTGCA	-154	minus
T01_11785	A0A0V1BHE6	TGCAATTATA	76	plus
T01_11785	A0A0V1BHE6	TGCTAATATA	434	plus
T01_11790	A1BQX7	TTCAAATATA	417	plus
T01_11790	A1BQX7	TGCAAGTATA	461	plus
T01_11804	A0A0V1BDY5	TGCAAATACA	-456	plus
T01_11817	A0A0V1AXY9	TATAATTGCA	229	minus
T01_11820	A0A0V1BC23	TGCAATTATA	433	plus
T01_11821	E5SFX8	TTCAAATATA	378	plus
T01_11827	A0A0V1AQY3	TATATTTGCA	-227	minus
T01_11849	A0A0V1BGG1	TATATTTGCA	308	minus
T01_11850	A0A0V1BF53	TTTATATGCA	382	minus
T01_11873	A0A0V1ARQ9	TGCATATATA	297	plus
T01_11902	A0A0V1BQ00	TGCAAATATT	230	plus
T01_11913	A0A0V1AS62	TTCAAATATA	98	plus
T01_11919	A0A0V1BS89	TGCAAATATG	354	plus
T01_11919	A0A0V1BS89	TGCATATATA	472	plus
T01_11922	E5SP43	TGCAAATATT	223	plus
T01_11932	A0A0V1C297	TGCAAATATT	-491	plus
T01_11934	A0A0V1BL24	TTCAAATATA	428	plus
T01_11934	A0A0V1BL24	TTTATTTGCA	490	minus
T01_11943	A0A0V1BCN9	TTTATTTGCA	22	minus
T01_11944	A0A0V1BIX7	TATATTTGAA	-255	minus
T01_11945	A0A0V1B439	TATATTGGCA	429	minus
T01_11950	A0A0V1C219	TTCAAATATA	-87	plus
T01_11956	A0A0V1B612	TTTATATGCA	36	minus
T01_11957	A0A0V1B325	TGCAAATATA	-3	plus
T01_11961	A0A0V1B5F5	TGCATATAAA	-110	plus
T01_11965	A0A0V1BHR6	TATATTTGCA	-452	minus
T01_11967	A0A0V1BL26	TATATTAGCA	-80	minus
T01_11972	E5SAT1	AATATTTGCA	381	minus
T01_11983	E5S0I4	TGCAAATATT	116	plus
T01_11991	E5SBP3	TATATATGCA	96	minus
T01_12003	A0A0V1B3U7	TGCAAATATT	326	plus
T01_12007	A0A0V1BLP9	TGCAAATATT	-153	plus
T01_12015	A0A0V1AIP0	AGCAAATATA	-27	plus
T01_12018	A0A0V1B151	TTCAAATATA	405	plus
T01_12018	A0A0V1B151	CATATTTGCA	-256	minus
T01_12021	A0A0V1AYS5	TATATTTGAA	-23	minus
T01_12022	A0A0V1BDX3	TTCAAATATA	-65	plus
T01_12022	A0A0V1BDX3	TGCATATATA	-27	plus
T01_12029	A0A0V1B6L9	TATATTTGCA	65	minus
T01_12031	A0A0V1BQM5	AATATTTGCA	74	minus
T01_12037	A0A0V1BRV6	TTTATATGCA	79	minus
T01_12038	A0A0V1BBK5	TATAATTGCA	-7	minus
T01_12047	A0A0V1AUU6	TATATTTGCT	-373	minus
T01_12055	A0A0V1AX49	TGCAATTATA	-171	plus
T01_12058	A0A0V1AUQ9	TATATTTGAA	-369	minus
T01_12061	A0A0V1BW72	TGCAAGTATA	198	plus
T01_12080	A0A0V1B7S0	TATATATGCA	272	minus
T01_12095	A0A0V1BU42	TATATATGCA	-424	minus
T01_12099	A0A0V1BXX3	TTTATTTGCA	-162	minus
T01_12104	A0A0V1BWQ6	TTTATTTGCA	496	minus
T01_12106	A0A0V1AT42	TGCAAGTATA	-35	plus
T01_12125	A0A0V1B1F9	TGCAAATATT	-3	plus
T01_12125	A0A0V1B1F9	TTTATATGCA	0	minus
T01_12131	A0A0V1B9P6	TGCATATATA	416	plus
T01_12138	A0A0V1BLU1	TATAATTGCA	135	minus
T01_12144	A0A0V1ATX7	TGCATATATA	-396	plus
T01_12149	A0A0V1ARJ1	TGCAAATACA	266	plus
T01_12151	A0A0V1BB60	TATATTGGCA	343	minus
T01_12152	A0A0V1BQ31	TGCAAATAAA	-467	plus
T01_12152	A0A0V1BQ31	TATAATTGCA	155	minus
T01_12181	A0A0V1B8L6	AATATTTGCA	-91	minus
T01_12185	A0A0V1B1F0	CGCAAATATA	-159	plus
T01_12186	A0A0V1BP17	TATATTTGCA	59	minus
T01_12193	A0A0V1BZX6	TATATTTGCT	-101	minus
T01_12195	A0A0V1BWW2	AATATTTGCA	-264	minus
T01_12206	A0A0V1AP33	TTTATATGCA	336	minus
T01_12206	A0A0V1AP33	TTTATTTGCA	-274	minus
T01_12222	A0A0V1AHY3	AGCAAATATA	87	plus
T01_12230	A0A0V1BI50	TTTATTTGCA	-303	minus
T01_12231	A0A0V1BMA9	TGCATATATA	232	plus
T01_12241	A0A0V1BZE9	TGCATATATA	-155	plus
T01_12246	A0A0V1BJU1	TGCAAATAAA	282	plus
T01_12249	A0A0V1B798	TGCAAATATA	427	plus
T01_12249	A0A0V1B798	AATATTTGCA	-479	minus
T01_12252	A0A0V1BZK6	TGCATATAAA	-364	plus
T01_12268	E5SY81	TATATTTGAA	64	minus
T01_12273	A0A0V1B5X5	TATATTTGAA	230	minus
T01_12283	A0A0V1BAH2	TTCAAATATA	61	plus
T01_1230	A0A0V1BL56	TATGTTTGCA	-199	minus
T01_12302	E5SPL3	TGCATATAAA	176	plus
T01_12302	E5SPL3	TGCAAATAAA	215	plus
T01_12308	A0A0V1AR07	TGCAAACATA	-482	plus
T01_12308	A0A0V1AR07	TGCTAATATA	420	plus
T01_12331	A0A0V1AUD4	TATATATGCA	-392	minus
T01_12339	A0A0V1BVE8	TTCAAATATA	40	plus
T01_12339	A0A0V1BVE8	TTTATTTGCA	302	minus
T01_12346	A0A0V1BKB0	TGCAAATAAA	-307	plus
T01_12363	A0A0V1AWU0	TTTATTTGCA	-429	minus
T01_12379	A0A0V1AWJ4	TGCAAATAAA	-108	plus
T01_12381	A0A0V1BXS3	TATATTTGAA	195	minus
T01_12392	A0A0V1C000	AATATTTGCA	-95	minus
T01_12394	A0A0V1B9A6	AATATTTGCA	416	minus
T01_12394	A0A0V1B9A6	TATATTTGCC	317	minus
T01_12397	A0A0V1BRF3	TTCAAATATA	-193	plus
T01_12404	E5SV78	TTCAAATATA	161	plus
T01_12418	A0A0V1B1B5	AATATTTGCA	105	minus
T01_12419	A0A0V1AW71	TTTATATGCA	-159	minus
T01_12434	A0A0V1BR65	TTTATTTGCA	-433	minus
T01_12453	A0A0V1B4G8	TGTATTTGCA	462	minus
T01_12457	A0A0V1BBM7	TGCAATTATA	337	plus
T01_12471	A0A0V1B8G3	TTTATTTGCA	152	minus
T01_12473	A0A0V1BZ69	TATATATGCA	-151	minus
T01_12482	A0A0V1ARV3	CATATTTGCA	-295	minus
T01_12491	E5SEB2	TTTATTTGCA	-365	minus
T01_12499	A0A0V1C166	TGCAATTATA	269	plus
T01_12501	A0A0V1BPB3	TATATTTGAA	107	minus
T01_12502	A0A0V1B5W6	CATATTTGCA	-383	minus
T01_12503	A0A0V1B6B9	TATATATGCA	-127	minus
T01_12523	A0A0V1APT6	TGCAAATATT	-142	plus
T01_12525	A0A0V1BH99	TTCAAATATA	-385	plus
T01_12525	A0A0V1BH99	TGCAATTATA	33	plus
T01_12525	A0A0V1BH99	TTTATTTGCA	-25	minus
T01_12531	A0A0V1B4Q7	TGCAAATATT	-390	plus
T01_12539	A0A0V1BUS4	TTCAAATATA	-334	plus
T01_12539	A0A0V1BUS4	AATATTTGCA	-237	minus
T01_1254	A0A0V1BIM9	TATATTTGAA	383	minus
T01_12544	A0A0V1C0N2	TGTATTTGCA	497	minus
T01_12544	A0A0V1C0N2	TATACTTGCA	-72	minus
T01_12556	A0A0V1BPP2	TGCAAATATT	272	plus
T01_12556	A0A0V1BPP2	TGCAAATATA	397	plus
T01_12556	A0A0V1BPP2	TTTATTTGCA	-405	minus
T01_12570	A0A0V1AY96	TGCATATATA	-395	plus
T01_12581	A0A0V1BZG1	CATATTTGCA	352	minus
T01_12584	A0A0V1BNB7	TATAATTGCA	143	minus
T01_1259	A0A0V1AWF7	TGCAAATACA	-75	plus
T01_126	A0A0V1BDE5	TGCAAACATA	461	plus
T01_126	A0A0V1BDE5	TATATTTGAA	347	minus
T01_12600	E5S3B2	TATATATGCA	434	minus
T01_12602	A0A0V1BN34	TATATTTGAA	-396	minus
T01_12620	A0A0V1BV50	CGCAAATATA	-329	plus
T01_12645	A0A0V1AS09	TGCAAATATG	124	plus
T01_1265	A0A0V1AXR6	TATATATGCA	249	minus
T01_12650	A0A0V1BQ18	TGCAAATATT	-488	plus
T01_12650	A0A0V1BQ18	TATATTTGAA	352	minus
T01_12652	A0A0V1AU49	TATATTAGCA	457	minus
T01_12654	E5SJ00	TGCAAATATT	252	plus
T01_12656	E5SY33	TGCAAATATT	144	plus
T01_12659	A0A0V1AVG3	TATATTTGCT	420	minus
T01_1267	A0A0V1B1H6	TGCAAATAAA	-427	plus
T01_12673	A0A0V1BKT5	TATATATGCA	-202	minus
T01_12674	A0A0V1BHF6	TGCAAATAAA	-15	plus
T01_12689	A0A0V0ZVI4	CGCAAATATA	12	plus
T01_1269	A0A0V1BFJ2	TATACTTGCA	178	minus
T01_12691	A0A0V1BYC5	TTTATATGCA	225	minus
T01_12707	E5SSX4	TATATTTGAA	-404	minus
T01_12734	A0A0V1BZJ2	TTTATTTGCA	-463	minus
T01_12735	A0A0V1B4N6	CGCAAATATA	120	plus
T01_12739	A0A0V1BIN9	AATATTTGCA	92	minus
T01_12742	A0A0V1BW86	TTTATTTGCA	268	minus
T01_1275	A0A0V1BFG6	TGCAAATAAA	-144	plus
T01_12750	A0A0V1B629	TGCATATATA	-110	plus
T01_12761	E5SH74	TATATATGCA	1	minus
T01_1277	A0A0V1BP93	AGCAAATATA	-224	plus
T01_12775	A0A0V1ANS4	TGCAAATACA	63	plus
T01_12775	A0A0V1ANS4	TGCAAATATG	483	plus
T01_12793	A0A0V1BIF0	TTTATTTGCA	91	minus
T01_12799	A0A0V1BFW0	TTTATTTGCA	172	minus
T01_12809	A0A0V1BJP9	TGCAATTATA	-487	plus
T01_12809	A0A0V1BJP9	TATATATGCA	-237	minus
T01_12809	A0A0V1BJP9	TATACTTGCA	-472	minus
T01_12813	A0A0V1AZC8	AATATTTGCA	-76	minus
T01_12816	A0A0V1C0J7	TGCAAATAAA	-143	plus
T01_12832	A0A0V1BDX5	TGCAATTATA	13	plus
T01_12834	A0A0V1B1X8	TGCATATATA	310	plus
T01_1285	A0A0V1BPA5	TTTATATGCA	55	minus
T01_12858	A0A0V1B5H9	CATATTTGCA	-88	minus
T01_1286	A0A0V1BB54	TTTATTTGCA	357	minus
T01_12860	A0A0V1BA86	TTTATTTGCA	-196	minus
T01_12860	A0A0V1BA86	TATATTTGCT	-239	minus
T01_12863	A0A0V1BSP6	CATATTTGCA	26	minus
T01_12863	A0A0V1BSP6	TATATATGCA	-465	minus
T01_12868	A0A0V1BZL8	TTTATTTGCA	-343	minus
T01_12869	A0A0V1BCA1	TGCAAATAAA	91	plus
T01_12871	E5SXM7	TATAATTGCA	-50	minus
T01_12872	A0A0V1APY0	TGCAATTATA	243	plus
T01_12875	A0A0V1BTP1	TGCAAATAAA	428	plus
T01_12885	E5SDE3	TGCAAATATT	-141	plus
T01_12885	E5SDE3	TGCAAATAAA	193	plus
T01_12887	A0A0V1BJU5	TGCATATATA	280	plus
T01_12894	A0A0V1BXS7	TTTATTTGCA	-424	minus
T01_12898	A0A0V1AQN9	TTCAAATATA	98	plus
T01_12903	A0A0V1BN58	TGTATTTGCA	50	minus
T01_12905	A0A0V1AV74	TTTATTTGCA	-92	minus
T01_12913	A0A0V1B5L5	CATATTTGCA	-286	minus
T01_12914	A0A0V1BEN9	TATATATGCA	473	minus
T01_12914	A0A0V1BEN9	TTTATTTGCA	266	minus
T01_12917	A0A0V1BNV1	TTTATATGCA	-179	minus
T01_12918	A0A0V1ATB5	TATATATGCA	48	minus
T01_12927	A0A0V1C2L0	TATATTTGAA	-353	minus
T01_12929	A0A0V1B940	TATATTTGAA	271	minus
T01_12932	A0A0V1C0L0	TGCAAATATG	-132	plus
T01_12932	A0A0V1C0L0	TTTATTTGCA	-44	minus
T01_12935	A0A0V1BP08	TATATTTGAA	-249	minus
T01_12936	A0A0V1BV70	TGCAAATATT	-271	plus
T01_12936	A0A0V1BV70	TTCAAATATA	297	plus
T01_12950	A0A0V1BJP4	AATATTTGCA	336	minus
T01_1296	A0A0V1B7V1	TGCATATATA	337	plus
T01_12972	A0A0V1AUG2	TATATTAGCA	288	minus
T01_12975	A0A0V1B6U2	TATATTTGAA	479	minus
T01_1298	A0A0V1AXP5	TTTATTTGCA	172	minus
T01_12993	A0A0V1BSK4	AATATTTGCA	-368	minus
T01_12996	A0A0V1BYQ0	TTCAAATATA	-373	plus
T01_13003	A0A0V1BT41	TATATATGCA	-83	minus
T01_13005	E5S962	TGCAAATATG	-311	plus
T01_13016	A0A0V1BI71	TGCATATATA	-165	plus
T01_13017	A0A0V1BSA3	TGCAAGTATA	-109	plus
T01_1302	E5SUQ1	TGCAAATAAA	-92	plus
T01_1302	E5SUQ1	TGCAAATATA	59	plus
T01_13020	A0A0V1B6Q9	AGCAAATATA	-354	plus
T01_13020	A0A0V1B6Q9	TGCTAATATA	127	plus
T01_13039	E5SCL1	AATATTTGCA	19	minus
T01_13047	A0A0V1BBA7	TGCAAATATT	85	plus
T01_13061	A0A0V1AQS0	TTTATTTGCA	-188	minus
T01_13074	A0A0V1B7M8	TGCAAATATA	-313	plus
T01_13083	A0A0V1BCX7	TTTATATGCA	-23	minus
T01_13089	E5S171	TTTATATGCA	-447	minus
T01_13106	E5S410	TATACTTGCA	300	minus
T01_1311	A0A0V1B1U1	TTCAAATATA	-317	plus
T01_13117	A0A0V1B2U3	TGCAAATATA	410	plus
T01_13129	A0A0V1BG64	TGCATATATA	-3	plus
T01_13140	E5SPL3	TGCATATAAA	176	plus
T01_13140	E5SPL3	TGCAAATAAA	215	plus
T01_13151	A0A0V1B1X1	TTCAAATATA	-208	plus
T01_13156	A0A0V1B694	GGCAAATATA	25	plus
T01_13158	A0A0V1BMR2	TATATTTGCA	382	minus
T01_1316	A0A0V1B1L7	TGCAAATATA	-477	plus
T01_13173	A0A0V1BPG3	TGCAAATATT	-472	plus
T01_13182	A0A0V1BK22	TATATTTGAA	496	minus
T01_13186	A0A0V1APV3	CGCAAATATA	-301	plus
T01_13186	A0A0V1APV3	TATATTTGCG	264	minus
T01_13189	E5S1T1	TATAATTGCA	47	minus
T01_13192	A0A0V1B9G4	TGCAAATATT	448	plus
T01_13203	A0A0V1B556	AGCAAATATA	-477	plus
T01_13204	A0A0V1BJA3	TGCATATATA	-311	plus
T01_13204	A0A0V1BJA3	AATATTTGCA	-308	minus
T01_13206	A0A0V1AMG9	TGCAAATACA	-277	plus
T01_13207	A0A0V1C1K6	TGCAAATACA	33	plus
T01_13211	A0A0V1BJG2	AATATTTGCA	240	minus
T01_13219	A0A0V1AWG7	TATATTTGCA	153	minus
T01_13259	A0A0V1B734	TATATATGCA	428	minus
T01_13264	A0A0V1B2L3	TTCAAATATA	396	plus
T01_13269	A0A0V1BS12	TTTATTTGCA	-433	minus
T01_13285	A0A0V1AR95	TGCAAATATT	243	plus
T01_13288	E5SU42	TATATATGCA	58	minus
T01_1330	A0A0V1BH88	TGCAAATATA	-323	plus
T01_13306	A0A0V1BZK8	AATATTTGCA	-130	minus
T01_1332	A0A0V1B5B7	TGCATATAAA	-309	plus
T01_13321	A0A0V1AL48	TGCATATAAA	158	plus
T01_13325	Q000T3	TGCAAGTATA	39	plus
T01_13327	A0A0V1BID0	TATATTTGAA	-377	minus
T01_13328	A0A0V1BV12	TGCAAATATA	-207	plus
T01_1334	A0A0V1BNJ3	TATATATGCA	-33	minus
T01_13341	A0A0V1AY23	TGCATATATA	-381	plus
T01_13342	E5SCS9	TTCAAATATA	213	plus
T01_13342	E5SCS9	TGCAACTATA	377	plus
T01_13342	E5SCS9	TGCAATTATA	400	plus
T01_13342	E5SCS9	AATATTTGCA	-69	minus
T01_13344	A0A0V1BNQ0	TGCATATAAA	-361	plus
T01_13353	A0A0V1ALG1	TATATTTGAA	253	minus
T01_13358	A0A0V0Z089	TGCAAATAAA	3	plus
T01_13361	A0A0V1BV69	TATATTTGAA	-408	minus
T01_13362	A0A0V1BJX2	TGCAAATAAA	368	plus
T01_13371	A0A0V1BB29	TATATTTGAA	297	minus
T01_13375	A0A0V1BC27	TATACTTGCA	332	minus
T01_1338	A0A0V1BWH9	TGCAATTATA	322	plus
T01_134	A0A0V1BGG8	TTCAAATATA	-139	plus
T01_13407	A0A0V1B656	TGCAATTATA	283	plus
T01_13408	A0A0V1C2J4	TGCAAATATA	-81	plus
T01_1341	A0A0V1B2Y0	TGCATATAAA	336	plus
T01_13413	A0A0V1B3R2	TGCAAATATT	-376	plus
T01_13414	A0A0V1AJS1	TGCATATAAA	-53	plus
T01_13422	E5SFK1	TGCAAATAAA	19	plus
T01_13423	A0A0V1B7B7	TGCAAATAAA	-189	plus
T01_13426	A0A0V1C0A0	TGCAAATAAA	-398	plus
T01_13429	E5S2Y1	TGTATTTGCA	399	minus
T01_13429	E5S2Y1	TATAATTGCA	-292	minus
T01_13435	E5SB57	TATATTTGCT	-321	minus
T01_13445	A0A0V1BB36	GGCAAATATA	-120	plus
T01_13447	A0A0V1BTH9	TATGTTTGCA	258	minus
T01_13452	A0A0V1BYP1	TTCAAATATA	-338	plus
T01_13459	A0A0V1AXK7	TTTATTTGCA	492	minus
T01_13471	A0A0V1BQ89	TGCATATAAA	-175	plus
T01_13471	A0A0V1BQ89	TATATTTGAA	140	minus
T01_13472	A0A0V1BWU2	TGCAAATATT	-386	plus
T01_13501	A0A0V1B9N6	AATATTTGCA	-59	minus
T01_13503	A0A0V1B045	TTCAAATATA	-284	plus
T01_13516	A0A0V1B5M9	AATATTTGCA	408	minus
T01_13530	A0A0V1BZG3	TTTATTTGCA	-68	minus
T01_1354	A0A0V1B6W8	TTCAAATATA	438	plus
T01_13541	A0A0V1BM15	TATACTTGCA	56	minus
T01_13544	A0A0V1AW03	TATATATGCA	-217	minus
T01_13549	A0A0V1AXY5	TGCAAATATT	-331	plus
T01_13554	A0A0V1ANT0	TATATTTGAA	341	minus
T01_13559	A0A0V1BKE5	TGCAACTATA	306	plus
T01_13560	A0A0V1BIS1	TGCAAATATT	-289	plus
T01_13586	A0A0V1B190	TGCAAATATT	430	plus
T01_1360	A0A0V1C042	TGCAAATATT	485	plus
T01_13600	A0A0V1BIV6	TGCAAATATT	309	plus
T01_13623	A0A0V1BQ24	TGCAAATATT	16	plus
T01_13638	A0A0V1BL50	TGCAACTATA	116	plus
T01_1364	A0A0V1C2H8	TATATTTGCT	-474	minus
T01_13641	A0A0V1C1U5	TTCAAATATA	17	plus
T01_13642	A0A0V1BCQ2	TGCATATATA	76	plus
T01_13644	A0A0V1AWS8	TGCAAATATT	220	plus
T01_13648	A0A0V1BPY8	AATATTTGCA	-83	minus
T01_13648	A0A0V1BPY8	TATATTTGCA	-208	minus
T01_13651	A0A0V1C035	TGCAAATATG	248	plus
T01_13656	A0A0V1BYF6	TGCATATATA	-242	plus
T01_13666	A0A0V1BUY6	TTCAAATATA	-207	plus
T01_13672	A0A0V1AP31	TGCAAATATT	-158	plus
T01_13680	A0A0V1BIS6	TATATATGCA	295	minus
T01_13687	A0A0V1B5K2	TGCAAATATT	473	plus
T01_13709	A0A0V1B2V1	TTCAAATATA	-394	plus
T01_13711	A0A0V1C1V2	TTCAAATATA	-73	plus
T01_13724	A0A0V1B540	TATATTAGCA	16	minus
T01_13731	A0A0V1BW99	GGCAAATATA	-390	plus
T01_13733	A0A0V1B562	TATATTTGAA	-330	minus
T01_13734	A0A0V1AZ63	TTTATTTGCA	90	minus
T01_13734	A0A0V1AZ63	TATGTTTGCA	-449	minus
T01_13740	E5S104	TGCATATATA	-138	plus
T01_13750	A0A0V1B837	TTCAAATATA	-409	plus
T01_13763	A0A0V1BU19	TGCAAATAAA	136	plus
T01_13777	A0A0V1AZM1	TGCAAATATA	353	plus
T01_13788	A0A0V1BRE4	TGCAAATATT	-287	plus
T01_1380	A0A0V1B100	AATATTTGCA	-314	minus
T01_13800	A0A0V1BZ75	TATATTTGCC	-155	minus
T01_13800	A0A0V1BZ75	TTTATTTGCA	-342	minus
T01_13803	E5SAP2	TATACTTGCA	364	minus
T01_13815	A0A0V1B8G5	TGCAACTATA	119	plus
T01_13820	A0A0V1AIH5	TGCATATAAA	-53	plus
T01_13821	A0A0V1BHT9	TGCAAATAAA	328	plus
T01_13828	A0A0V1C246	TGCAAATATT	-153	plus
T01_13829	E5S9X8	TATAATTGCA	231	minus
T01_13835	A0A0V1BQX8	TGCAAATAAA	-207	plus
T01_13835	A0A0V1BQX8	AGCAAATATA	389	plus
T01_13840	A0A0V1AXD5	TATACTTGCA	84	minus
T01_13842	A0A0V1BPC3	TGCATATATA	-254	plus
T01_13845	A0A0V1BWT5	TATATTTGCA	-482	minus
T01_1386	A0A0V1BBQ4	TGCAAATATA	-187	plus
T01_13860	A0A0V1C197	TTTATTTGCA	-319	minus
T01_13863	A0A0V1B7L5	TGCAAATAAA	-92	plus
T01_13872	A0A0V1BNK0	TATATTAGCA	495	minus
T01_13894	A0A0V1BIR5	TATATTTGCA	-188	minus
T01_13898	E5SDX7	TTTATATGCA	-275	minus
T01_13900	A0A0V1AS06	TGTATTTGCA	118	minus
T01_13905	A0A0V1BGJ3	TGTATTTGCA	-172	minus
T01_13906	A0A0V1BMS9	TTTATTTGCA	367	minus
T01_13909	A0A0V1B1J6	TATATTTGCC	460	minus
T01_13920	E5SC37	TGCAAATAAA	105	plus
T01_13929	A0A0V1BSV7	TTCAAATATA	309	plus
T01_13943	A0A0V1BHA6	TGCAACTATA	-310	plus
T01_13943	A0A0V1BHA6	TGCAAATAAA	-146	plus
T01_13949	E5SFA7	AATATTTGCA	325	minus
T01_13951	A0A0V1BH17	TGCAAATAAA	-457	plus
T01_13953	A0A0V1B4L9	AATATTTGCA	417	minus
T01_13957	A0A0V1B6W6	AATATTTGCA	-456	minus
T01_13958	A0A0V1BCU0	TATATTTGAA	95	minus
T01_1396	A0A0V1BNT8	TTCAAATATA	144	plus
T01_13971	A0A0V1BTI0	TTCAAATATA	-81	plus
T01_13971	A0A0V1BTI0	TATATTTGCT	73	minus
T01_13973	E5SUQ8	TGCATATATA	-350	plus
T01_13973	E5SUQ8	TATATATGCA	-333	minus
T01_13986	A0A0V1AS64;A0A0V1AQD9	TGCAAATATT	261	plus
T01_13986	A0A0V1AS64;A0A0V1AQD9	TGTATTTGCA	315	minus
T01_13988	A0A0V1BR39	TATACTTGCA	-160	minus
T01_13990	E5SEB4	TGCAAATAAA	-99	plus
T01_13992	A0A0V1ANP1	TGCATATAAA	92	plus
T01_13995	A0A0V1BLA6	TGCAAATAAA	-288	plus
T01_13997	A0A0V1BZZ7	TATATTTGCT	435	minus
T01_13999	A0A0V1BGP2	TATATTTGAA	-15	minus
T01_14006	A0A0V1BYD0	TGCAATTATA	235	plus
T01_14016	E5SYE4	TGCAAGTATA	432	plus
T01_14026	A0A0V1B6C3	TGTATTTGCA	342	minus
T01_14032	A0A0V1BSU5	TTCAAATATA	-332	plus
T01_14053	A0A0V1BB94	TATATATGCA	-323	minus
T01_14056	A0A0V1B744	TGCAAATATT	-430	plus
T01_14060	A0A0V1BHU1	AGCAAATATA	66	plus
T01_1408	A0A0V1C0U2	TGCAAATAAA	-278	plus
T01_14080	A0A0V1BBM2	TATACTTGCA	479	minus
T01_14080	A0A0V1BBM2	TTTATTTGCA	207	minus
T01_14088	A0A0V1BNE3	AATATTTGCA	451	minus
T01_14096	A0A0V1B2A8	TTCAAATATA	-268	plus
T01_141	A0A0V1BYW2	TATATTTGAA	9	minus
T01_14102	A0A0V1BF23	TTTATTTGCA	180	minus
T01_14111	A0A0V1BXA5	TATATTTGAA	-446	minus
T01_1412	A0A0V1AWZ5	TATATATGCA	-67	minus
T01_14124	A0A0V1B2J1	TGCAAATAAA	83	plus
T01_14126	E5SHS1	AATATTTGCA	-269	minus
T01_14128	A0A0V1AYC0	TGCAAATAAA	256	plus
T01_14139	A0A0V1BET6	TATGTTTGCA	400	minus
T01_14140	A0A0V1BCV3	TGCAAATATA	13	plus
T01_14140	A0A0V1BCV3	TATATATGCA	12	minus
T01_14142	A0A0V1BL71	AGCAAATATA	325	plus
T01_14142	A0A0V1BL71	AATATTTGCA	246	minus
T01_14151	A0A0V1B162	TGCATATAAA	-193	plus
T01_14151	A0A0V1B162	CATATTTGCA	121	minus
T01_1417	E5SIM5	TGCAAATAAA	0	plus
T01_14187	A0A0V1BIG1	TGCAAATATT	199	plus
T01_14189	A0A0V1ANP3	TTTATTTGCA	-367	minus
T01_14191	A0A0V1BHG1	TATATTTGAA	-385	minus
T01_14208	A0A0V1AT81	TGCATATATA	254	plus
T01_14208	A0A0V1AT81	TATATATGCA	267	minus
T01_1421	A0A0V1BEG5	TGCAAATAAA	424	plus
T01_1421	A0A0V1BEG5	TTTATTTGCA	-20	minus
T01_14219	A0A0V1BT10	TGCAAATACA	442	plus
T01_14219	A0A0V1BT10	TATACTTGCA	1	minus
T01_14236	A0A0V1B2S2	TGCAAATAAA	348	plus
T01_14241	A0A0V1AZ69	TGCAACTATA	-137	plus
T01_14244	A0A0V1BDN5	AGCAAATATA	85	plus
T01_14255	E5S8R2	TATATTTGAA	-68	minus
T01_14279	A0A0V1BBA6	TTCAAATATA	-10	plus
T01_14280	E5SCN2	TTTATATGCA	384	minus
T01_14288	A0A0V1BR04	TGCAAATAAA	-487	plus
T01_1430	A0A0V1B5S1	TGCAAGTATA	200	plus
T01_14306	A0A0V1BJC9	TATATTTGCA	-14	minus
T01_14314	A0A0V1BIK6	TATAATTGCA	-327	minus
T01_14316	A0A0V1C2T0	TGCAAATATG	-165	plus
T01_1432	A0A0V1B4H1	TATATTTGCA	-82	minus
T01_14325	A0A0V1BTK0	TGCAAATATG	333	plus
T01_14331	A0A0V1B2E9	TGCATATATA	-333	plus
T01_14331	A0A0V1B2E9	TGCATATAAA	120	plus
T01_14347	A0A0V1B8Z1	TTCAAATATA	-415	plus
T01_14348	A0A0V1AXG9	TATGTTTGCA	414	minus
T01_14348	A0A0V1AXG9	TTTATTTGCA	231	minus
T01_1435	A0A0V1BE72	TATAATTGCA	-142	minus
T01_14356	A0A0V1B995	TATATTTGCA	139	minus
T01_14379	E5SKQ2	AGCAAATATA	138	plus
T01_14390	E5SDL9	TATATTTGCA	427	minus
T01_14393	A0A0V1B4R0	TGCAAATAAA	-381	plus
T01_14405	A0A0V1AUN4	TATGTTTGCA	-381	minus
T01_14406	A0A0V1C2D1	TGCAATTATA	51	plus
T01_14414	A0A0V1BX63	TATATTTGAA	483	minus
T01_14414	A0A0V1BX63	AATATTTGCA	382	minus
T01_14417	A0A0V1B0L5	TGCATATATA	419	plus
T01_14417	A0A0V1B0L5	TATAATTGCA	393	minus
T01_14422	A0A0V1BPR7	TGCAATTATA	52	plus
T01_14432	A0A0V1BB79	TGTATTTGCA	208	minus
T01_14457	A0A0V1BLX0	CATATTTGCA	486	minus
T01_14462	A0A0V1B110	TATATTTGAA	492	minus
T01_14469	A0A0V1B782	CATATTTGCA	416	minus
T01_14478	A0A0V1AJN3	TATAATTGCA	2	minus
T01_14480	A0A0V1B0X5	TGCATATATA	-428	plus
T01_14486	A0A0V1AP41	TATATTTGAA	386	minus
T01_14490	A0A0V1BU24	TATATATGCA	6	minus
T01_14491	A0A0V1BR18	TGCAACTATA	177	plus
T01_14491	A0A0V1BR18	TATATATGCA	192	minus
T01_145	A0A0V1B3V3	TGCATATATA	121	plus
T01_145	A0A0V1B3V3	TATATATGCA	124	minus
T01_1450	A0A0V1BQZ3	TGCTAATATA	350	plus
T01_14502	A0A0V1B764	TATATTTGAA	-260	minus
T01_14506	A0A0V1BTI2	TGCAAATACA	83	plus
T01_14518	A0A0V1C1M5	TATATTTGAA	320	minus
T01_14518	A0A0V1C1M5	TGTATTTGCA	169	minus
T01_14528	E5SX47	TTTATTTGCA	492	minus
T01_14542	E5SPL7	TATATTTGAA	-397	minus
T01_14543	A0A0V1BGI1	TATAATTGCA	468	minus
T01_14549	A0A0V1B895	TGCATATATA	-474	plus
T01_1455	A0A0V1BUC3	TATAATTGCA	-132	minus
T01_14552	A0A0V1AZ31	TTTATTTGCA	50	minus
T01_14559	A0A0V1BBU5	TGCAAATAAA	-171	plus
T01_14561	A0A0V1BK69	TGCATATATA	-332	plus
T01_14577	A0A0V1AYS3	TTTATATGCA	19	minus
T01_14578	A0A0V1BK20	TTCAAATATA	-57	plus
T01_14590	A0A0V1BUX1	TGCAAATATT	351	plus
T01_14590	A0A0V1BUX1	TATATTTGCA	96	minus
T01_14595	E5SMY7	TTTATTTGCA	-183	minus
T01_14618	A0A0V1B4J8	AATATTTGCA	-321	minus
T01_14620	A0A0V1BDT9	TGCATATATA	-206	plus
T01_14625	A0A0V1BSX5	TTTATTTGCA	320	minus
T01_14630	A0A0V1AWQ2	TGCAAATATG	-416	plus
T01_14638	A0A0V1ANA8	TATACTTGCA	-176	minus
T01_14641	A0A0V1B773	TTTATATGCA	278	minus
T01_14644	A0A0V1C301	TATATTTGAA	329	minus
T01_1466	A0A0V1B4G3	TATATTTGCA	160	minus
T01_14662	A0A0V1AUQ9	TATATTTGAA	-295	minus
T01_14672	A0A0V1BUK6	TTTATTTGCA	76	minus
T01_14675	A0A0V1BWN2	TATATTTGAA	68	minus
T01_1468	A0A0V1BJS7	TGCAAATATG	-203	plus
T01_14685	A0A0V1BVE9	TGCAAATAAA	-136	plus
T01_14694	A0A0V1BQF1	TGCAAATATT	16	plus
T01_14696	A0A0V1AWS6	TGCAAATAAA	-240	plus
T01_14696	A0A0V1AWS6	AATATTTGCA	431	minus
T01_14710	A0A0V1BM51	TGCAAATAAA	64	plus
T01_14726	A0A0V1BRR7	TATATTTGAA	-302	minus
T01_1473	A0A0V1AZX7	TTCAAATATA	423	plus
T01_14734	A0A0V1ASU0	TTTATTTGCA	440	minus
T01_14734	A0A0V1ASU0	AATATTTGCA	-372	minus
T01_14736	A0A0V1APJ0	GGCAAATATA	26	plus
T01_1474	A0A0V1BS55	TTCAAATATA	312	plus
T01_14740	A0A0V1C0K3	TGCAAATATT	-45	plus
T01_14772	A0A0V1BUD6	TATATTTGAA	-292	minus
T01_14782	A0A0V1AMM0	TATATTTGCA	1	minus
T01_14785	A0A0V1BKW8	TGCAAATATT	-334	plus
T01_14790	A0A0V1BAE3	TTTATTTGCA	-411	minus
T01_14815	A0A0V1ATR9	TTTATATGCA	-68	minus
T01_14822	A0A0V1BQX1	TGCATATATA	74	plus
T01_14824	E5SDF4	TATATTTGAA	153	minus
T01_14851	A0A0V1AY80	TGCAAATAAA	-199	plus
T01_14859	E5SL57	AATATTTGCA	138	minus
T01_1486	A0A0V1BKI5	TGCAAATAAA	-378	plus
T01_1486	A0A0V1BKI5	TGCATATAAA	378	plus
T01_14866	A0A0V1BQI8	TATATTTGCT	-138	minus
T01_14867	A0A0V1BXU3	TGCAAATATT	407	plus
T01_14869	A0A0V1ASH7	AATATTTGCA	45	minus
T01_14876	A0A0V1BJD5	TGCAAATATA	391	plus
T01_14881	A0A0V1BDX8	TGCAATTATA	-21	plus
T01_14901	A0A0V1BD36	AATATTTGCA	201	minus
T01_14904	E5SP50	TGCAAATAAA	-46	plus
T01_14909	A0A0V1BIN0	TGCATATATA	320	plus
T01_14915	A0A0V1B7M6	TGCAAATATT	124	plus
T01_14919	A0A0V1ANL2	AATATTTGCA	25	minus
T01_14929	A0A0V1BHF2	TGCAATTATA	260	plus
T01_14930	A0A0V1B843	TGCAAATATT	-276	plus
T01_14933	A0A0V1BC22	TATATTTGAA	-173	minus
T01_14939	A0A0V1BK61	AATATTTGCA	73	minus
T01_14940	A0A0V1BQ03	TGCTAATATA	96	plus
T01_14945	A0A0V1AVB7	TGCAAATACA	-490	plus
T01_14946	A0A0V1B3C2	TGTATTTGCA	456	minus
T01_14946	A0A0V1B3C2	CATATTTGCA	304	minus
T01_14952	A0A0V1B8X1	TATATTTGCT	214	minus
T01_14956	A0A0V1BSC7	TATATTTGAA	386	minus
T01_1496	E5SQQ5	TATATATGCA	470	minus
T01_14962	A0A0V1BVT8	TGCATATAAA	220	plus
T01_14965	A0A0V1BYJ7	TATATATGCA	136	minus
T01_14965	A0A0V1BYJ7	TTTATTTGCA	53	minus
T01_14968	A0A0V1BKJ1	TGCAAATATT	418	plus
T01_14987	A0A0V1B3N6	TGCCAATATA	-188	plus
T01_14994	A0A0V1C214	TTCAAATATA	3	plus
T01_14997	A0A0V1BAF3	TGCCAATATA	33	plus
T01_15003	A0A0V1BF01	TGCAAATAAA	10	plus
T01_15003	A0A0V1BF01	TGCATATATA	58	plus
T01_15008	A0A0V1AUE5	TTCAAATATA	459	plus
T01_15018	A0A0V1BLI5	TTTATTTGCA	194	minus
T01_15022	E5S1C9	TTTATTTGCA	395	minus
T01_15030	A0A0V1B0E0	TGCAATTATA	244	plus
T01_15040	A0A0V1B486	TATAATTGCA	-66	minus
T01_1505	A0A0V1BSM4	TTCAAATATA	387	plus
T01_15059	A0A0V1BLK1	TGCTAATATA	-158	plus
T01_15069	A0A0V1BQX7	TATAGTTGCA	15	minus
T01_15070	A0A0V1B724	CATATTTGCA	365	minus
T01_15075	A0A0V1B749	TTTATTTGCA	160	minus
T01_15076	A0A0V1APC6	TATATTAGCA	298	minus
T01_15083	A0A0V1BYT5	TATATATGCA	-163	minus
T01_15085	A0A0V1B9X2	TGCAAACATA	-428	plus
T01_15087	A0A0V1BSL6	TGCAAATACA	54	plus
T01_15090	A0A0V1AVJ7	TATATTTGAA	-133	minus
T01_15096	E5S9I9	TGCAAATATA	39	plus
T01_15099	A0A0V1BAM0	TGCATATATA	-83	plus
T01_15099	A0A0V1BAM0	TATATATGCA	-80	minus
T01_15104	A0A0V1BQ59	TATATTTGCG	-376	minus
T01_1511	A0A0V1AR23	TGCATATATA	87	plus
T01_15139	A0A0V1B0R0	TTTATTTGCA	294	minus
T01_1514	A0A0V1AR88	TTTATATGCA	-39	minus
T01_15153	A0A0V1AQJ0	TTTATATGCA	-197	minus
T01_15157	A0A0V1AW43	TTCAAATATA	-469	plus
T01_15182	A0A0V1BI79	TATATATGCA	-238	minus
T01_15185	E5SX26	TGCATATAAA	33	plus
T01_152	A0A0V1BKL9	TTCAAATATA	335	plus
T01_15202	A0A0V1BQR2	TGCAAATACA	-213	plus
T01_15224	A0A0V1BUM1	TGCAAATATA	-161	plus
T01_15227	A0A0V1BKX5	TATATTTGAA	35	minus
T01_15230	A0A0V1APZ1	TTCAAATATA	8	plus
T01_15230	A0A0V1APZ1	TTTATTTGCA	-410	minus
T01_15233	A0A0V1AT89	TTCAAATATA	402	plus
T01_15233	A0A0V1AT89	TTTATTTGCA	-277	minus
T01_15237	A0A0V1BDU7	TGCAAGTATA	-409	plus
T01_15253	A0A0V1BJY0	AATATTTGCA	-52	minus
T01_15253	A0A0V1BJY0	TATATTTGCT	-488	minus
T01_15283	A0A0V1B3F8	TTTATTTGCA	370	minus
T01_15286	A0A0V1B8Y1	TGCAAATATT	338	plus
T01_15288	A0A0V1BYV2	TATAATTGCA	-287	minus
T01_15291	A0A0V1AV51	TGCAAATAAA	-245	plus
T01_15292	A0A0V0YSQ7	TATATATGCA	6	minus
T01_15301	A0A0V1C1N4	TTTATTTGCA	-284	minus
T01_15306	A0A0V1AYV6	TGCAAATATG	-317	plus
T01_15308	A0A0V1B1A6	TATATATGCA	446	minus
T01_15322	A0A0V1AX07	TATAGTTGCA	-480	minus
T01_15326	A0A0V1BZ79	TATATTTGAA	-181	minus
T01_15329	A0A0V1C0J9	TATATATGCA	272	minus
T01_15334	E5SQ79	CATATTTGCA	-360	minus
T01_15345	A0A0V1BAX2	CATATTTGCA	-271	minus
T01_15354	A0A0V1BZQ8	TGCAAATATT	146	plus
T01_15356	A0A0V1AYN9	TGCAACTATA	152	plus
T01_15369	A0A0V1B382	CATATTTGCA	-299	minus
T01_15374	E5S8B8	CGCAAATATA	222	plus
T01_15377	A0A0V1BDY6	TTCAAATATA	-39	plus
T01_15385	A0A0V1C2M5	TGCAATTATA	114	plus
T01_15389	E5S9Y6	TTTATATGCA	251	minus
T01_1539	A0A0V1B6I2	TTCAAATATA	-171	plus
T01_1539	A0A0V1B6I2	TATAATTGCA	250	minus
T01_1539	A0A0V1B6I2	TATATTGGCA	164	minus
T01_15391	A0A0V1B5V8	TATATTTGAA	297	minus
T01_15397	A0A0V1ASP4	TGCAAATACA	452	plus
T01_15405	A0A0V1ASK3	TATATTTGAA	189	minus
T01_15414	A0A0V1AVS4	TATGTTTGCA	345	minus
T01_15429	A0A0V1BNS2	TATATATGCA	-146	minus
T01_1543	A0A0V1BY65	TATATTTGCA	289	minus
T01_15445	A0A0V1B3I8	TATATTGGCA	437	minus
T01_15446	A0A0V1BPI4	TGCAATTATA	77	plus
T01_15446	A0A0V1BPI4	TTTATTTGCA	0	minus
T01_15446	A0A0V1BPI4	AATATTTGCA	-252	minus
T01_15458	A0A0V1B9X6	TTCAAATATA	-227	plus
T01_15459	A0A0V1B540	TATATTAGCA	16	minus
T01_15469	A0A0V1BGK6	TTTATTTGCA	311	minus
T01_15470	A0A0V1BZI0	TTCAAATATA	123	plus
T01_15481	A0A0V1BL97	TGCAAATAAA	-315	plus
T01_15483	A0A0V1B9V5	TTTATATGCA	-177	minus
T01_15489	A0A0V1ATG3	TGCAAATAAA	30	plus
T01_15491	A0A0V1BBA9	TGCAAATATT	-359	plus
T01_15496	A0A0V1B0B1	TGCAAACATA	458	plus
T01_15497	A0A0V1ASR8	TATATTTGAA	-174	minus
T01_15499	A0A0V1BDW9	TATATTTGCT	-212	minus
T01_15500	A0A0V1BR00	AATATTTGCA	163	minus
T01_15506	A0A0V1AVN2	AATATTTGCA	-364	minus
T01_15526	E5SQC3	TTTATTTGCA	24	minus
T01_15529	A0A0V1BRA5	TGCATATATA	175	plus
T01_15549	A0A0V1BDH0	TATACTTGCA	16	minus
T01_15552	A0A0V1B5F4	TGCTAATATA	248	plus
T01_15552	A0A0V1B5F4	TATATATGCA	-79	minus
T01_15560	A0A0V1BR63	TATATTTGCA	-399	minus
T01_15563	A0A0V1BFK3	TGCAAACATA	365	plus
T01_15570	A0A0V1BYX2	TGCAAATAAA	347	plus
T01_1559	A0A0V1BKG9	TTCAAATATA	-289	plus
T01_1561	A0A0V1BZ67	TGCAAATATT	-41	plus
T01_15610	E5S7U1	TGCAAATAAA	322	plus
T01_15611	E5SJG5	TGTATTTGCA	-36	minus
T01_15621	A0A0V1BK62	TATATATGCA	-419	minus
T01_1563	A0A0V1B6T1	TGCAAATAAA	-229	plus
T01_15631	A0A0V1BEB1	TATATTTGCA	-321	minus
T01_15635	A0A0V1B348	TGCAAATATT	-231	plus
T01_1565	A0A0V1BM19	TGCAAATAAA	-77	plus
T01_15650	A0A0V1BRZ6	TGCATATAAA	60	plus
T01_15665	E5SXQ9	AGCAAATATA	-414	plus
T01_15666	A0A0V1BNT0	TTCAAATATA	-272	plus
T01_15674	A0A0V1BJ73	TGCAAATATT	-170	plus
T01_15678	A0A0V1BJF1	TGCAAATACA	-396	plus
T01_15678	A0A0V1BJF1	CGCAAATATA	-353	plus
T01_15680	A0A0V1BX21	AGCAAATATA	-367	plus
T01_15683	A0A0V1AWF8	TATATTTGAA	-229	minus
T01_15693	A0A0V1BEC4	CATATTTGCA	-11	minus
T01_15695	A0A0V1BC07	TGCAAATATT	-97	plus
T01_157	A0A0V1B0P2	TGCCAATATA	-479	plus
T01_157	A0A0V1B0P2	TGCAAATAAA	-143	plus
T01_15717	A0A0V1AUW7	AGCAAATATA	3	plus
T01_15735	A0A0V1AYW3	AATATTTGCA	490	minus
T01_15737	E5S344	TATATTTGCA	-71	minus
T01_15741	A0A0V1B0V3	TGCTAATATA	-90	plus
T01_15744	A0A0V1B9B8	TATATTTGCT	23	minus
T01_15748	A0A0V1B461	TTCAAATATA	-25	plus
T01_15758	A0A0V1BIQ9	TTTATTTGCA	137	minus
T01_15762	A0A0V1AL18	TATATTGGCA	135	minus
T01_15772	A0A0V1B681	TGCAAATAAA	177	plus
T01_15773	A0A0V1B7C9	TGTATTTGCA	461	minus
T01_15780	A0A0V1BNA8	TGCATATAAA	117	plus
T01_15783	A0A0V1AQJ9	TATAATTGCA	382	minus
T01_15786	E5S2C9	TGTATTTGCA	180	minus
T01_15790	A0A0V1B5C7	TATGTTTGCA	355	minus
T01_15800	A0A0V1AXB0	TATATATGCA	14	minus
T01_15810	A0A0V1BKW3	TTCAAATATA	-460	plus
T01_15819	A0A0V1BKP7	TTTATTTGCA	-343	minus
T01_15821	A0A0V1B4Q3	TATATATGCA	112	minus
T01_15824	A0A0V1BUT2	TGCAATTATA	-361	plus
T01_15838	A0A0V1BPF6	TGCAAATATA	-227	plus
T01_15843	A0A0V1BK03	TGCAAATATG	-497	plus
T01_15845	A0A0V1BJ42	TGCAAATATT	-117	plus
T01_15845	A0A0V1BJ42	TATATTTGAA	-75	minus
T01_15846	A0A0V1BTR9	GGCAAATATA	-412	plus
T01_15848	E5SYJ9	TGCAAATATT	-412	plus
T01_1585	A0A0V1AVB4	TGCAAATAAA	466	plus
T01_1585	A0A0V1AVB4	TGTATTTGCA	-88	minus
T01_15856	A0A0V1B986	TATAATTGCA	-95	minus
T01_1586	A0A0V1B643	TATAATTGCA	-466	minus
T01_15860	A0A0V1BYS3	TGCAAATAAA	-408	plus
T01_15862	A0A0V1AUW9	CATATTTGCA	470	minus
T01_15868	A0A0V1C140	AATATTTGCA	251	minus
T01_15876	E5SQ54	TGCAAATACA	248	plus
T01_1588	A0A0V1B5W2	TGCAAACATA	408	plus
T01_1590	A0A0V1BH87	TTTATATGCA	-407	minus
T01_15920	A0A0V1B5N7	TGCAAATAAA	364	plus
T01_15922	A0A0V1BVT5	AATATTTGCA	-363	minus
T01_15924	A0A0V1AR13	TGCAAATATG	-249	plus
T01_15932	A0A0V1BTM0	TATATTTGCC	-176	minus
T01_15946	A0A0V1B4R7	TTTATTTGCA	-199	minus
T01_15951	A0A0V1BSH7	AATATTTGCA	-353	minus
T01_15960	A0A0V1BFR5	TGCAAATAAA	268	plus
T01_15968	A0A0V1BFX6	TATATTTGCT	-263	minus
T01_15971	A0A0V1BX08	TATATTTGAA	33	minus
T01_15973	A0A0V1BL73	TTTATTTGCA	99	minus
T01_15974	A0A0V1BEZ4	TATATTGGCA	-396	minus
T01_15979	A0A0V1C0N4	TGCAAATAAA	-141	plus
T01_15990	A0A0V1BA27	AGCAAATATA	-158	plus
T01_15992	A0A0V1AUS3	TGCAAATAAA	364	plus
T01_15993	A0A0V1AWW4	TGCAAATATG	188	plus
T01_15993	A0A0V1AWW4	TATGTTTGCA	-146	minus
T01_15995	A0A0V1BD15	TGCAAATATG	-38	plus
T01_1600	A0A0V1AUH3	TTCAAATATA	-438	plus
T01_16011	A0A0V1BD95	TATATTTGAA	-8	minus
T01_16022	A0A0V1BV06	AGCAAATATA	325	plus
T01_16024	E5SEZ8	TGCAAATATA	-237	plus
T01_16057	A0A0V1BF00	TGCAAATAAA	-27	plus
T01_16058	A0A0V1AXS3	TTTATTTGCA	202	minus
T01_16073	A0A0V1B0J4	TGTATTTGCA	-113	minus
T01_16078	A0A0V1BQ25	CATATTTGCA	65	minus
T01_16081	A0A0V1B714	TTTATTTGCA	481	minus
T01_16090	A0A0V1B9Q4	TATATTTGCA	-328	minus
T01_16096	A0A0V1B3X1	TGCATATATA	236	plus
T01_16110	A0A0V1BF43	TATAATTGCA	417	minus
T01_16113	A0A0V1BZD4	TGCAACTATA	-372	plus
T01_16118	A0A0V1BPB2	TGCAAATACA	-422	plus
T01_16122	A0A0V1BNW4	TGCAAATATT	-14	plus
T01_16122	A0A0V1BNW4	TATATTTGCC	-246	minus
T01_16138	A0A0V1B9V8	TATAATTGCA	52	minus
T01_16144	A0A0V1B6J1	TTTATTTGCA	310	minus
T01_16149	A0A0V1BZE6	TGCAAATATG	116	plus
T01_16153	A0A0V1ASQ5	TATATTTGAA	-369	minus
T01_16153	A0A0V1ASQ5	TATATTTGCG	-414	minus
T01_16154	A0A0V1BJQ7	TGCAAATATT	16	plus
T01_16157	A0A0V1BFT8	TGCAAATATA	410	plus
T01_16159	A0A0V1B9R1	TGCAAACATA	468	plus
T01_16166	A0A0V1B2S1	TATATTTGCA	289	minus
T01_16188	A0A0V1B8P2	AATATTTGCA	460	minus
T01_16188	A0A0V1B8P2	TATATATGCA	-419	minus
T01_162	A0A0V1BXM1	TGCAAATATG	264	plus
T01_16204	A0A0V1BIK5	TTCAAATATA	107	plus
T01_16211	A0A0V1BSZ8	TATATTAGCA	304	minus
T01_16213	E5RY50	AATATTTGCA	90	minus
T01_16214	A0A0V1BNU7	TATATTAGCA	-222	minus
T01_16220	A0A0V1BM50	CGCAAATATA	199	plus
T01_16224	A0A0V1BVJ6	TTTATTTGCA	350	minus
T01_16231	A0A0V1BJP6	CATATTTGCA	-246	minus
T01_16241	A0A0V1BIP7	TATATATGCA	-192	minus
T01_16242	A0A0V1C2M4	TGCAATTATA	-339	plus
T01_16247	A0A0V1B7F7	TTTATTTGCA	46	minus
T01_1625	A0A0V1BHU7	TATACTTGCA	-295	minus
T01_16251	A0A0V1BHR4	TTTATTTGCA	-250	minus
T01_16254	A0A0V1C384	TATATTTGAA	88	minus
T01_16255	A0A0V1AW05	TGTATTTGCA	161	minus
T01_16273	A0A0V1B094	TGCATATAAA	395	plus
T01_16273	A0A0V1B094	AATATTTGCA	398	minus
T01_16274	E5SC55	TGCAAATATT	313	plus
T01_16274	E5SC55	TTTATTTGCA	-261	minus
T01_16275	A0A0V1BCT0	TGCAAATAAA	-327	plus
T01_16292	A0A0V1BMV7	TGCAAGTATA	-39	plus
T01_16316	A0A0V1BZ48	TTTATTTGCA	-206	minus
T01_16317	A0A0V1ATK4	TGCAACTATA	-17	plus
T01_16317	A0A0V1ATK4	TATAATTGCA	-277	minus
T01_1636	A0A0V1BAT8	TGCAAATAAA	-324	plus
T01_164	A0A0V1BYN8	TGCAAATATT	181	plus
T01_1642	A0A0V1AYN2	TGCATATATA	384	plus
T01_1650	A0A0V1AUR2	TTCAAATATA	-5	plus
T01_1661	E5S9R2	TTTATTTGCA	488	minus
T01_1666	A0A0V1AYJ0	TATATATGCA	308	minus
T01_1668	A0A0V1AZH1	TGCAATTATA	-25	plus
T01_167	A0A0V1AYM2	TATATTTGCC	247	minus
T01_1672	A0A0V1BXC4	TATATTTGAA	221	minus
T01_1674	A0A0V1BQ32	TATATATGCA	52	minus
T01_1682	A0A0V1ARC5	TTTATTTGCA	-231	minus
T01_1685	A0A0V1AYJ4	AATATTTGCA	83	minus
T01_1709	E5SUZ1	TTTATTTGCA	281	minus
T01_1709	E5SUZ1	TTTATTTGCA	214	minus
T01_172	A0A0V1B616	TATATTTGCC	-165	minus
T01_1726	A0A0V1B0E4	TGCATATATA	-156	plus
T01_1727	A0A0V1BNS0	TGCAAATAAA	-217	plus
T01_1737	A0A0V1APX1	TGCAAATATT	-158	plus
T01_1741	E5STR9	TATATTTGAA	450	minus
T01_1748	A0A0V1BZD0	TGCATATATA	394	plus
T01_175	A0A0V1APR5	TATAGTTGCA	-142	minus
T01_1750	A0A0V1AXI8	CATATTTGCA	-361	minus
T01_1751	A0A0V1BIT1	TGCAAACATA	-262	plus
T01_1755	A0A0V1BXJ0	TATATATGCA	-83	minus
T01_1763	A0A0V1C0T9	TGCAAATACA	132	plus
T01_1763	A0A0V1C0T9	CGCAAATATA	226	plus
T01_1764	A0A0V1B610	TGCATATATA	-148	plus
T01_178	A0A0V1BU15	TGCTAATATA	-154	plus
T01_1789	A0A0V1BZJ7	TTTATATGCA	378	minus
T01_1796	A0A0V1BX92	TGCAATTATA	-46	plus
T01_1797	E5SAK2	TGCAAATAAA	-40	plus
T01_1798	A0A0V1BJT7	TATAATTGCA	286	minus
T01_1816	A0A0V1B4M7	TGCAAATATA	-420	plus
T01_1816	A0A0V1B4M7	TGCAAATATG	-238	plus
T01_1817	A0A0V1BJ50	AATATTTGCA	71	minus
T01_182	A0A0V1B6N5	TGCAAATATT	-311	plus
T01_1820	A0A0V1AZB1	TGCAAGTATA	-110	plus
T01_1824	A0A0V1B200	TATATTTGAA	12	minus
T01_1828	A0A0V1BPQ5	TATAATTGCA	51	minus
T01_1828	A0A0V1BPQ5	TATATATGCA	-271	minus
T01_183	A0A0V1BG37	TGCAAATATA	99	plus
T01_1847	A0A0V1BU04	TGCTAATATA	-62	plus
T01_1860	A0A0V1B8I5	AGCAAATATA	-9	plus
T01_1872	A0A0V1AJ08	TGCAAATATG	-113	plus
T01_1882	A0A0V1BFL3	TGCAAATATG	186	plus
T01_1883	A0A0V1BU73	TTTATTTGCA	-63	minus
T01_19	A0A0V1B8R7	TGCAAATATT	311	plus
T01_1905	A0A0V1BWY4	TGCATATATA	-72	plus
T01_1922	A0A0V1BNV9	TTTATATGCA	-248	minus
T01_1927	A0A0V1BTY3	TGCAAACATA	11	plus
T01_1930	A0A0V1B0A4	TATATATGCA	149	minus
T01_1932	A0A0V1ATP5	TGCAAATATT	75	plus
T01_1948	A0A0V1BDI9	TATATTAGCA	-73	minus
T01_1949	A0A0V1BGH5	GGCAAATATA	-218	plus
T01_1953	E5SML9	TGCAAATATT	-393	plus
T01_196	A0A0V1BHA3	TTCAAATATA	380	plus
T01_1963	A0A0V1C186	TATATATGCA	-96	minus
T01_1964	A0A0V1C0R6	TGCATATATA	395	plus
T01_1967	A0A0V1B8M4	TGCAAATAAA	-109	plus
T01_1979	A0A0V1BV80	TATATATGCA	454	minus
T01_1981	A0A0V1B386	TTCAAATATA	-371	plus
T01_1983	A0A0V1B3P8	TGCTAATATA	38	plus
T01_2006	E5SRY0	TATATATGCA	328	minus
T01_2006	E5SRY0	TATATTTGCA	-293	minus
T01_2011	A0A0V1BSR8	TGCATATAAA	293	plus
T01_2011	A0A0V1BSR8	TATATTTGAA	274	minus
T01_2012	A0A0V1C0A5	TTCAAATATA	371	plus
T01_2020	A0A0V1AP33	TTTATATGCA	336	minus
T01_2020	A0A0V1AP33	TTTATTTGCA	-274	minus
T01_2022	A0A0V1B974	TGCAAATAAA	-326	plus
T01_2035	A0A0V1B5V4	TGCAAATACA	-254	plus
T01_2036	A0A0V1AVF2	TTTATTTGCA	332	minus
T01_2044	A0A0V1BKW5	TATGTTTGCA	-143	minus
T01_2094	A0A0V1BNA6	AATATTTGCA	-409	minus
T01_2101	A0A0V1B287	TGCAAATATG	79	plus
T01_2108	A0A0V1B0Z0	TGCAAATACA	-444	plus
T01_2116	A0A0V1B378	TTTATTTGCA	-270	minus
T01_2131	A0A0V1BET7	TATATTTGAA	-389	minus
T01_2144	A0A0V1B6N8	TGCAAATAAA	-484	plus
T01_2154	A0A0V1B9Z0	TGCAAATAAA	-260	plus
T01_2159	A0A0V1BX66	TGCAAATAAA	-193	plus
T01_2170	E5S9Q8	TTCAAATATA	-182	plus
T01_2170	E5S9Q8	TATAATTGCA	-294	minus
T01_2173	A0A0V1BLJ1	TGCATATATA	197	plus
T01_2173	A0A0V1BLJ1	TTTATATGCA	200	minus
T01_2184	A0A0V1B4T1	TTTATTTGCA	303	minus
T01_2201	A0A0V1BRE3	TGCAAATATG	456	plus
T01_2202	A0A0V1C0S2	AGCAAATATA	131	plus
T01_2224	A0A0V1BT58	AATATTTGCA	-250	minus
T01_2226	A0A0V1BM32	CATATTTGCA	-69	minus
T01_2247	A0A0V1B310	TATATTTGAA	-79	minus
T01_2257	A0A0V1BKN9	TATATTTGAA	226	minus
T01_2257	A0A0V1BKN9	AATATTTGCA	-407	minus
T01_2261	A0A0V1BUB0	TGCAAATATT	-91	plus
T01_2266	A0A0V1BXQ8	TTCAAATATA	-301	plus
T01_2268	A0A0V1AZK5	TTCAAATATA	267	plus
T01_227	A0A0V1AZ59	CATATTTGCA	-372	minus
T01_2282	A0A0V1B6L9	TATATTTGCA	65	minus
T01_2285	A0A0V1AQA4	TATATTGGCA	-50	minus
T01_2288	A0A0V1BY15	TGCTAATATA	422	plus
T01_2295	A0A0V1AMX3	TTCAAATATA	41	plus
T01_2297	A0A0V1B456	TGCAAATACA	-260	plus
T01_23	A0A0V1B849	AATATTTGCA	290	minus
T01_2300	A0A0V1B1A7	TATATTTGCG	297	minus
T01_2329	A0A0V1AU31	GGCAAATATA	-462	plus
T01_2330	A0A0V1C0M3	TTCAAATATA	-388	plus
T01_2340	A0A0V1BSM7	TGCTAATATA	-179	plus
T01_2341	A0A0V1BZG6	TTTATTTGCA	26	minus
T01_2348	A0A0V1AQZ7	CGCAAATATA	-37	plus
T01_2353	A0A0V1C1M0	TGCAAATATT	-9	plus
T01_2355	A0A0V1B7C1	TGCATATATA	-13	plus
T01_2375	A0A0V1BEW7	TTCAAATATA	-257	plus
T01_2377	E5S4U6	TGCAAATATT	332	plus
T01_2390	A0A0V1BB39	TATATATGCA	417	minus
T01_2394	A0A0V1BTW5	TGCTAATATA	-445	plus
T01_2410	A0A0V1BSR6	TGCAAATATT	-310	plus
T01_2417	A0A0V1B650	TGCAAATAAA	216	plus
T01_243	A0A0V1ALF1	TTTATTTGCA	-24	minus
T01_2430	A0A0V1BXE0	TGCATATATA	312	plus
T01_2430	A0A0V1BXE0	TGCATATATA	467	plus
T01_2434	A0A0V1ALX8	TGCAAATAAA	121	plus
T01_2449	A0A0V1B5H1	TATATTTGCA	2	minus
T01_2463	A0A0V1AV40	TTCAAATATA	82	plus
T01_2466	A0A0V1AWN5	TATAATTGCA	266	minus
T01_2470	A0A0V1AMK8	TGCAAATATT	57	plus
T01_2481	A0A0V1ANZ4	TGCAAATATT	315	plus
T01_2485	A0A0V1AXJ7	TATATTTGAA	254	minus
T01_2495	A0A0V1BH55	TGCAAATATT	-354	plus
T01_250	A0A0V1AS50	TTCAAATATA	50	plus
T01_2504	A0A0V1B6P8	TGCAATTATA	-76	plus
T01_2504	A0A0V1B6P8	TATATTTGCA	-61	minus
T01_2514	A0A0V1BYJ5	TATGTTTGCA	-29	minus
T01_2516	A0A0V1B2K0	TGCAAGTATA	-342	plus
T01_2521	A0A0V1B3J7	TATATTGGCA	-285	minus
T01_2526	A0A0V1BU66	TGCAAATATA	-436	plus
T01_2526	A0A0V1BU66	TTCAAATATA	-39	plus
T01_2526	A0A0V1BU66	TTCAAATATA	98	plus
T01_2526	A0A0V1BU66	TTTATTTGCA	-477	minus
T01_254	A0A0V1B915	TTTATTTGCA	-224	minus
T01_2545	A0A0V1AVE2	TATATTTGAA	389	minus
T01_2558	E5SAW8	TATATTTGAA	326	minus
T01_2559	A0A0V1B8K2	TGCAAATATT	-278	plus
T01_2567	A0A0V1AS73	TGCAAACATA	-8	plus
T01_257	A0A0V1BBM0	TATAATTGCA	-187	minus
T01_2572	A0A0V1BPL0	TATATTTGAA	-24	minus
T01_2573	A0A0V1B264	AATATTTGCA	85	minus
T01_259	A0A0V1C1Z7	TGCAAATAAA	321	plus
T01_2591	A0A0V1AXZ6	TGCAATTATA	190	plus
T01_2596	A0A0V1BF37	TTTATTTGCA	-237	minus
T01_2598	A0A0V1BL78	TTCAAATATA	187	plus
T01_2603	A0A0V1C1J9	TGCATATAAA	-464	plus
T01_2609	A0A0V1BSZ0	AGCAAATATA	-170	plus
T01_261	A0A0V1BKA3	AGCAAATATA	-446	plus
T01_2611	A0A0V1BYT9	TTTATATGCA	-231	minus
T01_2616	A0A0V1B3D0	GGCAAATATA	67	plus
T01_2618	A0A0V1B5Z0	TATATTTGAA	434	minus
T01_2620	A0A0V1B5I9	TATATTTGCT	-38	minus
T01_2627	A0A0V1BFW7	TTTATTTGCA	-342	minus
T01_2652	A0A0V1ATR0	TATAATTGCA	259	minus
T01_266	A0A0V1BUZ4	TGTATTTGCA	-386	minus
T01_2661	A0A0V1BYL1	TATATTTGCA	367	minus
T01_2662	A0A0V1B453	TGCAATTATA	-249	plus
T01_267	A0A0V1BYJ0	TGCAAATATA	478	plus
T01_267	A0A0V1BYJ0	TTTATATGCA	481	minus
T01_2673	A0A0V1BNZ5	TTCAAATATA	285	plus
T01_2680	A0A0V1BNN5	TGCAAATATT	-457	plus
T01_2680	A0A0V1BNN5	TTTATTTGCA	-316	minus
T01_2681	A0A0V1BY24	TGCTAATATA	285	plus
T01_2684	E5SKC4	TTTATTTGCA	286	minus
T01_2684	E5SKC4	AATATTTGCA	147	minus
T01_2690	A0A0V1BQL5	TATATTTGAA	492	minus
T01_2692	A0A0V1AXS5	TGCAAATATG	-476	plus
T01_2705	A0A0V1C0J5	TGCAAACATA	292	plus
T01_2710	E5S5A5	TATATTTGCA	-300	minus
T01_2720	A0A0V1AUL1	TATATATGCA	424	minus
T01_2728	A0A0V1BC41	TGCAAATATT	63	plus
T01_2736	A0A0V1BES7	TGCAAATACA	0	plus
T01_2759	E5SCT5	TTTATTTGCA	-295	minus
T01_2765	A0A0V1BIJ5	TGCAAATAAA	-389	plus
T01_2765	A0A0V1BIJ5	TTTATTTGCA	-369	minus
T01_2769	A0A0V1BGS2	TGTATTTGCA	-396	minus
T01_2772	A0A0V1B7V9	TTTATTTGCA	-335	minus
T01_278	A0A0V1BCY1	CATATTTGCA	-130	minus
T01_2783	A0A0V0YR51	TGCATATAAA	-9	plus
T01_2795	A0A0V1C0S0	TGCAAATATT	-167	plus
T01_2797	A0A0V1B660	TGCATATATA	328	plus
T01_28	A0A0V1B3M2	TGCAAATAAA	-259	plus
T01_282	A0A0V1C0Z4	TGCATATATA	191	plus
T01_2831	A0A0V1BCJ8	TGCATATAAA	151	plus
T01_285	A0A0V1BBV7	TATATTAGCA	-140	minus
T01_2854	A0A0V1AZC0	TATACTTGCA	84	minus
T01_2878	E5SDV2	TGCAAATAAA	452	plus
T01_2878	E5SDV2	TATATATGCA	-361	minus
T01_2879	A0A0V1BMZ4	TATATTTGAA	417	minus
T01_2881	A0A0V1BSP4	TATACTTGCA	472	minus
T01_2881	A0A0V1BSP4	TTTATTTGCA	277	minus
T01_2881	A0A0V1BSP4	TATATTTGAA	235	minus
T01_289	A0A0V1B4F4	TTCAAATATA	21	plus
T01_2890	A0A0V1BRA1	TATATATGCA	262	minus
T01_2896	A0A0V1BF47	TATATATGCA	-304	minus
T01_29	A0A0V1BGW7	TTTATTTGCA	-489	minus
T01_2908	A0A0V1BCU1	TATATTTGCA	-22	minus
T01_2909	A0A0V1BZB1	TGCAAACATA	-422	plus
T01_2909	A0A0V1BZB1	TGCATATATA	-203	plus
T01_2932	A0A0V1BS14	TATAGTTGCA	-336	minus
T01_2933	A0A0V1BCJ1	TATATTTGAA	98	minus
T01_2938	A0A0V1BVP0	TATATATGCA	208	minus
T01_2941	A0A0V1BK98	TGCAATTATA	-2	plus
T01_2961	A0A0V1BZC6	TATATTTGCG	180	minus
T01_2964	A0A0V1BQU8	TATATATGCA	-287	minus
T01_2966	E5S2W1	TGCAAACATA	307	plus
T01_2968	A0A0V1APH9	TTTATTTGCA	-84	minus
T01_2973	A0A0V1AQY3	TATATTTGCA	-227	minus
T01_2976	A0A0V1AUK9	TGCATATAAA	-285	plus
T01_30	A0A0V1BJI8	TGCATATATA	225	plus
T01_3003	E5S9J9	TATATTAGCA	496	minus
T01_3004	A0A0V1BNH1	TTCAAATATA	465	plus
T01_3015	A0A0V1BP07	TATATATGCA	475	minus
T01_3027	E5RZ21	TGCAAATAAA	17	plus
T01_3029	A0A0V1C053	TTTATTTGCA	100	minus
T01_3034	A0A0V1B5N4	TTCAAATATA	266	plus
T01_304	E5SCT7	TTTATTTGCA	-377	minus
T01_3044	A0A0V1BKI7	TGCAAATATT	-57	plus
T01_3048	E5SKR3	TGCAATTATA	-124	plus
T01_3049	E5SQF9	CATATTTGCA	431	minus
T01_3054	A0A0V0YTC8	TGCATATATA	33	plus
T01_3064	A0A0V1B2R6	TTTATATGCA	168	minus
T01_3065	A0A0V1BZM6	TTTATTTGCA	-28	minus
T01_307	A0A0V1BD44	CATATTTGCA	-373	minus
T01_3070	A0A0V1B133	AATATTTGCA	-123	minus
T01_3081	A0A0V1B552	TGCAAATATT	-130	plus
T01_3085	E5SW38	TATGTTTGCA	442	minus
T01_3088	E5S345	TGCAAATATA	227	plus
T01_3088	E5S345	TATATATGCA	-468	minus
T01_3090	A0A0V1BN85	AATATTTGCA	-382	minus
T01_3100	A0A0V1BGH4	TTTATATGCA	459	minus
T01_3109	A0A0V1B8I2	TGCAAATAAA	-500	plus
T01_3142	A0A0V1C100	AATATTTGCA	67	minus
T01_3153	A0A0V1BYC7	TGCAAATAAA	486	plus
T01_3166	A0A0V1BZ58	AATATTTGCA	-226	minus
T01_3167	A0A0V1BE49	TGCAAATATT	413	plus
T01_317	A0A0V1B8L5	TTCAAATATA	73	plus
T01_3174	A0A0V1AWJ5	TATATATGCA	-166	minus
T01_3176	A0A0V1AP17	TATGTTTGCA	-89	minus
T01_3182	A0A0V1BBR9	TTTATTTGCA	-461	minus
T01_3185	A0A0V1BMQ4	TTCAAATATA	-149	plus
T01_3185	A0A0V1BMQ4	TGCATATATA	388	plus
T01_3187	E5SQZ6	TATATTTGCA	-399	minus
T01_3194	A0A0V1B233	AATATTTGCA	-184	minus
T01_3195	A0A0V1B3V0	TGCAAATAAA	-123	plus
T01_3197	A0A0V1AP13	TATATTTGCA	340	minus
T01_3200	A0A0V1BZ74	AGCAAATATA	483	plus
T01_3201	A0A0V1B0Q4	TATATTTGCA	152	minus
T01_3201	A0A0V1B0Q4	TTTATTTGCA	-224	minus
T01_3207	A0A0V1AX18	TATATTTGAA	313	minus
T01_3221	A0A0V1AU76	TTCAAATATA	-190	plus
T01_3227	E5S3P0	TGCATATATA	376	plus
T01_3227	E5S3P0	TGCATATATA	443	plus
T01_3231	A0A0V1BJ53	TGCAAATAAA	186	plus
T01_3234	A0A0V1BTR2	TGCAAATATA	-314	plus
T01_3236	A0A0V1BDV9	TGCAAATAAA	336	plus
T01_324	A0A0V1BI38	TTCAAATATA	459	plus
T01_3245	A0A0V1AX19	TATATTTGAA	460	minus
T01_3245	A0A0V1AX19	TTTATTTGCA	-408	minus
T01_3246	A0A0V1BFZ3	TTCAAATATA	438	plus
T01_3251	A0A0V1BH98	TGCAAATATA	-248	plus
T01_3270	A0A0V1BFM0	TGCAAATATT	-393	plus
T01_3276	A0A0V1AQ63	TGCATATATA	-304	plus
T01_3285	A0A0V1BB10	TATATTTGCG	-157	minus
T01_3300	A0A0V1B572	TGCAAATAAA	-435	plus
T01_3315	A0A0V1AVG1	TTTATTTGCA	322	minus
T01_3317	A0A0V1BFN9	TGCAAACATA	365	plus
T01_3319	A0A0V1BNV5	TTTATATGCA	431	minus
T01_332	A0A0V0YRU7	AATATTTGCA	30	minus
T01_3321	A0A0V1BES4	TATATTTGAA	-269	minus
T01_3326	E5S5W9	TATATATGCA	98	minus
T01_3332	A0A0V1AYP9	TTCAAATATA	259	plus
T01_3334	A0A0V1B5G2	TATATTTGAA	373	minus
T01_3334	A0A0V1B5G2	TATAATTGCA	-291	minus
T01_3334	A0A0V1B5G2	TGTATTTGCA	-416	minus
T01_3349	A0A0V1BDJ3	TTTATTTGCA	140	minus
T01_335	A0A0V1BUR3	TGCATATATA	141	plus
T01_3351	A0A0V1AUM9	TGCAAATAAA	161	plus
T01_3358	A0A0V1BB44	TGCCAATATA	-487	plus
T01_3366	E5SU10	TGCATATATA	-344	plus
T01_3369	A0A0V1BQL6	TATATTTGCA	458	minus
T01_3369	A0A0V1BQL6	TTTATTTGCA	-62	minus
T01_3384	A0A0V1C1S3	TGCAAACATA	352	plus
T01_3389	E5SAY1	TGCAAATATA	-321	plus
T01_3397	A0A0V1BD25	TGCAAATATT	27	plus
T01_340	A0A0V1BPH5	TGCAAATATT	-421	plus
T01_341	E5SQK8	TGCAAATAAA	363	plus
T01_341	E5SQK8	TATATTTGCT	-178	minus
T01_3436	A0A0V1B8G1	TGTATTTGCA	-115	minus
T01_3439	A0A0V1BMT1	TGCATATATA	246	plus
T01_344	A0A0V1BQ64	TTCAAATATA	-249	plus
T01_344	A0A0V1BQ64	TTCAAATATA	393	plus
T01_3444	A0A0V1ARW5	TGCAAATATT	164	plus
T01_3449	A0A0V1BT23	TATACTTGCA	482	minus
T01_3450	A0A0V1ATI7	TATATTAGCA	-408	minus
T01_3459	A0A0V1B7V8	TATATTTGCT	157	minus
T01_3459	A0A0V1B7V8	TATATTAGCA	-324	minus
T01_3463	E5S345	TGCAAATATA	227	plus
T01_3463	E5S345	TATATATGCA	-468	minus
T01_3468	A0A0V1ANV4	TATATTTGCA	-284	minus
T01_3476	A0A0V1AW31	TATATATGCA	-277	minus
T01_3488	E5STD7	TGCAAATATT	455	plus
T01_3492	A0A0V1AY98	TGCAACTATA	-87	plus
T01_3492	A0A0V1AY98	TATATTTGCT	-461	minus
T01_3499	A0A0V1B966	TGCAAATAAA	353	plus
T01_3514	A0A0V1BSP8	TATATTTGCA	269	minus
T01_3525	A0A0V1B9W1	TATATTTGCC	-222	minus
T01_353	A0A0V1AYH7	TATATATGCA	-169	minus
T01_3536	A0A0V1B544	TATATTGGCA	-50	minus
T01_3548	A0A0V1AQN5	TGCAAATATG	378	plus
T01_3558	A0A0V1BR95	TATGTTTGCA	-446	minus
T01_3564	A0A0V1AWX8	TATATATGCA	-230	minus
T01_3564	A0A0V1AWX8	TATATATGCA	-257	minus
T01_358	A0A0V1ATH5	AATATTTGCA	-393	minus
T01_3582	A0A0V1AXK1	TGCAAATACA	67	plus
T01_3583	A0A0V1B737	TATGTTTGCA	245	minus
T01_3589	A0A0V1AW59	TATATTTGAA	-357	minus
T01_3591	A0A0V1C1R4	TGCAAACATA	218	plus
T01_3594	A0A0V1BV66	AGCAAATATA	199	plus
T01_3618	A0A0V1B6X3	TTCAAATATA	51	plus
T01_3623	A0A0V1BTV2	TGCAAATATT	-354	plus
T01_3626	A0A0V1AZP1	TGCATATAAA	158	plus
T01_3627	A0A0V1BPQ6	TGCATATATA	-261	plus
T01_3641	A0A0V1BGF6	TATAATTGCA	307	minus
T01_3654	A0A0V1B7W8	TATATTTGAA	26	minus
T01_3655	A0A0V1BKY2	TGCAAATACA	463	plus
T01_3658	A0A0V1ATU6	TGCATATAAA	-151	plus
T01_3661	A0A0V1AV46	TGCAAATATG	-90	plus
T01_3665	A0A0V1AVV4	TTCAAATATA	-132	plus
T01_3669	E5SI73	TTTATTTGCA	-52	minus
T01_3680	A0A0V1BXB3	TTCAAATATA	-239	plus
T01_3680	A0A0V1BXB3	TTCAAATATA	-116	plus
T01_3683	A0A0V1BK59	TTTATTTGCA	-467	minus
T01_3688	A0A0V1B8V0	TATATATGCA	464	minus
T01_3688	A0A0V1B8V0	AATATTTGCA	134	minus
T01_3689	A0A0V1AVM2	TGCATATATA	-104	plus
T01_3691	A0A0V1B7E8	TGCATATAAA	364	plus
T01_3694	A0A0V1BPR5	TGCAAATATG	400	plus
T01_3698	A0A0V1BRP0	TGTATTTGCA	-47	minus
T01_3709	A0A0V1BZK0	CATATTTGCA	-129	minus
T01_3726	A0A0V1BJ30	CATATTTGCA	421	minus
T01_3733	A0A0V1BRG3	TGCAAACATA	272	plus
T01_3733	A0A0V1BRG3	TATATTTGCT	359	minus
T01_3752	A0A0V1BDH7	TGCAAATAAA	-95	plus
T01_3755	A0A0V1B3X7	TATATTTGCG	-169	minus
T01_3757	A0A0V1BFR6	TTTATTTGCA	95	minus
T01_3763	A0A0V1BT38	TGCAAACATA	37	plus
T01_3772	A0A0V1B142	TTCAAATATA	-500	plus
T01_3772	A0A0V1B142	TATATTTGAA	53	minus
T01_3793	A0A0V1BDM6	TGCAAATAAA	124	plus
T01_3799	E5SB56	AGCAAATATA	340	plus
T01_3805	A0A0V1BR31	TGCAACTATA	281	plus
T01_3819	A0A0V1BL95	TGCAAATACA	362	plus
T01_3841	A0A0V1B1Q9	CATATTTGCA	20	minus
T01_3845	A0A0V1AV55	AATATTTGCA	365	minus
T01_3847	A0A0V1B8X0	TGCTAATATA	305	plus
T01_3853	A0A0V1BD53	TATATTTGAA	93	minus
T01_3871	A0A0V1B6V1	TTTATTTGCA	220	minus
T01_3874	A0A0V1BQE9	TGCAATTATA	7	plus
T01_3879	E5S1C8	TGCAAATAAA	40	plus
T01_3911	A0A0V1B898	TGCAAATAAA	31	plus
T01_3915	A0A0V1C044	TGCATATAAA	183	plus
T01_3916	E5S9I9	TGCAAATATA	39	plus
T01_3919	A0A0V1C0Y2	GGCAAATATA	-44	plus
T01_392	A0A0V1AUL3	AATATTTGCA	63	minus
T01_3922	A0A0V1BU08	TGCAAATAAA	435	plus
T01_3923	A0A0V1AXZ9	TATATTTGCG	377	minus
T01_3927	A0A0V1BV21	TGCATATATA	54	plus
T01_3930	E5S5Y6	TATATTGGCA	61	minus
T01_3935	A0A0V1BT06	TGCAAATATT	-271	plus
T01_3938	A0A0V1B1H7	TGCAAATATA	446	plus
T01_3938	A0A0V1B1H7	TTTATTTGCA	-403	minus
T01_3949	A0A0V1C0D3	AATATTTGCA	-278	minus
T01_3950	A0A0V1BAR8	TGCAAATATG	-278	plus
T01_3952	E5RZ21	TGCAAATAAA	17	plus
T01_3953	A0A0V1BXV5	TGTATTTGCA	219	minus
T01_396	A0A0V1B5M1	TGCAAATAAA	88	plus
T01_3960	A0A0V1BJC3	TGCAAATACA	356	plus
T01_3960	A0A0V1BJC3	TGTATTTGCA	395	minus
T01_3966	A0A0V1B8K5	TGCAAATATT	462	plus
T01_3966	A0A0V1B8K5	TATATTTGCT	-349	minus
T01_397	A0A0V1B0H0	TGCAACTATA	429	plus
T01_3977	A0A0V1BDJ8	TATACTTGCA	-272	minus
T01_3978	A0A0V1B9H7	TGCAAACATA	-12	plus
T01_3978	A0A0V1B9H7	TATATTTGCT	378	minus
T01_3979	A0A0V1AV10	TGCAAATATT	254	plus
T01_3983	A0A0V1BCX6	TGCAAATACA	-298	plus
T01_3988	A0A0V1AVU8	GGCAAATATA	467	plus
T01_4002	A0A0V1BN96	TATATTTGCA	-129	minus
T01_4030	A0A0V1BPK2	TATATTTGCA	206	minus
T01_4033	A0A0V1BK32	TGCAAATATG	-179	plus
T01_4034	A0A0V1BTI1	TATATTTGAA	45	minus
T01_404	A0A0V1BV42	TGCAAATATT	91	plus
T01_4045	A0A0V1BRT7	TGCATATATA	387	plus
T01_4047	A0A0V1B6R3	AGCAAATATA	-31	plus
T01_4049	A0A0V1AXX6	TTCAAATATA	389	plus
T01_405	A0A0V1BGX6	TATATTGGCA	192	minus
T01_4055	A0A0V1BYW5	TGCAAATAAA	209	plus
T01_4068	A0A0V1BW84	TGTATTTGCA	109	minus
T01_4070	E5SN08	TGCTAATATA	-430	plus
T01_4072	A0A0V1BR50	TGCAAATATT	249	plus
T01_4088	E5SJE8	TATACTTGCA	37	minus
T01_410	A0A0V1B659	TATATTTGAA	-175	minus
T01_4100	A0A0V1C0U8	TTTATATGCA	403	minus
T01_4113	A0A0V1C0Z0	TGCAATTATA	-424	plus
T01_4119	A0A0V1C0R1	TATATTTGAA	469	minus
T01_4123	E5S7X8	TGCAAATACA	-132	plus
T01_4131	A0A0V1B3T6	CGCAAATATA	106	plus
T01_4132	E5SEN7	AATATTTGCA	-351	minus
T01_4134	A0A0V1BUR6	TTCAAATATA	419	plus
T01_4141	A0A0V1BTB1	TTCAAATATA	458	plus
T01_4141	A0A0V1BTB1	TTTATATGCA	-479	minus
T01_4146	A0A0V1AYH9	TATAATTGCA	7	minus
T01_4148	A0A0V1BCK3	TTTATTTGCA	323	minus
T01_4150	A0A0V1C168	TGCAAATATG	-470	plus
T01_4160	A0A0V1B3P7	AGCAAATATA	434	plus
T01_4163	A0A0V1B9Y3	TATATTTGAA	-251	minus
T01_4170	E5SEJ1	TTTATTTGCA	-361	minus
T01_4181	A0A0V1BQA2	TGCAATTATA	-255	plus
T01_4188	A0A0V1B7L2	TGCATATATA	441	plus
T01_4198	A0A0V1B1M3	TATATTTGCA	77	minus
T01_4205	A0A0V1BT07	TGTATTTGCA	447	minus
T01_4214	E5SAS6	TGCAATTATA	34	plus
T01_4225	A0A0V1C2V3	TGCAAATATA	-43	plus
T01_423	A0A0V1B543	TATAGTTGCA	265	minus
T01_4230	A0A0V1ATH5	AATATTTGCA	-405	minus
T01_4234	E5SSH1	TTCAAATATA	-259	plus
T01_4234	E5SSH1	AATATTTGCA	-217	minus
T01_4238	B0FJW6	TGCAAGTATA	452	plus
T01_4238	B0FJW6	AATATTTGCA	350	minus
T01_4244	E5SF41	TGCAAGTATA	-274	plus
T01_4245	A0A0V1AQF8	TATATTTGCC	246	minus
T01_4248	A0A0V1BLN5	TGCATATAAA	-369	plus
T01_4255	A0A0V1BHF4	TTCAAATATA	-479	plus
T01_4258	A0A0V1BIC1	TATATATGCA	-357	minus
T01_4265	A0A0V1BGY6	TATATTTGAA	301	minus
T01_4268	A0A0V1APX1	TGCAAATATT	-158	plus
T01_427	A0A0V1AWG1	TGCAAATATA	162	plus
T01_4291	A0A0V1B5T5	TATATTTGAA	-143	minus
T01_4304	A0A0V1BVA3	TGCAAATATG	458	plus
T01_4306	A0A0V1BKP5	TATATTTGCA	136	minus
T01_4307	A0A0V1BUA3	TGCAAACATA	-159	plus
T01_4310	A0A0V1B7L1	AATATTTGCA	255	minus
T01_4312	A0A0V1BDD8	TATATTTGAA	322	minus
T01_4317	A0A0V1B723	TATATTTGCA	126	minus
T01_4318	A0A0V1B9P7	TATATATGCA	-204	minus
T01_4319	A0A0V1AN35	TATATTTGAA	-251	minus
T01_4324	A0A0V1C3U5	GGCAAATATA	-45	plus
T01_4329	E5S4D9	TTTATATGCA	374	minus
T01_4330	A0A0V1BME5	TTCAAATATA	-310	plus
T01_4337	A0A0V1BBQ3	TATATTTGAA	343	minus
T01_4338	A0A0V1BPU5	TGCAAATAAA	154	plus
T01_4354	A0A0V1AR07	TGCAAACATA	-482	plus
T01_4354	A0A0V1AR07	TGCTAATATA	420	plus
T01_4360	A0A0V1C0F5	TGCAAATACA	-23	plus
T01_4363	A0A0V1B871	TTTATTTGCA	186	minus
T01_4364	A0A0V1BEB2	AATATTTGCA	141	minus
T01_4366	A0A0V1B3N8	TGCAAATAAA	217	plus
T01_4368	A0A0V1BWF6	TGCATATATA	-435	plus
T01_4387	A0A0V1BI34	AGCAAATATA	-430	plus
T01_44	A0A0V1BL37	TATAGTTGCA	-101	minus
T01_4409	A0A0V1BXT3	TGCAACTATA	-53	plus
T01_4418	A0A0V1APN2	TATATTTGAA	246	minus
T01_442	A0A0V1AWE5	TATATTTGCA	120	minus
T01_4422	A0A0V1BQ06	TTCAAATATA	181	plus
T01_4426	A0A0V1AXB9	TGCAAATATT	-231	plus
T01_4436	A0A0V1APV5	CGCAAATATA	146	plus
T01_445	A0A0V1BPN6	TATATTTGCC	490	minus
T01_4451	A0A0V1APD9	AATATTTGCA	453	minus
T01_4453	A0A0V1AZQ9	TATATATGCA	313	minus
T01_4470	A0A0V1BCF9	TGCAAGTATA	-177	plus
T01_4471	A0A0V1BCC7	TATATTTGAA	324	minus
T01_4477	A0A0V1B8V9	TATATATGCA	-221	minus
T01_4483	A0A0V1BVY6	TATATTTGAA	-216	minus
T01_4487	A0A0V1B3K5	TATATTTGCT	290	minus
T01_4491	A0A0V1BFQ7	TATACTTGCA	-439	minus
T01_4499	A0A0V1BTJ4	TTTATATGCA	120	minus
T01_450	A0A0V1ALY3	TGCAACTATA	208	plus
T01_4507	A0A0V1BTS3	TATATTTGAA	-266	minus
T01_4510	A0A0V1BE45	TGCAATTATA	-277	plus
T01_4527	A0A0V1BV62	TATAATTGCA	-136	minus
T01_4532	A0A0V1C2N3	TATATTTGAA	-458	minus
T01_4539	A0A0V1BQ50	AATATTTGCA	172	minus
T01_4545	A0A0V1BYU7	CGCAAATATA	-140	plus
T01_4556	A0A0V1BXZ1	TGCAAATATA	-320	plus
T01_4556	A0A0V1BXZ1	TTTATTTGCA	-299	minus
T01_4571	A0A0V1BQQ2	TGCAAATAAA	443	plus
T01_4580	A0A0V1BVP2	TATATTTGAA	41	minus
T01_4581	A0A0V1AZQ7	TTTATTTGCA	-277	minus
T01_4585	A0A0V1BNI4	TTTATTTGCA	95	minus
T01_4586	A0A0V1C142	TGCAATTATA	161	plus
T01_4586	A0A0V1C142	TTTATTTGCA	164	minus
T01_4602	A0A0V1B5A2	TGCAAATATA	274	plus
T01_4607	A0A0V1BZ36	TGCATATATA	-464	plus
T01_4610	A0A0V1B3L9	TGCATATATA	56	plus
T01_4610	A0A0V1B3L9	TATATATGCA	59	minus
T01_4612	A0A0V1BK77	TGCAAATAAA	-114	plus
T01_462	A0A0V1BWN6	TATATTTGAA	476	minus
T01_4624	A0A0V1BT26	TGCAAATAAA	182	plus
T01_4634	A0A0V1ASQ2	TATATTTGCA	-179	minus
T01_4635	A0A0V1APL8	TGCAAATAAA	-162	plus
T01_4647	E5SH35	TGCAAATATT	123	plus
T01_465	A0A0V1BG56	TATATTTGCC	-28	minus
T01_4657	A0A0V1BJG9	TGCATATATA	-233	plus
T01_466	E5SBZ0	AGCAAATATA	-414	plus
T01_4670	A0A0V1B6N7	TTTATTTGCA	334	minus
T01_4671	A0A0V1B0E3	TGCAAATATT	-179	plus
T01_4674	A0A0V1AQR5	AGCAAATATA	242	plus
T01_468	A0A0V1BR27	TATATTTGCA	-468	minus
T01_4688	E5SXN8	TATATTTGCA	469	minus
T01_4696	A0A0V1BUV4	TATATTTGAA	-33	minus
T01_4701	A0A0V1BG16	TGCAAATAAA	278	plus
T01_4705	E5SDN7	TTTATTTGCA	-141	minus
T01_4712	A0A0V1BKT3	TGCAAATATT	224	plus
T01_4713	A0A0V1BGR9	CATATTTGCA	-139	minus
T01_4714	A0A0V1ANP5	TTCAAATATA	8	plus
T01_4720	A0A0V1BF74	TGCATATAAA	-320	plus
T01_4735	A0A0V1B102	TGTATTTGCA	-358	minus
T01_4744	A0A0V1BWH1	TTCAAATATA	317	plus
T01_4744	A0A0V1BWH1	TATATTTGCT	5	minus
T01_4754	A0A0V1B4R2	TGCAAATATA	179	plus
T01_4777	A0A0V1ALK9	TGCAAATATT	6	plus
T01_4779	A0A0V1BR52	TATATTTGAA	-281	minus
T01_4784	A0A0V1BQD1	TTTATATGCA	-273	minus
T01_4790	A0A0V1AU66	TGCAATTATA	-473	plus
T01_4794	E5SAW9	TTTATATGCA	-59	minus
T01_48	A0A0V1AZQ2	TGCAAATATA	353	plus
T01_480	E5SA25	TGCATATATA	248	plus
T01_4800	A0A0V1B968	TTTATATGCA	470	minus
T01_4805	A0A0V1BLV6	TGCAAATATG	-411	plus
T01_4806	E5SDL8	TTTATATGCA	-217	minus
T01_4810	A0A0V1BKD4	TGCCAATATA	54	plus
T01_4822	A0A0V1AV26	TGCATATATA	141	plus
T01_4824	A0A0V1AXQ6	AATATTTGCA	-89	minus
T01_4833	A0A0V1B886	TGCAAATATT	446	plus
T01_4836	A0A0V1BCP8	TATATATGCA	-192	minus
T01_4840	A0A0V1BVN7	AATATTTGCA	-200	minus
T01_4842	A0A0V1BZ71	TGCAAATAAA	-196	plus
T01_4843	A0A0V1BMX2	TATATTTGCC	-216	minus
T01_4844	A0A0V1B254	TATATTTGAA	-256	minus
T01_4848	A0A0V1BD90	TGCAAATACA	162	plus
T01_4848	A0A0V1BD90	TTTATATGCA	-103	minus
T01_4857	A0A0V1AVG7	TTTATTTGCA	-219	minus
T01_4868	A0A0V1B3L6	TATATTTGAA	-128	minus
T01_4876	A0A0V1ARV7	TTTATTTGCA	118	minus
T01_4877	A0A0V1BGV1	TTTATTTGCA	183	minus
T01_4884	A0A0V1B5U9	TGCAAATATT	97	plus
T01_4895	A0A0V1BTL9	TGCATATATA	-193	plus
T01_4898	A0A0V1AN14	TGCAAATATT	-202	plus
T01_4906	A0A0V1BP36	TGCATATATA	-54	plus
T01_4918	A0A0V1BI74	TGCAATTATA	458	plus
T01_4920	A0A0V1B7P4	TATATATGCA	75	minus
T01_4925	A0A0V1ARW5	TGCAAATATT	164	plus
T01_4926	A0A0V1B9Z2	TATAGTTGCA	48	minus
T01_4927	A0A0V1B4L7	TATGTTTGCA	-66	minus
T01_4938	E5SIS2	TGTATTTGCA	339	minus
T01_4965	A0A0V1BID7	TGCAAACATA	-332	plus
T01_4968	A0A0V1B1G7	TGCAAATACA	-334	plus
T01_497	A0A0V1BB84	TGCAAATAAA	-275	plus
T01_4978	A0A0V1C091	TATAATTGCA	284	minus
T01_4999	A0A0V1B3T4	TTCAAATATA	321	plus
T01_4999	A0A0V1B3T4	TATATTTGCA	-243	minus
T01_5001	A0A0V1B6J6	TTCAAATATA	-222	plus
T01_5007	A0A0V1B8M5	TGCCAATATA	-143	plus
T01_5007	A0A0V1B8M5	TGCAAATATG	441	plus
T01_5015	A0A0V1AUG8	TATATTTGCT	373	minus
T01_5016	A0A0V1BX79	TGCAAATATT	250	plus
T01_502	A0A0V1B9K9	TGCAAATATT	154	plus
T01_5023	E5RZ06	TATAATTGCA	-16	minus
T01_5030	A0A0V1C2M1	TGCATATATA	427	plus
T01_5030	A0A0V1C2M1	TATATATGCA	57	minus
T01_5038	A0A0V1AXB6	TGCAAATAAA	-119	plus
T01_5041	A0A0V1AY52	TTTATTTGCA	-27	minus
T01_5049	A0A0V1AVC1	TTCAAATATA	-359	plus
T01_5049	A0A0V1AVC1	TATAATTGCA	-344	minus
T01_5054	A0A0V1AR49	TGCAAATATT	243	plus
T01_5059	A0A0V1BY93	AATATTTGCA	168	minus
T01_5061	A0A0V1BR34	TATATTTGCT	443	minus
T01_5070	A0A0V1BQU5	TGCAAATAAA	464	plus
T01_5079	A0A0V1BKV9	TATAATTGCA	-462	minus
T01_5082	A0A0V1BJH6	TATAGTTGCA	-132	minus
T01_5084	A0A0V1B175	AATATTTGCA	462	minus
T01_5086	A0A0V1BQ94;A0A0V1BPC3	TGCATATATA	-232	plus
T01_5096	A0A0V1BGK7	TGCATATATA	362	plus
T01_5096	A0A0V1BGK7	TATATATGCA	387	minus
T01_5098	A0A0V1B8T4	TATATTTGAA	-164	minus
T01_5098	A0A0V1B8T4	TATATATGCA	-488	minus
T01_5119	A0A0V1BKF7	CATATTTGCA	-104	minus
T01_5120	A0A0V1B1T8	TGCAAATATG	-75	plus
T01_5120	A0A0V1B1T8	TGCAAATACA	-65	plus
T01_5123	A0A0V1ARK4	TATAGTTGCA	-142	minus
T01_5128	A0A0V1C2P7	TGCAAATAAA	-41	plus
T01_5130	A0A0V1B818	TTTATTTGCA	180	minus
T01_5142	A0A0V1BM34	TTTATTTGCA	-322	minus
T01_5150	A0A0V1BW24	AATATTTGCA	-144	minus
T01_5161	A0A0V1BH68	TGCAAATACA	-458	plus
T01_5171	A0A0V1B4K0	TGCAAATATA	318	plus
T01_5177	A0A0V1BTC6	TTTATTTGCA	-259	minus
T01_518	E5RYZ2	TGCAAATATT	-132	plus
T01_5182	A0A0V1BUB6	TATGTTTGCA	-117	minus
T01_5194	A0A0V1BY80	TGCAAATATA	191	plus
T01_52	A0A0V1ATC3	TGCAAATATT	291	plus
T01_5206	A0A0V1BBG7	TATAATTGCA	-466	minus
T01_522	A0A0V1BB17	TATGTTTGCA	259	minus
T01_5226	A0A0V1B471	TTTATATGCA	-300	minus
T01_5240	A0A0V1ASM5	TGCAAATATT	292	plus
T01_5253	A0A0V1B198	TTCAAATATA	-59	plus
T01_5255	A0A0V1BWQ1	AATATTTGCA	257	minus
T01_5256	A0A0V1BAL2	TATACTTGCA	54	minus
T01_5259	A0A0V1B9N3	TGCAAACATA	-54	plus
T01_5267	A0A0V1AY64	TGCATATATA	-420	plus
T01_5269	A0A0V1BTY4	TGCAAATATT	-174	plus
T01_5269	A0A0V1BTY4	TTTATTTGCA	-171	minus
T01_5274	A0A0V1B6R9	TATATTTGAA	487	minus
T01_5276	A0A0V1BNI3	TATATTTGAA	245	minus
T01_5279	A0A0V1AWZ2	TGCAAATATG	418	plus
T01_5281	A0A0V1B622	TATATTTGAA	287	minus
T01_5302	A0A0V1BCE1	TGCAAGTATA	-105	plus
T01_5304	A0A0V1BNS3	TGCATATAAA	198	plus
T01_5327	A0A0V1BGA8	CATATTTGCA	-318	minus
T01_5336	A0A0V1BPY0	TGCATATAAA	-50	plus
T01_5344	A0A0V1BQJ1	AATATTTGCA	-218	minus
T01_5355	A0A0V1BRK9	TGCAAGTATA	-418	plus
T01_5371	A0A0V1AP11	AATATTTGCA	-105	minus
T01_5378	A0A0V1BAL3	TGCAAATAAA	-66	plus
T01_5387	A0A0V1AQA7	TGCATATAAA	21	plus
T01_5389	A0A0V0YZ41	AGCAAATATA	42	plus
T01_5389	A0A0V0YZ41	TATATTTGAA	57	minus
T01_5389	A0A0V0YZ41	TTTATTTGCA	-28	minus
T01_5392	A0A0V1B9F5	TGCTAATATA	450	plus
T01_5402	A0A0V1B5F4	TGCTAATATA	248	plus
T01_5402	A0A0V1B5F4	TATATATGCA	-79	minus
T01_541	A0A0V1AZ74	TATATATGCA	-102	minus
T01_5410	A0A0V1BZZ4	TGCAAATATA	-122	plus
T01_5413	A0A0V1BAY3	TATATTTGAA	-67	minus
T01_5418	A0A0V1C2K7	TGCATATAAA	-127	plus
T01_5441	A0A0V1BFH8	AATATTTGCA	-36	minus
T01_5443	A0A0V1C0A9	TATATTTGAA	-306	minus
T01_5457	A0A0V1B3G3	TATATTTGCT	143	minus
T01_546	A0A0V1BU65	TGCTAATATA	277	plus
T01_546	A0A0V1BU65	TATATTTGAA	-295	minus
T01_5475	A0A0V1B286	TATATTTGCT	364	minus
T01_5476	A0A0V1AUB0	AATATTTGCA	253	minus
T01_5477	A0A0V1BKB2	TTTATTTGCA	272	minus
T01_5480	A0A0V1BKM0	TATATTTGCA	21	minus
T01_5489	A0A0V1B4V8;A0A0V1B572	TGCAAATAAA	-450	plus
T01_5498	A0A0V1BYD2	AATATTTGCA	-7	minus
T01_5506	A0A0V1BFV4	TGCAAATACA	85	plus
T01_5508	A0A0V1AVG6	TATATTTGAA	-22	minus
T01_5509	A0A0V1BNA9	TGCAAATATT	-9	plus
T01_5538	A0A0V1BWC1	TGCAAATATT	162	plus
T01_5543	A0A0V1BMG0	TATACTTGCA	-275	minus
T01_5546	A0A0V1APD9	AATATTTGCA	453	minus
T01_5552	A0A0V1BE16	CATATTTGCA	-442	minus
T01_5556	A0A0V1AT96	TGCATATATA	-384	plus
T01_5560	A0A0V1C3J4	TTCAAATATA	-414	plus
T01_5576	A0A0V1BFV3	AATATTTGCA	-470	minus
T01_5582	A0A0V1B6L0	TATAGTTGCA	151	minus
T01_5619	A0A0V1BDU1	AATATTTGCA	172	minus
T01_5626	E5S1W0	TGCAAATAAA	-141	plus
T01_5637	A0A0V1BB49	TGCAAATAAA	-190	plus
T01_5641	E5SNQ8	AGCAAATATA	400	plus
T01_5645	A0A0V1C3C2	TATATTGGCA	-324	minus
T01_5647	A0A0V1BYW3	TATATTTGAA	-149	minus
T01_5648	A0A0V1B5U3	TTTATTTGCA	237	minus
T01_5651	A0A0V1BWT6	CGCAAATATA	-214	plus
T01_5651	A0A0V1BWT6	TATAGTTGCA	275	minus
T01_5672	A0A0V1BR29	TATAATTGCA	151	minus
T01_5692	A0A0V1AQV3	TGCAAATATT	28	plus
T01_5700	A0A0V1AXI5	TGCAAATAAA	-188	plus
T01_5704	A0A0V1ARI9	TGCAAGTATA	-35	plus
T01_5709	A0A0V1B0E9	CATATTTGCA	-143	minus
T01_5721	A0A0V1ALT2	TGCAAACATA	-104	plus
T01_5723	A0A0V1BF84	TGTATTTGCA	177	minus
T01_5729	A0A0V1BWZ8	TATATTTGCT	-121	minus
T01_575	A0A0V1ANT0	TATATTTGAA	341	minus
T01_5753	A0A0V1AXH8	TGCAAATATG	-493	plus
T01_5753	A0A0V1AXH8	TGCATATATA	-464	plus
T01_5757	A0A0V1BF61	TATATTTGCA	-379	minus
T01_5777	A0A0V1AT94	TGCCAATATA	45	plus
T01_5787	A0A0V1AS16	CATATTTGCA	200	minus
T01_5793	A0A0V1BRQ9	TGCAAACATA	-390	plus
T01_58	A0A0V1B7Q8	TATATATGCA	70	minus
T01_5804	A0A0V1BR64	TGCAAATATT	-226	plus
T01_5812	A0A0V1BUF5	CGCAAATATA	-53	plus
T01_5834	A0A0V1B6V3	TGCAAATATT	-230	plus
T01_5834	A0A0V1B6V3	TTTATTTGCA	-160	minus
T01_5846	A0A0V1B5U8	TTCAAATATA	80	plus
T01_585	A0A0V1BQM3	TGCATATATA	-63	plus
T01_5851	A0A0V1AXU1	TGCAAATATT	120	plus
T01_5858	A0A0V1BKD3	TATAATTGCA	-390	minus
T01_5865	A0A0V1AZR9	AATATTTGCA	-364	minus
T01_5867	A0A0V1B5X3	TGCATATATA	355	plus
T01_5867	A0A0V1B5X3	TGTATTTGCA	399	minus
T01_5870	A0A0V1BPZ1	TGCAATTATA	-409	plus
T01_5870	A0A0V1BPZ1	TTTATATGCA	-279	minus
T01_5877	A0A0V1BPF0	TGCATATATA	170	plus
T01_5878	E5S318	TGCATATATA	-375	plus
T01_5878	E5S318	TATATTTGCA	-376	minus
T01_5883	A0A0V1B6J9	TGCAAATACA	-451	plus
T01_5892	A0A0V1BJF7	TGCAAATATA	-156	plus
T01_5905	A0A0V1B7T9	TGCAAATATT	-239	plus
T01_5905	A0A0V1B7T9	TTTATTTGCA	-236	minus
T01_5923	A0A0V1BVD6	TGCAAATATT	-458	plus
T01_5937	A0A0V1BGC0	TATAATTGCA	-53	minus
T01_594	A0A0V1BXP1	TGCAAATACA	-437	plus
T01_5962	A0A0V1BRQ6	TATATTTGCA	-99	minus
T01_5972	A0A0V1BJY4	TGCATATAAA	-369	plus
T01_5975	E5SLI9	TTTATTTGCA	376	minus
T01_5981	D2DEC8	TATATATGCA	352	minus
T01_5984	A0A0V1B466	TTTATTTGCA	392	minus
T01_5988	A0A0V1BU53	TTTATTTGCA	137	minus
T01_5995	A0A0V1BU83	TATAATTGCA	256	minus
T01_60	A0A0V1BWP1	AGCAAATATA	219	plus
T01_6002	A0A0V1BV81	TGCATATATA	-340	plus
T01_6002	A0A0V1BV81	TATATATGCA	-337	minus
T01_6032	A0A0V1ATX4	TTTATTTGCA	-280	minus
T01_6034	A0A0V1APJ4	TTTATTTGCA	-95	minus
T01_6039	A0A0V1B866	TGCAAATATA	-184	plus
T01_6039	A0A0V1B866	TATATTTGAA	-354	minus
T01_6071	A0A0V1B272	TGCAAATATT	377	plus
T01_6076	A0A0V1BB04	TGCATATAAA	-498	plus
T01_6078	A0A0V1BIV4	TGCAAATATT	64	plus
T01_608	A0A0V1BFE3	TTTATATGCA	59	minus
T01_6102	A0A0V1C1Q9	TATATTTGCT	-327	minus
T01_6110	A0A0V1BG33	TTTATTTGCA	-178	minus
T01_6114	A0A0V1APS6	AATATTTGCA	372	minus
T01_6119	A0A0V1AZ55	TGCATATAAA	-152	plus
T01_6121	A0A0V1BPH4	TGCAATTATA	400	plus
T01_6125	A0A0V1B7W8	TATATTTGAA	198	minus
T01_6132	A0A0V1B1C1	TGCAAATACA	31	plus
T01_6138	A0A0V1C0B5	TGCTAATATA	90	plus
T01_6140	A0A0V1BN36	AATATTTGCA	-484	minus
T01_6149	A0A0V1BED4	TATATTTGAA	107	minus
T01_6169	A0A0V1B683	TATATTTGAA	141	minus
T01_6178	A0A0V1AXV4	TTTATTTGCA	-77	minus
T01_6185	A0A0V1B639	TATAATTGCA	473	minus
T01_6186	A0A0V1AU15	TGCAAATATT	-391	plus
T01_6199	A0A0V1BEL9	TGCAAATAAA	-446	plus
T01_6206	A0A0V1B8I4	TATATTTGAA	391	minus
T01_621	A0A0V1C0X4	TGCATATATA	-55	plus
T01_6211	A0A0V1BYC3	TGCCAATATA	-241	plus
T01_6217	A0A0V1AVR4	CATATTTGCA	-269	minus
T01_6222	A0A0V1BXT6	TGCAAATATT	353	plus
T01_6226	A0A0V1B654	TTTATTTGCA	487	minus
T01_6233	A0A0V1BES8	TATATATGCA	144	minus
T01_6238	A0A0V1BT99	TTTATATGCA	-55	minus
T01_6239	A0A0V1BDT5	AATATTTGCA	490	minus
T01_6245	A0A0V1B3M5	TGCAAATATT	40	plus
T01_6247	A0A0V1AMM6	AATATTTGCA	145	minus
T01_6247	A0A0V1AMM6	AATATTTGCA	-172	minus
T01_6253	A0A0V1B6Y5	TATATTTGCA	-179	minus
T01_6259	A0A0V1ASP6	TGCATATATA	432	plus
T01_6271	A0A0V1C1I5	TATGTTTGCA	-298	minus
T01_6276	A0A0V1B7W5	TGCAAATAAA	447	plus
T01_6285	A0A0V1BZY0	TGTATTTGCA	219	minus
T01_6288	A0A0V1BSF4	CATATTTGCA	144	minus
T01_6290	E5SAT7	TGTATTTGCA	114	minus
T01_6304	A0A0V1AXN5	TATATATGCA	76	minus
T01_6311	A0A0V1B3Y3	TGCAATTATA	213	plus
T01_6311	A0A0V1B3Y3	TATATTTGCA	230	minus
T01_632	A0A0V1BM85	TTTATTTGCA	-334	minus
T01_6320	A0A0V1B9W4	TATATTTGCT	59	minus
T01_6324	A0A0V1B4M0	TATATTTGCT	356	minus
T01_6339	A0A0V1AUC7	TTCAAATATA	-402	plus
T01_6350	A0A0V1BCX4	TTTATATGCA	-444	minus
T01_6363	A0A0V1BFE5	TGCAAATATG	258	plus
T01_6366	A0A0V1B947	TGCAAATATT	75	plus
T01_6368	A0A0V1B941	TGCAAATATT	-73	plus
T01_6371	A0A0V1BTZ1	TGCAAATATG	-216	plus
T01_6378	A0A0V1B449	AATATTTGCA	-137	minus
T01_638	A0A0V1AU40	TGCATATAAA	-14	plus
T01_6391	A0A0V1BWE5	TATATATGCA	-340	minus
T01_6403	A0A0V1BDY8	TGCAAATATA	400	plus
T01_6403	A0A0V1BDY8	TATATTTGCT	415	minus
T01_6411	A0A0V1AX30	TGCATATATA	33	plus
T01_6412	A0A0V1B9H5	TGCTAATATA	-207	plus
T01_6412	A0A0V1B9H5	TATATTTGCT	218	minus
T01_6416	A0A0V1B6B3	TGCAAATAAA	-457	plus
T01_6418	A0A0V1BEH6	TGTATTTGCA	427	minus
T01_642	A0A0V1AQF2	TTTATTTGCA	-84	minus
T01_6433	A0A0V1AW74	TTTATTTGCA	327	minus
T01_644	E5SKC1	TATACTTGCA	168	minus
T01_644	E5SKC1	TATATTTGCT	-16	minus
T01_6452	A0A0V1BAZ1	TATATTTGCC	-28	minus
T01_6460	E5RYX3	TGCATATAAA	130	plus
T01_6460	E5RYX3	TGCTAATATA	170	plus
T01_6469	A0A0V1BKQ0	TGCAAATATT	190	plus
T01_647	A0A0V1BHQ4	TTTATTTGCA	330	minus
T01_6472	A0A0V1BAZ2	TGCCAATATA	-94	plus
T01_6473	A0A0V1BGZ4	TGCATATATA	451	plus
T01_6473	A0A0V1BGZ4	TATATATGCA	484	minus
T01_6479	A0A0V1B745	TGCAAATAAA	-495	plus
T01_6482	A0A0V1BCC6	TGCCAATATA	-280	plus
T01_6485	A0A0V1AZ08	TATATTGGCA	495	minus
T01_6485	A0A0V1AZ08	AATATTTGCA	256	minus
T01_6515	A0A0V1ASN6	TTCAAATATA	87	plus
T01_6521	A0A0V1BI20	TATGTTTGCA	162	minus
T01_6525	A0A0V1BD50	TTCAAATATA	439	plus
T01_6525	A0A0V1BD50	TATGTTTGCA	325	minus
T01_6531	A0A0V1BYC6	AGCAAATATA	5	plus
T01_6538	A3RLX8	TATATTTGAA	-196	minus
T01_6545	A0A0V1AUG2	TATATTAGCA	288	minus
T01_6549	A0A0V1BWK3	TGCAAATACA	125	plus
T01_6569	A0A0V1ANQ2	TGCAACTATA	208	plus
T01_6577	A0A0V1B0H9	TGCAAATATG	315	plus
T01_6586	A0A0V1BMQ0	TTCAAATATA	93	plus
T01_6590	A0A0V1C1W2	TGCAAATACA	256	plus
T01_6597	A0A0V1ASQ2	TATATTTGCA	-179	minus
T01_66	E5SXB9	TGCAAATATT	-63	plus
T01_6602	A0A0V1AV38	TATATTTGCG	31	minus
T01_6622	A0A0V1AY47	AGCAAATATA	-134	plus
T01_6638	A0A0V1BN17	AGCAAATATA	329	plus
T01_6641	A0A0V1B1Y1	TGCAAATAAA	36	plus
T01_6644	A0A0V1BSM5	TATATTTGAA	-298	minus
T01_6655	A0A0V1BST7	AGCAAATATA	-351	plus
T01_6667	A0A0V1AXG6	TATATTTGAA	439	minus
T01_6669	A0A0V1B6V2	AATATTTGCA	209	minus
T01_6677	A0A0V1BIJ1	CATATTTGCA	89	minus
T01_668	A0A0V1BTU1	TGCAAATACA	-90	plus
T01_6683	A0A0V1AZ14	AATATTTGCA	245	minus
T01_6692	A0A0V1B0Y8	TGCAAATATT	-395	plus
T01_6696	A0A0V1BXW9	TGCAAATACA	331	plus
T01_6699	A0A0V1AST9	TATGTTTGCA	371	minus
T01_6703	A0A0V1BZ50	TTTATATGCA	-12	minus
T01_6705	A0A0V1BPX6	CATATTTGCA	107	minus
T01_6721	A0A0V1AXH1	TTTATATGCA	347	minus
T01_6732	A0A0V1BP80	AGCAAATATA	339	plus
T01_6742	A0A0V1B412	TGCAAATAAA	-429	plus
T01_6743	E5SQK6	TGCAATTATA	-358	plus
T01_6751	A0A0V1B477	TGCAAACATA	421	plus
T01_6762	A0A0V1BIM4	AATATTTGCA	32	minus
T01_6765	A0A0V1BKN3	TATATTTGCA	-28	minus
T01_6765	A0A0V1BKN3	AATATTTGCA	-222	minus
T01_6776	A0A0V1C180	TGCAATTATA	-299	plus
T01_6778	A0A0V1B5H0	TGCATATATA	223	plus
T01_6778	A0A0V1B5H0	TATATTAGCA	-104	minus
T01_6784	A0A0V1B719	TGCATATAAA	-455	plus
T01_6784	A0A0V1B719	TGCAAATAAA	467	plus
T01_6785	A0A0V1A742	TGCATATAAA	-22	plus
T01_6788	A0A0V1BGP8	TGCAAGTATA	-443	plus
T01_6814	A0A0V1B3Q4	TGCCAATATA	-166	plus
T01_6823	A0A0V1B037	TGCATATAAA	313	plus
T01_6825	A0A0V1AY70	TATATTTGAA	96	minus
T01_6829	A0A0V1AYB7	TGCAAATATA	206	plus
T01_6833	A0A0V1BB81;A0A0V1BBE5	CATATTTGCA	365	minus
T01_6834	A0A0V1BNR0	TATATTTGAA	-151	minus
T01_6840	A0A0V1BEL2	TGTATTTGCA	-466	minus
T01_6847	A0A0V1B063	TGCATATAAA	479	plus
T01_6853	A0A0V1BFZ0	TATATTTGAA	-208	minus
T01_6859	A0A0V1BC70	TTTATTTGCA	125	minus
T01_6861	A0A0V1C1C6	TGCAAATAAA	-446	plus
T01_6864	A0A0V1BNL4	TGCAAATACA	-379	plus
T01_6864	A0A0V1BNL4	TATATTTGAA	36	minus
T01_6867	A0A0V1AQS3	TTTATTTGCA	162	minus
T01_6873	A0A0V1BP89	AATATTTGCA	-432	minus
T01_6883	A0A0V1BNY6	TGCAAATACA	-298	plus
T01_6885	A0A0V1BD43	CATATTTGCA	355	minus
T01_6891	A0A0V1B9B1	TGCAAATAAA	473	plus
T01_69	A0A0V1BBB2	TATATTTGCA	140	minus
T01_6900	A0A0V1BSG1	TGCAAATATA	-463	plus
T01_6918	A0A0V1BU58	TATAATTGCA	89	minus
T01_6945	A0A0V1B8E7	AGCAAATATA	-24	plus
T01_6963	A0A0V1AYU2	TATATATGCA	-387	minus
T01_6972	A0A0V1AZK6	TGCAACTATA	-137	plus
T01_6974	A0A0V1BB73	TATGTTTGCA	202	minus
T01_6975	A0A0V1BS11	CATATTTGCA	256	minus
T01_6976	A0A0V1BFQ1	TGCATATATA	-180	plus
T01_6979	A0A0V1C2M7	TTTATTTGCA	-398	minus
T01_6986	A0A0V1AZ11	TATATTTGAA	133	minus
T01_6996	A0A0V1AWB1	AGCAAATATA	350	plus
T01_7001	A0A0V1BFB6	TGCATATATA	383	plus
T01_7001	A0A0V1BFB6	TATATTTGAA	338	minus
T01_7008	A0A0V1BI66	TGCAAATAAA	-109	plus
T01_7012	A0A0V1B0L7	TGCAAACATA	12	plus
T01_7018	A0A0V1AW26	TGCAAATAAA	174	plus
T01_7023	A0A0V1BXT1	CATATTTGCA	-417	minus
T01_7036	A0A0V1BPF8	TATATTTGAA	-104	minus
T01_7045	A0A0V1B3N3	TGCCAATATA	-494	plus
T01_7045	A0A0V1B3N3	TATAATTGCA	-172	minus
T01_7050	A0A0V1ARQ6	TATATATGCA	-370	minus
T01_7051	A0A0V1C060	AATATTTGCA	-142	minus
T01_7057	A0A0V1B2A1	AATATTTGCA	163	minus
T01_7059	A0A0V1B654	TTTATTTGCA	487	minus
T01_706	A0A0V1BRZ3	TGCAAATACA	-178	plus
T01_7066	A0A0V1BXM9	TATGTTTGCA	-125	minus
T01_7067	A0A0V1AXA7	TATGTTTGCA	-270	minus
T01_7075	A0A0V1AQD9	TGCAAATATT	261	plus
T01_7075	A0A0V1AQD9	TGTATTTGCA	315	minus
T01_7086	E5SDU9	TTCAAATATA	303	plus
T01_7089	A0A0V1BBJ7	CATATTTGCA	63	minus
T01_709	A0A0V1B0U7	TGCCAATATA	122	plus
T01_7093	A0A0V1BLM1	TGCAATTATA	-391	plus
T01_7095	A0A0V1B3X2	TTTATTTGCA	65	minus
T01_7096	A0A0V1ARR7	TTTATTTGCA	-472	minus
T01_710	A0A0V1BJ26	TATATATGCA	-277	minus
T01_7100	E5T026	TGCAAATAAA	10	plus
T01_7113	A0A0V1AZD5	AATATTTGCA	-194	minus
T01_7114	A0A0V1AUG6	TATATTTGAA	-317	minus
T01_712	A0A0V1BZ24	CGCAAATATA	-121	plus
T01_712	A0A0V1BZ24	TGCAAATAAA	-81	plus
T01_7124	A0A0V1AW16	TGCATATATA	-191	plus
T01_7125	A0A0V1BFB2	TGCCAATATA	198	plus
T01_7132	A0A0V1BC26	TATATTTGCA	203	minus
T01_7133	A0A0V1AXD9	TTCAAATATA	298	plus
T01_7133	A0A0V1AXD9	TTTATTTGCA	346	minus
T01_7138	A0A0V1BLT6	TGCAATTATA	173	plus
T01_7138	A0A0V1BLT6	TGCAAATATT	185	plus
T01_7139	A0A0V1BE21	CATATTTGCA	99	minus
T01_7141	A0A0V1BRI9	TGCAAATATG	-226	plus
T01_7141	A0A0V1BRI9	TGCATATATA	265	plus
T01_7147	A0A0V1C023	TTCAAATATA	-23	plus
T01_7149	A0A0V1AVI6	TGCAATTATA	-36	plus
T01_7151	A0A0V1BQ19	TGCAAATAAA	-78	plus
T01_7153	A0A0V1APN7	TATACTTGCA	499	minus
T01_7166	A0A0V1AZN5	TGCAAATAAA	-432	plus
T01_7183	A0A0V1B623	AATATTTGCA	-284	minus
T01_7191	E5S8U5	TATATTTGCA	-9	minus
T01_7196	A0A0V1BJ75	TGCAAATAAA	187	plus
T01_7201	A0A0V1B5U8	TTCAAATATA	80	plus
T01_7202	A0A0V1B3X1	TGCATATATA	236	plus
T01_7216	A0A0V1BM81	TGCATATAAA	138	plus
T01_7219	A0A0V1APC5	TGTATTTGCA	-185	minus
T01_7227	A0A0V1BXQ9	TGCATATATA	-102	plus
T01_7235	A0A0V1B0U6	GGCAAATATA	-251	plus
T01_7235	A0A0V1B0U6	CATATTTGCA	289	minus
T01_7244	A0A0V1BBH4	TGCAAATAAA	-147	plus
T01_7247	A0A0V1AXI0	TGCAAATAAA	488	plus
T01_7251	A0A0V1BSC0	TGCCAATATA	-62	plus
T01_7258	A0A0V1BMN7	TGCTAATATA	234	plus
T01_7258	A0A0V1BMN7	TATATATGCA	-332	minus
T01_7263	A0A0V1BMW3	TGCAAATAAA	106	plus
T01_7263	A0A0V1BMW3	TATATTTGCA	482	minus
T01_7263	A0A0V1BMW3	AATATTTGCA	247	minus
T01_7264	A0A0V0YVC2	TGCAAATATT	-4	plus
T01_7265	A0A0V1B9Z8	TGCAAATATT	-356	plus
T01_7282	A0A0V1AZS6	TTCAAATATA	86	plus
T01_7297	A0A0V1BF70	AATATTTGCA	-375	minus
T01_7302	A0A0V1BG38	TATATTTGCA	-317	minus
T01_7327	A0A0V1BD71	AATATTTGCA	-85	minus
T01_7328	A0A0V1B9M0	TGCAAATATT	232	plus
T01_7331	A0A0V1BUM0	TGCAATTATA	408	plus
T01_7332	E5S6G8	AGCAAATATA	-364	plus
T01_7332	E5S6G8	TGCAAATACA	-220	plus
T01_7389	A0A0V1BD07	TATATTTGCA	-94	minus
T01_739	A0A0V1B3Z0	TGCAAATATT	-413	plus
T01_7394	A0A0V1C1C5	TGCAAATATT	-485	plus
T01_7398	A0A0V1BD68	TGCAAATATA	-267	plus
T01_74	A0A0V1BHY7	TGCAAATATT	15	plus
T01_7400	A0A0V1BLX7	TGCAAACATA	-17	plus
T01_7408	A0A0V1BQ70	TGTATTTGCA	336	minus
T01_741	A0A0V1C0X8	TATATTTGAA	418	minus
T01_7412	A0A0V1B603	TATGTTTGCA	-309	minus
T01_7426	A0A0V1B441	AGCAAATATA	304	plus
T01_7428	E5SHZ0	TGCAAATATA	94	plus
T01_7428	E5SHZ0	AATATTTGCA	-435	minus
T01_7457	A0A0V1C2A5	TTCAAATATA	-460	plus
T01_7465	A0A0V1B3I8	TATATTGGCA	239	minus
T01_747	E5SVY1	TTTATTTGCA	-132	minus
T01_7470	E5S879	TGCATATAAA	280	plus
T01_7476	A0A0V0YYC9	TATAGTTGCA	73	minus
T01_7479	E5SSG1	TATATTTGAA	361	minus
T01_749	A0A0V1APQ6	AATATTTGCA	263	minus
T01_7490	A0A0V1BCH2	TGCAAATATT	165	plus
T01_7490	A0A0V1BCH2	AATATTTGCA	-344	minus
T01_7493	A0A0V1B847	TGCAAATAAA	-181	plus
T01_7495	A0A0V1BK41	TTTATTTGCA	-438	minus
T01_7504	A0A0V1AVM0	TGCAACTATA	-475	plus
[truncated: 431 more rows]

## Sheet: Sheet 2.2
Gene Stable ID	UniProtKB TrEMBL ID	Secretion
T01_2297	A0A0V1B456	SP
T01_10429	A0A0V1ASG0	SP
T01_10763	A0A0V1BA49	SP
T01_9957	A0A0V1AX01	SP
T01_14965	A0A0V1BYJ7	SP
T01_10356	A0A0V1B071	SP
T01_9055	A0A0V1AZJ0	SP
T01_2340	A0A0V1BSM7	SP
T01_12739	A0A0V1BIN9	SP
T01_1140	A0A0V1BBP3	SP
T01_3618	A0A0V1B6X3	SP
T01_11671	A0A0V1BPT1	SP
T01_2202	A0A0V1C0S2	SP
T01_14630	A0A0V1AWQ2	SP
T01_11162	A0A0V1APT9	SP
T01_948	A0A0V1AT95	SP
T01_8567	A0A0V1B080	SP
T01_11601	A0A0V1BKY8	SP
T01_3270	A0A0V1BFM0	SP
T01_2720	A0A0V1AUL1	SP
T01_12246	A0A0V1BJU1	SP
T01_7297	A0A0V1BF70	SP
T01_10031	A0A0V1APD0	SP
T01_5392	A0A0V1B9F5	SP
T01_8879	A0A0V1B5W8	SP
T01_12885	E5SDE3	SP
T01_7045	A0A0V1B3N3	SP
T01_7408	A0A0V1BQ70	SP
T01_12381	A0A0V1BXS3	SP
T01_5777	A0A0V1AT94	SP
T01_8167	A0A0V1BG18	SP
T01_5269	A0A0V1BTY4	SP
T01_2692	A0A0V1AXS5	SP
T01_11913	A0A0V1AS62	SP
T01_5061	A0A0V1BR34	SP
T01_1979	A0A0V1BV80	SP
T01_1118	A0A0V1BTI3	SP
T01_10502	A0A0V1BM75	SP
T01_13288	E5SU42	SP
T01_12868	A0A0V1BZL8	SP
T01_11466	A0A0V1BA38	SP
T01_3358	A0A0V1BB44	SP
T01_11790	A1BQX7	SP
T01_13973	E5SUQ8	SP
T01_44	A0A0V1BL37	SP
T01_15695	A0A0V1BC07	SP
T01_14590	A0A0V1BUX1	SP
T01_2394	A0A0V1BTW5	SP
T01_12898	A0A0V1AQN9	SP
T01_12584	A0A0V1BNB7	SP
T01_15237	A0A0V1BDU7	SP
T01_12151	A0A0V1BB60	SP
T01_15489	A0A0V1ATG3	SP
T01_12252	A0A0V1BZK6	SP
T01_15099	A0A0V1BAM0	SP
T01_4363	A0A0V1B871	SP
T01_3763	A0A0V1BT38	SP
T01_8206	A0A0V1BYH2	SP
T01_3911	A0A0V1B898	SP
T01_9341	A0A0V1BB35	SP
T01_898	A0A0V1BZT8	SP
T01_6918	A0A0V1BU58	SP
T01_6765	A0A0V1BKN3	SP
T01_4214	E5SAS6	SP
T01_465	A0A0V1BG56	SP
T01_8913	A0A0V1B3G8	SP
T01_5142	A0A0V1BM34	SP
T01_7075	A0A0V1AQD9	SP
T01_3960	A0A0V1BJC3	SP
T01_7428	E5SHZ0	SP
T01_8739	A0A0V1C483	SP
T01_3694	A0A0V1BPR5	SP
T01_9675	B0F9T0	SP
T01_4238	B0FJW6	SP
T01_9266	A0A0V1ARH0	SP
T01_5981	D2DEC8	SP
T01_397	A0A0V1B0H0	SP
T01_6039	A0A0V1B866	SP
T01_3439	A0A0V1BMT1	SP
T01_7001	A0A0V1BFB6	SP
T01_8016	A0A0V1ARP3	SP
T01_4857	A0A0V1AVG7	SP
T01_9450	A0A0V1BU78	SP
T01_8722	E5SH74	SP
T01_7986	A0A0V1ARY3	SP
T01_5123	A0A0V1ARK4	SP
T01_6002	A0A0V1BV81	SP
T01_4181	A0A0V1BQA2	SP
T01_8797	A0A0V1BQ51	SP
T01_7877	A0A0V1BEV5	SP
T01_3726	A0A0V1BJ30	SP
T01_594	A0A0V1BXP1	SP
T01_9901	A0A0V1BQC0	SP
T01_6655	A0A0V1BST7	SP
T01_6825	A0A0V1AY70	SP
T01_9873	A0A0V1BKC1	SP
T01_4920	A0A0V1B7P4	SP
T01_3698	A0A0V1BRP0	SP
T01_6078	A0A0V1BIV4	SP
T01_8770	A0A0V1BH58	SP
T01_9642	A0A0V1AVX0	SP
T01_9850	A0A0V1AWQ4	SP
T01_4225	A0A0V1C2V3	SP
T01_9551	A0A0V1BCF5	SP
T01_6784	A0A0V1B719	SP
T01_6102	A0A0V1C1Q9	SP
T01_6114	A0A0V1APS6	SP
T01_7878	E5SVN6	SP
T01_4307	A0A0V1BUA3	SP
T01_15737	E5S344	SP
T01_267	A0A0V1BYJ0	SP
T01_15960	A0A0V1BFR5	SP
T01_15374	E5S8B8	SP
T01_14280	E5SCN2	SP
T01_14952	A0A0V1B8X1	SP
T01_1585	A0A0V1AVB4	SP
T01_1964	A0A0V1C0R6	SP
T01_15230	A0A0V1APZ1	SP
T01_14549	A0A0V1B895	SP
T01_15678	A0A0V1BJF1	SP
T01_15185	E5SX26	SP
T01_1565	A0A0V1BM19	SP
T01_15821	A0A0V1B4Q3	SP
T01_2159	A0A0V1BX66	SP
T01_14255	E5S8R2	SP
T01_15083	A0A0V1BYT5	SP
T01_1421	A0A0V1BEG5	SP
T01_2558	E5SAW8	SP
T01_15139	A0A0V1B0R0	SP
T01_3227	E5S3P0	SP
T01_2035	A0A0V1B5V4	SP
T01_2330	A0A0V1C0M3	SP
T01_3081	A0A0V1B552	SP
T01_15666	A0A0V1BNT0	SP
T01_15458	A0A0V1B9X6	SP
T01_175	A0A0V1APR5	SP
T01_15680	A0A0V1BX21	SP
T01_3207	A0A0V1AX18	SP
T01_15227	A0A0V1BKX5	SP
T01_14822	A0A0V1BQX1	SP
T01_1473	A0A0V1AZX7	SP
T01_14904	E5SP50	SP
T01_15780	A0A0V1BNA8	SP
T01_1380	A0A0V1B100	SP
T01_1302	E5SUQ1	SP
T01_12491	E5SEB2	SP
T01_13829	E5S9X8	SP
T01_12872	A0A0V1APY0	SP
T01_13344	A0A0V1BNQ0	SP
T01_12600	E5S3B2	SP
T01_12750	A0A0V1B629	SP
T01_13763	A0A0V1BU19	SP
T01_12761	E5SH74	SP
T01_13219	A0A0V1AWG7	SP
T01_13995	A0A0V1BLA6	SP
T01_13971	A0A0V1BTI0	SP
T01_13047	A0A0V1BBA7	SP
T01_12809	A0A0V1BJP9	SP
T01_11957	A0A0V1B325	SP
T01_1115	A0A0V1BR45	SP
T01_11112	A0A0V1B210	SP
T01_11934	A0A0V1BL24	SP
T01_11820	A0A0V1BC23	SP
T01_11718	E5S5L6	SP
T01_11527	A0A0V1BLF0	SP
T01_11919	A0A0V1BS89	SP
T01_11325	E5S344	SP
T01_10757	A0A0V1ANY0	SP
T01_10869	E5SBX3	SP
T01_1080	D2DEC6	SP
T01_10668	A0A0V1BVL1	SP
T01_10830	A0A0V1BYX4	SP
T01_10674	A0A0V1AQQ3	SP
T01_10399	E5SIZ9	SP
T01_10484	A0A0V1BUN9	SP
T01_1033	A0A0V1BAX3	SP
T01_10275	A0A0V1ARY3	SP
T01_10148	A0A0V1B6I7	SP
T01_15153	A0A0V1AQJ0	-
T01_11561	A0A0V1B4R1	-
T01_12652	A0A0V1AU49	-
T01_1883	A0A0V1BU73	-
T01_15974	A0A0V1BEZ4	-
T01_5619	A0A0V1BDU1	-
T01_12799	A0A0V1BFW0	-
T01_5084	A0A0V1B175	-
T01_11950	A0A0V1C219	-
T01_3436	A0A0V1B8G1	-
T01_12230	A0A0V1BI50	-
T01_15674	A0A0V1BJ73	-
T01_6411	A0A0V1AX30	-
T01_6217	A0A0V1AVR4	-
T01_4068	A0A0V1BW84	-
T01_14909	A0A0V1BIN0	-
T01_11120	A0A0V1BYE1	-
T01_15090	A0A0V1AVJ7	-
T01_4585	A0A0V1BNI4	-
T01_10218	A0A0V1B5L3	-
T01_14552	A0A0V1AZ31	-
T01_6515	A0A0V1ASN6	-
T01_3930	E5S5Y6	-
T01_9150	A0A0V1BN54	-
T01_15951	A0A0V1BSH7	-
T01_5336	A0A0V1BPY0	-
T01_13259	A0A0V1B734	-
T01_5079	A0A0V1BKV9	-
T01_3251	A0A0V1BH98	-
T01_11850	A0A0V1BF53	-
T01_3088	E5S345	-
T01_14056	A0A0V1B744	-
T01_4491	A0A0V1BFQ7	-
T01_11771	A0A0V1BEC1	-
T01_8842	A0A0V1C158	-
T01_2375	A0A0V1BEW7	-
T01_4805	A0A0V1BLV6	-
T01_4784	A0A0V1BQD1	-
T01_13413	A0A0V1B3R2	-
T01_14491	A0A0V1BR18	-
T01_12950	A0A0V1BJP4	-
T01_4312	A0A0V1BDD8	-
T01_4926	A0A0V1B9Z2	-
T01_3938	A0A0V1B1H7	-
T01_12125	A0A0V1B1F9	-
T01_4978	A0A0V1C091	-
T01_13192	A0A0V1B9G4	-
T01_14314	A0A0V1BIK6	-
T01_2224	A0A0V1BT58	-
T01_1466	A0A0V1B4G3	-
T01_2661	A0A0V1BYL1	-
T01_3449	A0A0V1BT23	-
T01_2618	A0A0V1B5Z0	-
T01_11059	A0A0V1BC77	-
T01_4119	A0A0V1C0R1	-
T01_58	A0A0V1B7Q8	-
T01_3187	E5SQZ6	-
T01_15526	E5SQC3	-
T01_13016	A0A0V1BI71	-
T01_793	A0A0V1BDX4	-
T01_15650	A0A0V1BRZ6	-
T01_6751	A0A0V1B477	-
T01_14422	A0A0V1BPR7	-
T01_9698	A0A0V1BA47	-
T01_1496	E5SQQ5	-
T01_427	A0A0V1AWG1	-
T01_94	A0A0V1AY25	-
T01_6885	A0A0V1BD43	-
T01_13020	A0A0V1B6Q9	-
T01_5753	A0A0V1AXH8	-
T01_1727	A0A0V1BNS0	-
T01_172	A0A0V1B616	-
T01_304	E5SCT7	-
T01_8009	A0A0V1BE28	-
T01_3195	A0A0V1B3V0	-
T01_2769	A0A0V1BGS2	-
T01_11733	A0A0V1BPZ6	-
T01_15481	A0A0V1BL97	-
T01_4833	A0A0V1B886	-
T01_7935	A0A0V1BPN0	-
T01_257	A0A0V1BBM0	-
T01_6829	A0A0V1AYB7	-
T01_2514	A0A0V1BYJ5	-
T01_2449	A0A0V1B5H1	-
T01_1882	A0A0V1BFL3	-
T01_9971	A0A0V1C2W8	-
T01_11546	A0A0V1BSD6	-
T01_5120	A0A0V1B1T8	-
T01_8554	A0A0V1BHG0	-
T01_11565	A0A0V1BPD4	-
T01_8977	A0A0V1BPC8	-
T01_5082	A0A0V1BJH6	-
T01_3916	E5S9I9	-
T01_2681	A0A0V1BY24	-
T01_3655	A0A0V1BKY2	-
T01_3319	A0A0V1BNV5	-
T01_13656	A0A0V1BYF6	-
T01_9110	A0A0V1AXE4	-
T01_13447	A0A0V1BTH9	-
T01_7219	A0A0V1APC5	-
T01_14379	E5SKQ2	-
T01_10658	A0A0V1BNK9	-
T01_6847	A0A0V1B063	-
T01_2154	A0A0V1B9Z0	-
T01_196	A0A0V1BHA3	-
T01_14462	A0A0V1B110	-
T01_7519	A0A0V1B3J2	-
T01_13423	A0A0V1B7B7	-
T01_12061	A0A0V1BW72	-
T01_1298	A0A0V1AXP5	-
T01_4810	A0A0V1BKD4	-
T01_13452	A0A0V1BYP1	-
T01_13541	A0A0V1BM15	-
T01_13680	A0A0V1BIS6	-
T01_12363	A0A0V1AWU0	-
T01_3919	A0A0V1C0Y2	-
T01_3641	A0A0V1BGF6	-
T01_2116	A0A0V1B378	-
T01_7113	A0A0V1AZD5	-
T01_2012	A0A0V1C0A5	-
T01_13203	A0A0V1B556	-
T01_7114	A0A0V1AUG6	-
T01_3492	A0A0V1AY98	-
T01_5729	A0A0V1BWZ8	-
T01_14348	A0A0V1AXG9	-
T01_2710	E5S5A5	-
T01_8952	A0A0V1BWC5	-
T01_6602	A0A0V1AV38	-
T01_6149	A0A0V1BED4	-
T01_9581	A0A0V1BTC0	-
T01_15283	A0A0V1B3F8	-
T01_10797	A0A0V1BHB9	-
T01_8287	A0A0V1B828	-
T01_8998	A0A0V1BBT9	-
T01_3221	A0A0V1AU76	-
T01_15385	A0A0V1C2M5	-
T01_5851	A0A0V1AXU1	-
T01_141	A0A0V1BYW2	-
T01_15096	E5S9I9	-
T01_5086	A0A0V1BQ94;A0A0V1BPC3	-
T01_2268	A0A0V1AZK5	-
T01_10729	A0A0V1BFY2	-
T01_14325	A0A0V1BTK0	-
T01_9403	A0A0V1B8S7	-
T01_10041	A0A0V1BL76	-
T01_8175	A0A0V1BHJ0	-
T01_9745	A0A0V1BVE5	-
T01_8805	A0A0V1B7D3	-
T01_6974	A0A0V1BB73	-
T01_1796	A0A0V1BX92	-
T01_11956	A0A0V1B612	-
T01_11817	A0A0V1AXY9	-
T01_3029	A0A0V1C053	-
T01_6186	A0A0V1AU15	-
T01_9999	A0A0V1BW57	-
T01_14866	A0A0V1BQI8	-
T01_11713	A0A0V1BSN0	-
T01_1330	A0A0V1BH88	-
T01_13211	A0A0V1BJG2	-
T01_2736	A0A0V1BES7	-
T01_16247	A0A0V1B7F7	-
T01_4330	A0A0V1BME5	-
T01_2516	A0A0V1B2K0	-
T01_5647	A0A0V1BYW3	-
T01_6788	A0A0V1BGP8	-
T01_3755	A0A0V1B3X7	-
T01_2201	A0A0V1BRE3	-
T01_12007	A0A0V1BLP9	-
T01_4580	A0A0V1BVP2	-
T01_4836	A0A0V1BCP8	-
T01_647	A0A0V1BHQ4	-
T01_462	A0A0V1BWN6	-
T01_4843	A0A0V1BMX2	-
T01_11283	A0A0V1BIS5	-
T01_10234	A0A0V1BEE5	-
T01_2673	A0A0V1BNZ5	-
T01_7945	A0A0V1BAC1	-
T01_5723	A0A0V1BF84	-
T01_3245	A0A0V1AX19	-
T01_1755	A0A0V1BXJ0	-
T01_7815	A0A0V1B9E1	-
T01_15018	A0A0V1BLI5	-
T01_12018	A0A0V1B151	-
T01_13089	E5S171	-
T01_11015	A0A0V1C093	-
T01_14006	A0A0V1BYD0	-
T01_739	A0A0V1B3Z0	-
T01_1450	A0A0V1BQZ3	-
T01_1625	A0A0V1BHU7	-
T01_1130	A0A0V1C2C3	-
T01_9859	A0A0V1BEP6	-
T01_3923	A0A0V1AXZ9	-
T01_9064	A0A0V1C0N5	-
T01_9888	E5SQP5	-
T01_324	A0A0V1BI38	-
T01_4800	A0A0V1B968	-
T01_4744	A0A0V1BWH1	-
T01_10351	A0A0V1B9J7	-
T01_2226	A0A0V1BM32	-
T01_10481	A0A0V1BVN6	-
T01_3463	E5S345	-
T01_8248	A0A0V1BTP2	-
T01_1311	A0A0V1B1U1	-
T01_6586	A0A0V1BMQ0	-
T01_5274	A0A0V1B6R9	-
T01_5582	A0A0V1B6L0	-
T01_8237	A0A0V1AXT3	-
T01_8825	A0A0V1BV86	-
T01_4674	A0A0V1AQR5	-
T01_11785	A0A0V1BHE6	-
T01_5150	A0A0V1BW24	-
T01_6531	A0A0V1BYC6	-
T01_12268	E5SY81	-
T01_7235	A0A0V1B0U6	-
T01_1963	A0A0V1C186	-
T01_4571	A0A0V1BQQ2	-
T01_10585	A0A0V1BJ40	-
T01_2596	A0A0V1BF37	-
T01_9948	A0A0V1AWV7	-
T01_7539	A0A0V1C1X8	-
T01_12996	A0A0V1BYQ0	-
T01_6776	A0A0V1C180	-
T01_10834	A0A0V1BT00	-
T01_10641	A0A0V1AVU2	-
T01_12346	A0A0V1BKB0	-
T01_15104	A0A0V1BQ59	-
T01_14929	A0A0V1BHF2	-
T01_14405	A0A0V1AUN4	-
T01_468	A0A0V1BR27	-
T01_12903	A0A0V1BN58	-
T01_11965	A0A0V1BHR6	-
T01_335	A0A0V1BUR3	-
T01_1286	A0A0V1BB54	-
T01_6699	A0A0V1AST9	-
T01_7787	A0A0V1C128	-
T01_2266	A0A0V1BXQ8	-
T01_5059	A0A0V1BY93	-
T01_2759	E5SCT5	-
T01_7066	A0A0V1BXM9	-
T01_3983	A0A0V1BCX6	-
T01_13269	A0A0V1BS12	-
T01_1685	A0A0V1AYJ4	-
T01_8283	A0A0V1BFX4	-
T01_9844	A0A0V1BSL5	-
T01_12887	A0A0V1BJU5	-
T01_15202	A0A0V1BQR2	-
T01_5240	A0A0V1ASM5	-
T01_9152	A0A0V1BF34	-
T01_11983	E5S0I4	-
T01_5793	A0A0V1BRQ9	-
T01_10299	A0A0V1BLR4	-
T01_5883	A0A0V1B6J9	-
T01_6692	A0A0V1B0Y8	-
T01_10504	A0A0V1BED1	-
T01_7327	A0A0V1BD71	-
T01_9111	A0A0V1BIE3	-
T01_8096	E5SP59	-
T01_14469	A0A0V1B782	-
T01_8164	A0A0V1BIJ8	-
T01_10922	A0A0V1BZZ9	-
T01_5001	A0A0V1B6J6	-
T01_4366	A0A0V1B3N8	-
T01_9003	A0A0V1AV21	-
T01_3623	A0A0V1BTV2	-
T01_10898	A0A0V1BWW4	-
T01_5054	A0A0V1AR49	-
T01_2878	E5SDV2	-
T01_15085	A0A0V1B9X2	-
T01_11360	A0A0V1BL11	-
T01_7332	E5S6G8	-
T01_9607	A0A0V1B767	-
T01_821	A0A0V1C132	-
T01_15288	A0A0V1BYV2	-
T01_9951	A0A0V1B6K5	-
T01_7227	A0A0V1BXQ9	-
T01_10178	A0A0V1BNX8	-
T01_1726	A0A0V1B0E4	-
T01_3200	A0A0V1BZ74	-
T01_1860	A0A0V1B8I5	-
T01_13803	E5SAP2	-
T01_4255	A0A0V1BHF4	-
T01_1396	A0A0V1BNT8	-
T01_12080	A0A0V1B7S0	-
T01_2108	A0A0V1B0Z0	-
T01_8227	A0A0V1BJM0	-
T01_1816	A0A0V1B4M7	-
T01_13156	A0A0V1B694	-
T01_10331	A0A0V1AU54	-
T01_2854	A0A0V1AZC0	-
T01_783	A0A0V1AU71	-
T01_5556	A0A0V1AT96	-
T01_12914	A0A0V1BEN9	-
T01_8678	A0A0V1C1C4	-
T01_3236	A0A0V1BDV9	-
T01_15549	A0A0V1BDH0	-
T01_9145	A0A0V1AYU6	-
T01_10070	A0A0V1B5P6	-
T01_14672	A0A0V1BUK6	-
T01_2131	A0A0V1BET7	-
T01_13285	A0A0V1AR95	-
T01_7132	A0A0V1BC26	-
T01_3166	A0A0V1BZ58	-
T01_4487	A0A0V1B3K5	-
T01_4602	A0A0V1B5A2	-
T01_7036	A0A0V1BPF8	-
T01_9087	A0A0V1C0Q0	-
T01_10334	A0A0V1BKU2	-
T01_3915	A0A0V1C044	-
T01_14124	A0A0V1B2J1	-
T01_14518	A0A0V1C1M5	-
T01_13687	A0A0V1B5K2	-
T01_8680	A0A0V1B1Q6	-
T01_10930	A0A0V1BL36	-
T01_6178	A0A0V1AXV4	-
T01_7328	A0A0V1B9M0	-
T01_8520	A0A0V1C056	-
T01_2966	E5S2W1	-
T01_9792	A0A0V1BMM0	-
T01_4670	A0A0V1B6N7	-
T01_11415	A0A0V1BSU0	-
T01_3594	A0A0V1BV66	-
T01_2572	A0A0V1BPL0	-
T01_11043	A0A0V1B3C4	-
T01_7100	E5T026	-
T01_2797	A0A0V1B660	-
T01_2908	A0A0V1BCU1	-
T01_14126	E5SHS1	-
T01_10360	A0A0V1C1F8	-
T01_15483	A0A0V1B9V5	-
T01_4539	A0A0V1BQ50	-
T01_344	A0A0V1BQ64	-
T01_8381	A0A0V1BQU9	-
T01_15414	A0A0V1AVS4	-
T01_2765	A0A0V1BIJ5	-
T01_5259	A0A0V1B9N3	-
T01_3564	A0A0V1AWX8	-
T01_12556	A0A0V1BPP2	-
T01_541	A0A0V1AZ74	-
T01_5995	A0A0V1BU83	-
T01_16211	A0A0V1BSZ8	-
T01_8448	A0A0V1BM97	-
T01_10736	A0A0V1AWB8	-
T01_12501	A0A0V1BPB3	-
T01_12834	A0A0V1B1X8	-
T01_9537	A0A0V1BPI9	-
T01_7191	E5S8U5	-
T01_1563	A0A0V1B6T1	-
T01_4507	A0A0V1BTS3	-
T01_3182	A0A0V1BBR9	-
T01_10910	A0A0V1BB95	-
T01_13953	A0A0V1B4L9	-
T01_13840	A0A0V1AXD5	-
T01_2173	A0A0V1BLJ1	-
T01_1949	A0A0V1BGH5	-
T01_9213	A0A0V1BAR0	-
T01_11873	A0A0V1ARQ9	-
T01_60	A0A0V1BWP1	-
T01_4840	A0A0V1BVN7	-
T01_12816	A0A0V1C0J7	-
T01_15990	A0A0V1BA27	-
T01_14876	A0A0V1BJD5	-
T01_8296	A0A0V1BC28	-
T01_11464	A0A0V1BNG3	-
T01_14406	A0A0V1C2D1	-
T01_9395	A0A0V1BRR4	-
T01_10575	A0A0V1AUC1	-
T01_7941	A0A0V1C0X1	-
T01_2036	A0A0V1AVF2	-
T01_928	A0A0V1AXM7	-
T01_7780	A0A0V1C1E7	-
T01_8074	A0A0V1BTU3	-
T01_8310	A0A0V1BE32	-
T01_7934	A0A0V1B2A7	-
T01_5560	A0A0V1C3J4	-
T01_6418	A0A0V1BEH6	-
T01_3525	A0A0V1B9W1	-
T01_12149	A0A0V1ARJ1	-
T01_2184	A0A0V1B4T1	-
T01_1430	A0A0V1B5S1	-
T01_933	A0A0V1B3K9	-
T01_8816	A0A0V1BHF5	-
T01_12673	A0A0V1BKT5	-
T01_10479	A0A0V1B306	-
T01_15845	A0A0V1BJ42	-
T01_8726	A0A0V1C007	-
T01_13990	E5SEB4	-
T01_4824	A0A0V1AXQ6	-
T01_3488	E5STD7	-
T01_4055	A0A0V1BYW5	-
T01_15790	A0A0V1B5C7	-
T01_8276	A0A0V1BE84	-
T01_3680	A0A0V1BXB3	-
T01_7166	A0A0V1AZN5	-
T01_11721	E5SDP0	-
T01_5226	A0A0V1B471	-
T01_14869	A0A0V1ASH7	-
T01_9375	A0A0V1AUY6	-
T01_11944	A0A0V1BIX7	-
T01_152	A0A0V1BKL9	-
T01_9324	E5S5Z6	-
T01_6705	A0A0V1BPX6	-
T01_15824	A0A0V1BUT2	-
T01_5700	A0A0V1AXI5	-
T01_5538	A0A0V1BWC1	-
T01_12055	A0A0V1AX49	-
T01_13407	A0A0V1B656	-
T01_12581	A0A0V1BZG1	-
T01_4647	E5SH35	-
T01_585	A0A0V1BQM3	-
T01_4906	A0A0V1BP36	-
T01_7147	A0A0V1C023	-
T01_6076	A0A0V1BB04	-
T01_6339	A0A0V1AUC7	-
T01_7987	A0A0V1BYF0	-
T01_8720	A0A0V1C1E5	-
T01_4113	A0A0V1C0Z0	-
T01_5355	A0A0V1BRK9	-
T01_480	E5SA25	-
T01_7810	A0A0V1C017	-
T01_5721	A0A0V1ALT2	-
T01_4968	A0A0V1B1G7	-
T01_66	E5SXB9	-
T01_3952	E5RZ21	-
T01_7138	A0A0V1BLT6	-
T01_4696	A0A0V1BUV4	-
T01_9132	A0A0V1BDH5	-
T01_445	A0A0V1BPN6	-
T01_709	A0A0V1B0U7	-
T01_910	A0A0V1B3A5	-
T01_8672	A0A0V1BLG0	-
T01_8598	A0A0V1B3F7	-
T01_8489	A0A0V1B2K7	-
T01_6350	A0A0V1BCX4	-
T01_6132	A0A0V1B1C1	-
T01_6452	A0A0V1BAZ1	-
T01_842	A0A0V0YW46	-
T01_4705	E5SDN7	-
T01_6976	A0A0V1BFQ1	-
T01_4794	E5SAW9	-
T01_3841	A0A0V1B1Q9	-
T01_5984	A0A0V1B466	-
T01_5402	A0A0V1B5F4	-
T01_8126	A0A0V1B3L1	-
T01_6638	A0A0V1BN17	-
T01_6814	A0A0V1B3Q4	-
T01_3476	A0A0V1AW31	-
T01_6363	A0A0V1BFE5	-
T01_5041	A0A0V1AY52	-
T01_5972	A0A0V1BJY4	-
T01_4436	A0A0V1APV5	-
T01_4610	A0A0V1B3L9	-
T01_4324	A0A0V1C3U5	-
T01_4337	A0A0V1BBQ3	-
T01_7511	A0A0V1BJM1	-
T01_4884	A0A0V1B5U9	-
T01_7849	A0A0V1C016	-
T01_4779	A0A0V1BR52	-
T01_9305	A0A0V1BDS8	-
T01_3444	A0A0V1ARW5	-
T01_5508	A0A0V1AVG6	-
T01_9724	A0A0V1B3S5	-
T01_5413	A0A0V1BAY3	-
T01_8922	A0A0V1ATT5	-
T01_5128	A0A0V1C2P7	-
T01_9411	A0A0V1ARB0	-
T01_3793	A0A0V1BDM6	-
T01_706	A0A0V1BRZ3	-
T01_7067	A0A0V1AXA7	-
T01_7153	A0A0V1APN7	-
T01_973	A0A0V1B4U8	-
T01_3805	A0A0V1BR31	-
T01_7871	E5SX35	-
T01_6823	A0A0V1B037	-
T01_3772	A0A0V1B142	-
T01_9601	A0A0V1BWS1	-
T01_4265	A0A0V1BGY6	-
T01_8482	A0A0V1AYI8	-
T01_8904	E5SW37	-
T01_621	A0A0V1C0X4	-
T01_4030	A0A0V1BPK2	-
T01_3879	E5S1C8	-
T01_4418	A0A0V1APN2	-
T01_4088	E5SJE8	-
T01_6233	A0A0V1BES8	-
T01_4123	E5S7X8	-
T01_9809	A0A0V1BWK4	-
T01_8288	A0A0V1B8Q5	-
T01_5007	A0A0V1B8M5	-
T01_741	A0A0V1C0X8	-
T01_3988	A0A0V1AVU8	-
T01_9488	A0A0V1APN7	-
T01_7012	A0A0V1B0L7	-
T01_5870	A0A0V1BPZ1	-
T01_5344	A0A0V1BQJ1	-
T01_8434	A0A0V1B7Z4	-
T01_8378	A0A0V1B5I1	-
T01_4671	A0A0V1B0E3	-
T01_8749	A0A0V1BUV7	-
T01_5475	A0A0V1B286	-
T01_5161	A0A0V1BH68	-
T01_8095	A0A0V1ASY9	-
T01_358	A0A0V1ATH5	-
T01_5905	A0A0V1B7T9	-
T01_5651	A0A0V1BWT6	-
T01_5477	A0A0V1BKB2	-
T01_4148	A0A0V1BCK3	-
T01_6569	A0A0V1ANQ2	-
T01_6525	A0A0V1BD50	-
T01_7051	A0A0V1C060	-
T01_4070	E5SN08	-
T01_8469	A0A0V1B3H3	-
T01_8473	A0A0V1B6R3	-
T01_6900	A0A0V1BSG1	-
T01_9573	A0A0V1B5E8	-
T01_7095	A0A0V1B3X2	-
T01_9918	A0A0V1AND6;A0A0V1AND3	-
T01_9961	A0A0V1AYG7	-
T01_423	A0A0V1B543	-
T01_6996	A0A0V1AWB1	-
T01_8388	A0A0V1B0V5	-
T01_9066	E5SQP8	-
T01_3514	A0A0V1BSP8	-
T01_8247	A0A0V1AND3	-
T01_9765	A0A0V1AXN1	-
T01_5015	A0A0V1AUG8	-
T01_5543	A0A0V1BMG0	-
T01_546	A0A0V1BU65	-
T01_897	A0A0V1BPV4	-
T01_785	A0A0V1AS23	-
T01_4047	A0A0V1B6R3	-
T01_9996	A0A0V1BDE8	-
T01_7718	A0A0V1BAD7	-
T01_912	A0A0V1B5I0	-
T01_5878	E5S318	-
T01_6703	A0A0V1BZ50	-
T01_4045	A0A0V1BRT7	-
T01_9822	A0A0V1BKP4	-
T01_5281	A0A0V1B622	-
T01_9008	E5S8G3	-
T01_7247	A0A0V1AXI0	-
T01_4329	E5S4D9	-
T01_797	A0A0V1C0Y5	-
T01_8718	A0A0V1B6I2	-
T01_8843	A0A0V1BPI6	-
T01_5276	A0A0V1BNI3	-
T01_9885	A0A0V1B2C0	-
T01_5371	A0A0V1AP11	-
T01_6840	A0A0V1BEL2	-
T01_353	A0A0V1AYH7	-
T01_7881	A0A0V1B157	-
T01_7913	A0A0V1AR57	-
T01_5576	A0A0V1BFV3	-
T01_9572	A0A0V0Z9D2	-
T01_7578	A0A0V1BNX6	-
T01_9096	E5S611	-
T01_5962	A0A0V1BRQ6	-
T01_3733	A0A0V1BRG3	-
T01_9334	A0A0V1BQS6	-
T01_4304	A0A0V1BVA3	-
T01_4938	E5SIS2	-
T01_3799	E5SB56	-
T01_3978	A0A0V1B9H7	-
T01_502	A0A0V1B9K9	-
T01_4556	A0A0V1BXZ1	-
T01_6986	A0A0V1AZ11	-
T01_9133	A0A0V1B848	-
T01_3953	A0A0V1BXV5	-
T01_6199	A0A0V1BEL9	-
T01_979	A0A0V1BJP3	-
T01_3661	A0A0V1AV46	-
T01_7493	A0A0V1B847	-
T01_3548	A0A0V1AQN5	-
T01_632	A0A0V1BM85	-
T01_4319	A0A0V1AN35	-
T01_6867	A0A0V1AQS3	-
T01_6239	A0A0V1BDT5	-
T01_4471	A0A0V1BCC7	-
T01_4657	A0A0V1BJG9	-
T01_8077	A0A0V1BP03	-
T01_7398	A0A0V1BD68	-
T01_6071	A0A0V1B272	-
T01_5255	A0A0V1BWQ1	-
T01_7023	A0A0V1BXT1	-
T01_9071	A0A0V1ALG1	-
T01_6785	A0A0V1A742	-
T01_3874	A0A0V1BQE9	-
T01_6125	A0A0V1B7W8	-
T01_7201	A0A0V1B5U8	-
T01_6416	A0A0V1B6B3	-
T01_6169	A0A0V1B683	-
T01_7891	A0A0V1BHK7	-
T01_9920	A0A0V1B8C3	-
T01_4387	A0A0V1BI34	-
T01_9169	A0A0V1AX56	-
T01_4248	A0A0V1BLN5	-
T01_7479	E5SSG1	-
T01_8405	A0A0V1BQU6	-
T01_3691	A0A0V1B7E8	-
T01_5637	A0A0V1BB49	-
T01_5171	A0A0V1B4K0	-
T01_404	A0A0V1BV42	-
T01_7216	A0A0V1BM81	-
T01_644	E5SKC1	-
T01_7633	A0A0V1BEW5	-
T01_9362	A0A0V1AUH6	-
T01_7516	A0A0V1BWS9	-
T01_5648	A0A0V1B5U3	-
T01_7975	A0A0V1B7H9	-
T01_8260	A0A0V1BMC8	-
T01_8781	E5SLU1	-
T01_6460	E5RYX3	-
T01_5327	A0A0V1BGA8	-
T01_7476	A0A0V0YYC9	-
T01_3922	A0A0V1BU08	-
T01_8649	A0A0V1BF22	-
T01_902	A0A0V1BQC5	-
T01_442	A0A0V1AWE5	-
T01_780	A0A0V1C2N7	-
T01_6320	A0A0V1B9W4	-
T01_8052	A0A0V1B3C0	-
T01_9915	A0A0V1AS91	-
T01_6276	A0A0V1B7W5	-
T01_4720	A0A0V1BF74	-
T01_5049	A0A0V1AVC1	-
T01_6371	A0A0V1BTZ1	-
T01_8832	A0A0V1B6Q3	-
T01_3683	A0A0V1BK59	-
T01_5096	A0A0V1BGK7	-
T01_6110	A0A0V1BG33	-
T01_5704	A0A0V1ARI9	-
T01_9656	A0A0V1BD82	-
T01_9149	E5S0Y5	-
T01_4268	A0A0V1APX1	-
T01_9989	A0A0V1BIL0	-
T01_8481	A0A0V1BWB8	-
T01_9602	A0A0V1BVB2	-
T01_9196	A0A0V1BF32	-
T01_5480	A0A0V1BKM0	-
T01_9878	E5RYK6	-
T01_396	A0A0V1B5M1	-
T01_4360	A0A0V1C0F5	-
T01_6485	A0A0V1AZ08	-
T01_4354	A0A0V1AR07	-
T01_8540	A0A0V1B9H1	-
T01_4230	A0A0V1ATH5	-
T01_6366	A0A0V1B947	-
T01_9200	A0A0V0YU68	-
T01_833	A0A0V1B2M4	-
T01_8030	A0A0V1B7M9	-
T01_4499	A0A0V1BTJ4	-
T01_7059	A0A0V1B654	-
T01_5279	A0A0V1AWZ2	-
T01_7265	A0A0V1B9Z8	-
T01_5787	A0A0V1AS16	-
T01_7732	A0A0V1AZT4	-
T01_6403	A0A0V1BDY8	-
T01_8642	A0A0V1BS38	-
T01_8529	A0A0V1BS68	-
T01_4607	A0A0V1BZ36	-
T01_9171	A0A0V1BSP2	-
T01_8109	A0A0V1ANL2	-
T01_7686	A0A0V1BPI0	-
T01_7302	A0A0V1BG38	-
T01_4338	A0A0V1BPU5	-
T01_6853	A0A0V1BFZ0	-
T01_7400	A0A0V1BLX7	-
T01_6412	A0A0V1B9H5	-
T01_5804	A0A0V1BR64	-
T01_5867	A0A0V1B5X3	-
T01_4842	A0A0V1BZ71	-
T01_7124	A0A0V1AW16	-
T01_7457	A0A0V1C2A5	-
T01_9073	A0A0V1BRN9	-
T01_7504	A0A0V1AVM0	-
T01_5182	A0A0V1BUB6	-
T01_7251	A0A0V1BSC0	-
T01_8148	A0A0V1ATI9	-
T01_3499	A0A0V1B966	-
T01_9291	E5SIS5	-
T01_6778	A0A0V1B5H0	-
T01_3871	A0A0V1B6V1	-
T01_6034	A0A0V1APJ4	-
T01_9609	A0A0V1BHH5	-
T01_4160	A0A0V1B3P7	-
T01_6677	A0A0V1BIJ1	-
T01_8595	A0A0V1B9J5	-
T01_7930	A0A0V1BM21	-
T01_8021	A0A0V1BP13	-
T01_5389	A0A0V0YZ41	-
T01_5865	A0A0V1AZR9	-
T01_4965	A0A0V1BID7	-
T01_8295	A0A0V1B5G8	-
T01_5812	A0A0V1BUF5	-
T01_8926	A0A0V1BU95	-
T01_7774	A0A0V1B9T7	-
T01_4844	A0A0V1B254	-
T01_4245	A0A0V1AQF8	-
T01_3658	A0A0V1ATU6	-
T01_7202	A0A0V1B3X1	-
T01_4483	A0A0V1BVY6	-
T01_4545	A0A0V1BYU7	-
T01_9300	A0A0V1B4A5	-
T01_3757	A0A0V1BFR6	-
T01_5645	A0A0V1C3C2	-
T01_6032	A0A0V1ATX4	-
T01_3689	A0A0V1AVM2	-
T01_4876	A0A0V1ARV7	-
T01_497	A0A0V1BB84	-
T01_6972	A0A0V1AZK6	-
T01_4002	A0A0V1BN96	-
T01_943	A0A0V1C2K6	-
T01_4198	A0A0V1B1M3	-
T01_9032	A0A0V1AV25	-
T01_5498	A0A0V1BYD2	-
T01_5709	A0A0V1B0E9	-
T01_7727	A0A0V1BLL6	-
T01_9136	A0A0V1B517	-
T01_8938	A0A0V1ANN7	-
T01_8140	A0A0V1C2L9	-
T01_522	A0A0V1BB17	-
T01_8395	A0A0V1BRM9	-
T01_6391	A0A0V1BWE5	-
T01_8514	A0A0V1B1A9	-
T01_7628	A0A0V1BFP0	-
T01_5626	E5S1W0	-
T01_6549	A0A0V1BWK3	-
T01_8815	A0A0V1BZ55	-
T01_6622	A0A0V1AY47	-
T01_8187	A0A0V1BUU2	-
T01_6721	A0A0V1AXH1	-
T01_8789	A0A0V1BHC2	-
T01_4634	A0A0V1ASQ2	-
T01_8277	A0A0V1BMK9	-
T01_7575	A0A0V1BIS9	-
T01_872	A0A0V1BFR8	-
T01_5194	A0A0V1BY80	-
T01_6271	A0A0V1C1I5	-
T01_6979	A0A0V1C2M7	-
T01_8954	A0A0V1AR12	-
T01_6963	A0A0V1AYU2	-
T01_839	A0A0V1C2J7	-
T01_3977	A0A0V1BDJ8	-
T01_8899	A0A0V1BP19	-
T01_6859	A0A0V1BC70	-
T01_7577	A0A0V1BK90	-
T01_7954	A0A0V1ATQ7	-
T01_4188	A0A0V1B7L2	-
T01_5546	A0A0V1APD9	-
T01_9612	A0A0V1BMD2	-
T01_7661	A0A0V1BNG0	-
T01_4306	A0A0V1BKP5	-
T01_5877	A0A0V1BPF0	-
T01_9079	A0A0V1BPN5	-
T01_9993	A0A0V1B1B3	-
T01_9542	A0A0V1AUF7	-
T01_8717	A0A0V1C2I2	-
T01_668	A0A0V1BTU1	-
T01_8869	A0A0V1BBG9	-
T01_3627	A0A0V1BPQ6	-
T01_4170	E5SEJ1	-
T01_4368	A0A0V1BWF6	-
T01_8715	E5SJX6	-
T01_8486	A0A0V1C2P4	-
T01_3669	E5SI73	-
T01_3450	A0A0V1ATI7	-
T01_8548	A0A0V1ARZ9	-
T01_6667	A0A0V1AXG6	-
T01_7717	A0A0V1BD74	-
T01_3935	A0A0V1BT06	-
T01_7151	A0A0V1BQ19	-
T01_6669	A0A0V1B6V2	-
T01_8250	A0A0V1B3T5	-
T01_8812	A0A0V1BFX2	-
T01_7490	A0A0V1BCH2	-
T01_8133	E5SGV0	-
T01_6253	A0A0V1B6Y5	-
T01_9625	A0A0V1BJT1	-
T01_8550	A0A0V1B8Q3	-
T01_4100	A0A0V1C0U8	-
T01_3950	A0A0V1BAR8	-
T01_5457	A0A0V1B3G3	-
T01_5070	A0A0V1BQU5	-
T01_7829	A0A0V1BN66	-
T01_8490	A0A0V1BBS1	-
T01_7264	A0A0V0YVC2	-
T01_6290	E5SAT7	-
T01_4409	A0A0V1BXT3	-
T01_7389	A0A0V1BD07	-
T01_7133	A0A0V1AXD9	-
T01_6861	A0A0V1C1C6	-
T01_3665	A0A0V1AVV4	-
T01_5988	A0A0V1BU53	-
T01_4477	A0A0V1B8V9	-
T01_8239	A0A0V1B1C1	-
T01_6590	A0A0V1C1W2	-
T01_9170	A0A0V1B5G0	-
T01_4586	A0A0V1C142	-
T01_6743	E5SQK6	-
T01_7263	A0A0V1BMW3	-
T01_6975	A0A0V1BS11	-
T01_5177	A0A0V1BTC6	-
T01_6368	A0A0V1B941	-
T01_8505	A0A0V1BR25	-
T01_6311	A0A0V1B3Y3	-
T01_8851	A0A0V1BY51	-
T01_8125	A0A0V1APS8	-
T01_3752	A0A0V1BDH7	-
T01_6121	A0A0V1BPH4	-
T01_4612	A0A0V1BK77	-
T01_5302	A0A0V1BCE1	-
T01_6479	A0A0V1B745	-
T01_8787	A0A0V1AW66	-
T01_9909	A0A0V1C0Q6	-
T01_5418	A0A0V1C2K7	-
T01_7851	A0A0V1BXB9	-
T01_5030	A0A0V1C2M1	-
T01_9479	A0A0V1B8D7	-
T01_5267	A0A0V1AY64	-
T01_7125	A0A0V1BFB2	-
T01_7086	E5SDU9	-
T01_3979	A0A0V1AV10	-
T01_6891	A0A0V1B9B1	-
T01_9432	A0A0V1BW04	-
T01_8241	A0A0V1BPN8	-
T01_6247	A0A0V1AMM6	-
T01_7583	A0A0V1B9X4	-
T01_8189	A0A0V1B7G7	-
T01_7008	A0A0V1BI66	-
T01_9198	A0A0V1C0H3	-
T01_4318	A0A0V1B9P7	-
T01_940	A0A0V1B7D1	-
T01_5443	A0A0V1C0A9	-
T01_6238	A0A0V1BT99	-
T01_831	A0A0V1C1T5	-
T01_466	E5SBZ0	-
T01_8382	A0A0V1BH77	-
T01_6545	A0A0V1AUG2	-
T01_789	A0A0V1BDH9	-
T01_7996	A0A0V1ATI9	-
T01_712	A0A0V1BZ24	-
T01_4898	A0A0V1AN14	-
T01_9238	A0A0V1C1S1	-
T01_6538	A3RLX8	-
T01_4510	A0A0V1BE45	-
T01_8192	A0A0V1C1C2	-
T01_9662	A0A0V1BV33	-
T01_6245	A0A0V1B3M5	-
T01_6472	A0A0V1BAZ2	-
T01_4072	A0A0V1BR50	-
T01_9472	A0A0V1C2F3	-
T01_9484	A0A0V1AR19	-
T01_4806	E5SDL8	-
T01_5476	A0A0V1AUB0	-
T01_7426	A0A0V1B441	-
T01_8584	A0A0V1BGY1	-
T01_7096	A0A0V1ARR7	-
T01_6226	A0A0V1B654	-
T01_5098	A0A0V1B8T4	-
T01_4868	A0A0V1B3L6	-
T01_74	A0A0V1BHY7	-
T01_8887	A0A0V1BF80	-
T01_9913	A0A0V1ATV4	-
T01_8282	A0A0V1BXS2	-
T01_608	A0A0V1BFE3	-
T01_6482	A0A0V1BCC6	-
T01_6259	A0A0V1ASP6	-
T01_4624	A0A0V1BT26	-
T01_4310	A0A0V1B7L1	-
T01_7955	A0A0V1BKG6	-
T01_8139	A0A0V1BXQ2	-
T01_8660	A0A0V1BCK1	-
T01_4927	A0A0V1B4L7	-
T01_9338	A0A0V1B6W3	-
T01_908	A0A0V1B5H5	-
T01_7018	A0A0V1AW26	-
T01_5387	A0A0V1AQA7	-
T01_5834	A0A0V1B6V3	-
T01_5016	A0A0V1BX79	-
T01_9259	A0A0V1APC2	-
T01_7282	A0A0V1AZS6	-
T01_4925	A0A0V1ARW5	-
T01_7139	A0A0V1BE21	-
T01_8000	A0A0V1BCK6	-
T01_6288	A0A0V1BSF4	-
T01_751	A0A0V1BKV7	-
T01_8430	A0A0V1BYB0	-
T01_9588	E5SSK2	-
T01_4033	A0A0V1BK32	-
T01_9708	A0A0V1BG10	-
T01_6433	A0A0V1AW74	-
T01_4635	A0A0V1APL8	-
T01_9694	E5STE0	-
T01_764	A0A0V1B6L8	-
T01_3591	A0A0V1C1R4	-
T01_6521	A0A0V1BI20	-
T01_9378	A0A0V0YWU2	-
T01_7470	E5S879	-
T01_8848	A0A0V1BAV5	-
T01_9154	A0A0V1BN41	-
T01_3927	A0A0V1BV21	-
T01_9427	A0A0V1BMZ2	-
T01_6378	A0A0V1B449	-
T01_4034	A0A0V1BTI1	-
T01_4131	A0A0V1B3T6	-
T01_3853	A0A0V1BD53	-
T01_4451	A0A0V1APD9	-
T01_8714	A0A0V1C1N1	-
T01_6473	A0A0V1BGZ4	-
T01_6469	A0A0V1BKQ0	-
T01_8837	A0A0V1BLH1	-
T01_4999	A0A0V1B3T4	-
T01_8273	A0A0V1BEN7	-
T01_7534	A0A0V1BBS7	-
T01_5846	A0A0V1B5U8	-
T01_8384	A0A0V1BCT3	-
T01_5509	A0A0V1BNA9	-
T01_518	E5RYZ2	-
T01_9831	A0A0V1ARD9	-
T01_4291	A0A0V1B5T5	-
T01_9664	A0A0V1AY47	-
T01_7057	A0A0V1B2A1	-
T01_9469	A0A0V1B8L2	-
T01_3536	A0A0V1B544	-
T01_7141	A0A0V1BRI9	-
T01_996	A0A0V1AT64	-
T01_8028	A0A0V1BBE0	-
T01_6138	A0A0V1C0B5	-
T01_7709	A0A0V1AQE3	-
T01_710	A0A0V1BJ26	-
T01_9390	A0A0V1ALG5	-
T01_9985	A0A0V1BLZ5	-
T01_8592	A0A0V1B2E9	-
T01_5304	A0A0V1BNS3	-
T01_8350	A0A0V1BGP4	-
T01_642	A0A0V1AQF2	-
T01_4422	A0A0V1BQ06	-
T01_7802	E5S186	-
T01_4790	A0A0V1AU66	-
T01_4244	E5SF41	-
T01_9771	A0A0V1B9I0	-
T01_7258	A0A0V1BMN7	-
T01_392	A0A0V1AUL3	-
T01_7626	A0A0V1BDC2	-
T01_5256	A0A0V1BAL2	-
T01_7678	A0A0V1AR82	-
T01_7183	A0A0V1B623	-
T01_8589	E5STC2	-
T01_6683	A0A0V1AZ14	-
T01_7394	A0A0V1C1C5	-
T01_9301	A0A0V1BXQ0	-
T01_5892	A0A0V1BJF7	-
T01_7517	A0A0V1B9H3	-
T01_48	A0A0V1AZQ2	-
T01_5858	A0A0V1BKD3	-
T01_6206	A0A0V1B8I4	-
T01_8976	A0A0V0YUN1	-
T01_3847	A0A0V1B8X0	-
T01_5119	A0A0V1BKF7	-
T01_5038	A0A0V1AXB6	-
T01_6742	A0A0V1B412	-
T01_5410	A0A0V1BZZ4	-
T01_4701	A0A0V1BG16	-
T01_7680	A0A0V1B1F7	-
T01_6641	A0A0V1B1Y1	-
T01_3845	A0A0V1AV55	-
T01_4581	A0A0V1AZQ7	-
T01_6211	A0A0V1BYC3	-
T01_7645	A0A0V1BM10	-
T01_7562	A0A0V1BEW0	-
T01_8411	A0A0V1BTC3	-
T01_4754	A0A0V1B4R2	-
T01_8724	A0A0V1B6Y5	-
T01_918	A0A0V1BME8	-
T01_7050	A0A0V1ARQ6	-
T01_6577	A0A0V1B0H9	-
T01_9129	A0A0V1BLX1	-
T01_9209	A0A0V1B8T2	-
T01_8651	A0A0V1BGL2	-
T01_6833	A0A0V1BB81;A0A0V1BBE5	-
T01_4453	A0A0V1AZQ9	-
T01_7093	A0A0V1BLM1	-
T01_7979	A0A0V1BMP7	-
T01_7963	A0A0V1B015	-
T01_3688	A0A0V1B8V0	-
T01_7907	A0A0V1BVI4	-
T01_4146	A0A0V1AYH9	-
T01_5378	A0A0V1BAL3	-
T01_7651	A0A0V1BBK8	-
T01_9053	A0A0V1AVV1	-
T01_9319	A0A0V1BIG8	-
T01_4134	A0A0V1BUR6	-
T01_7586	A0A0V1AYB6	-
T01_8424	A0A0V1ATD7	-
T01_9001	A0A0V1BJZ4	-
T01_6873	A0A0V1BP89	-
T01_7964	A0A0V1AXT5	-
T01_8007	A0A0V1BLJ5	-
T01_8939	A0A0V1BLL9	-
T01_8094	A0A0V1AYE9	-
T01_7665	A0A0V1BAI0	-
T01_4205	A0A0V1BT07	-
T01_4895	A0A0V1BTL9	-
T01_8191	A0A0V1ASE4	-
T01_9387	A0A0V1B0Y7	-
T01_4688	E5SXN8	-
T01_7531	A0A0V1BZ21	-
T01_4317	A0A0V1B723	-
T01_6762	A0A0V1BIM4	-
T01_6834	A0A0V1BNR0	-
T01_9799	A0A0V1C3A7	-
T01_638	A0A0V1AU40	-
T01_9978	A0A0V1BSW0	-
T01_8508	A0A0V1BPD3	-
T01_4822	A0A0V1AV26	-
T01_5641	E5SNQ8	-
T01_9408	E5S7N2	-
T01_9926	A0A0V1B476	-
T01_5506	A0A0V1BFV4	-
T01_9782	E5SMI4	-
T01_4532	A0A0V1C2N3	-
T01_7508	A0A0V1BVU3	-
T01_3966	A0A0V1B8K5	-
T01_5206	A0A0V1BBG7	-
T01_450	A0A0V1ALY3	-
T01_4712	A0A0V1BKT3	-
T01_8759	A0A0V1B6M3	-
T01_6119	A0A0V1AZ55	-
T01_69	A0A0V1BBB2	-
T01_6304	A0A0V1AXN5	-
T01_6140	A0A0V1BN36	-
T01_916	A0A0V1BQ76	-
T01_9351	A0A0V1B618	-
T01_747	E5SVY1	-
T01_3583	A0A0V1B737	-
T01_5489	A0A0V1B4V8;A0A0V1B572	-
T01_9185	A0A0V1B538	-
T01_5672	A0A0V1BR29	-
T01_4426	A0A0V1AXB9	-
T01_5552	A0A0V1BE16	-
T01_6185	A0A0V1B639	-
T01_8357	A0A0V1BKN4	-
T01_9556	A0A0V1BIE4	-
T01_8456	A0A0V1AXY0	-
T01_6945	A0A0V1B8E7	-
T01_3819	A0A0V1BL95	-
T01_847	A0A0V1B9B4	-
T01_3949	A0A0V1C0D3	-
T01_9449	A0A0V1B689	-
T01_6644	A0A0V1BSM5	-
T01_4049	A0A0V1AXX6	-
T01_8249	A0A0V1B5S5	-
T01_7412	A0A0V1B603	-
T01_7624	A0A0V1B5Q1	-
T01_7465	A0A0V1B3I8	-
T01_8745	A0A0V1B8Z8	-
T01_4877	A0A0V1BGV1	-
T01_4713	A0A0V1BGR9	-
T01_8366	A0A0V1AVN9	-
T01_4150	A0A0V1C168	-
T01_8033	A0A0V1BI94	-
T01_6732	A0A0V1BP80	-
T01_8624	A0A0V1C0S6	-
T01_5975	E5SLI9	-
T01_6864	A0A0V1BNL4	-
T01_5923	A0A0V1BVD6	-
T01_8934	A0A0V1AX07	-
T01_8927	E5SB69	-
T01_6597	A0A0V1ASQ2	-
T01_7495	A0A0V1BK41	-
T01_8186	A0A0V1BUC7	-
T01_5937	A0A0V1BGC0	-
T01_4470	A0A0V1BCF9	-
T01_575	A0A0V1ANT0	-
T01_4918	A0A0V1BI74	-
T01_9455	A0A0V1BX99	-
T01_9135	A0A0V1AY71	-
T01_9620	A0A0V1BZL2	-
T01_9595	E5SUJ3	-
T01_5130	A0A0V1B818	-
T01_4527	A0A0V1BV62	-
T01_891	A0A0V1BH66	-
T01_3582	A0A0V1AXK1	-
T01_4848	A0A0V1BD90	-
T01_5253	A0A0V1B198	-
T01_5023	E5RZ06	-
T01_7946	A0A0V1B001	-
T01_8451	A0A0V1BT82	-
T01_4714	A0A0V1ANP5	-
T01_4163	A0A0V1B9Y3	-
T01_4234	E5SSH1	-
T01_3654	A0A0V1B7W8	-
T01_7801	A0A0V1BKX1	-
T01_3459	A0A0V1B7V8	-
T01_6222	A0A0V1BXT6	-
T01_3468	A0A0V1ANV4	-
T01_4777	A0A0V1ALK9	-
T01_5692	A0A0V1AQV3	-
T01_4364	A0A0V1BEB2	-
T01_4132	E5SEN7	-
T01_749	A0A0V1APQ6	-
T01_405	A0A0V1BGX6	-
T01_6883	A0A0V1BNY6	-
T01_410	A0A0V1B659	-
T01_9219	A0A0V1B698	-
T01_7753	A0A0V1BF60	-
T01_4141	A0A0V1BTB1	-
T01_6696	A0A0V1BXW9	-
T01_7614	A0A0V1AYI9	-
T01_8962	A0A0V1BD39	-
T01_9764	A0A0V1BI61	-
T01_7089	A0A0V1BBJ7	-
T01_5757	A0A0V1BF61	-
T01_7244	A0A0V1BBH4	-
T01_52	A0A0V1ATC3	-
T01_929	A0A0V1B891	-
T01_4258	A0A0V1BIC1	-
T01_7331	A0A0V1BUM0	-
T01_3709	A0A0V1BZK0	-
T01_9666	A0A0V1BLY4	-
T01_8989	A0A0V1BLQ5	-
T01_9335	A0A0V1B8U0	-
T01_3589	A0A0V1AW59	-
T01_9998	A0A0V1AZR9	-
T01_8760	A0A0V1B035	-
T01_8281	A0A0V1B4P6	-
T01_8826	A0A0V1BXL2	-
T01_9587	A0A0V1AMX3	-
T01_7581	A0A0V1BM16	-
T01_7196	A0A0V1BJ75	-
T01_4735	A0A0V1B102	-
T01_8062	E5SJ42	-
T01_3626	A0A0V1AZP1	-
T01_5441	A0A0V1BFH8	-
T01_6285	A0A0V1BZY0	-
T01_7149	A0A0V1AVI6	-
T01_8015	A0A0V1C014	-
T01_6324	A0A0V1B4M0	-
T01_3558	A0A0V1BR95	-
T01_16138	A0A0V1B9V8	-
T01_16188	A0A0V1B8P2	-
T01_16159	A0A0V1B9R1	-
T01_15469	A0A0V1BGK6	-
T01_15076	A0A0V1APC6	-
T01_15030	A0A0V1B0E0	-
T01_15459	A0A0V1B540	-
T01_16022	A0A0V1BV06	-
T01_14016	E5SYE4	-
T01_15389	E5S9Y6	-
T01_1514	A0A0V1AR88	-
T01_14915	A0A0V1B7M6	-
T01_157	A0A0V1B0P2	-
T01_15611	E5SJG5	-
T01_16073	A0A0V1B0J4	-
T01_3366	E5SU10	-
T01_16113	A0A0V1BZD4	-
T01_1817	A0A0V1BJ50	-
T01_15946	A0A0V1B4R7	-
T01_16144	A0A0V1B6J1	-
T01_16241	A0A0V1BIP7	-
T01_15758	A0A0V1BIQ9	-
T01_15772	A0A0V1B681	-
T01_3034	A0A0V1B5N4	-
T01_1927	A0A0V1BTY3	-
T01_15354	A0A0V1BZQ8	-
T01_3027	E5RZ21	-
T01_28	A0A0V1B3M2	-
T01_19	A0A0V1B8R7	-
T01_1412	A0A0V1AWZ5	-
T01_3142	A0A0V1C100	-
T01_30	A0A0V1BJI8	-
T01_3397	A0A0V1BD25	-
T01_16231	A0A0V1BJP6	-
T01_2485	A0A0V1AXJ7	-
T01_14208	A0A0V1AT81	-
T01_14417	A0A0V1B0L5	-
T01_3349	A0A0V1BDJ3	-
T01_15040	A0A0V1B486	-
T01_1636	A0A0V1BAT8	-
T01_14140	A0A0V1BCV3	-
T01_182	A0A0V1B6N5	-
T01_16220	A0A0V1BM50	-
T01_14219	A0A0V1BT10	-
T01_1561	A0A0V1BZ67	-
T01_15843	A0A0V1BK03	-
T01_3185	A0A0V1BMQ4	-
T01_1408	A0A0V1C0U2	-
T01_3351	A0A0V1AUM9	-
T01_16024	E5SEZ8	-
T01_16157	A0A0V1BFT8	-
T01_15506	A0A0V1AVN2	-
T01_15665	E5SXQ9	-
T01_15762	A0A0V1AL18	-
T01_1953	E5SML9	-
T01_3167	A0A0V1BE49	-
T01_14939	A0A0V1BK61	-
T01_3276	A0A0V1AQ63	-
T01_1600	A0A0V1AUH3	-
T01_14968	A0A0V1BKJ1	-
T01_15552	A0A0V1B5F4	-
T01_14191	A0A0V1BHG1	-
T01_2466	A0A0V1AWN5	-
T01_1661	E5S9R2	-
T01_1486	A0A0V1BKI5	-
T01_29	A0A0V1BGW7	-
T01_16213	E5RY50	-
T01_1543	A0A0V1BY65	-
T01_15157	A0A0V1AW43	-
T01_14736	A0A0V1APJ0	-
T01_14815	A0A0V1ATR9	-
T01_14696	A0A0V1AWS6	-
T01_2261	A0A0V1BUB0	-
T01_2329	A0A0V1AU31	-
T01_3090	A0A0V1BN85	-
T01_282	A0A0V1C0Z4	-
T01_15405	A0A0V1ASK3	-
T01_2410	A0A0V1BSR6	-
T01_15846	A0A0V1BTR9	-
T01_14962	A0A0V1BVT8	-
T01_2973	A0A0V1AQY3	-
T01_2890	A0A0V1BRA1	-
T01_14543	A0A0V1BGI1	-
T01_14128	A0A0V1AYC0	-
T01_227	A0A0V1AZ59	-
T01_3197	A0A0V1AP13	-
T01_2257	A0A0V1BKN9	-
T01_14102	A0A0V1BF23	-
T01_15182	A0A0V1BI79	-
T01_2495	A0A0V1BH55	-
T01_15683	A0A0V1AWF8	-
T01_14032	A0A0V1BSU5	-
T01_15306	A0A0V1AYV6	-
T01_2609	A0A0V1BSZ0	-
T01_3015	A0A0V1BP07	-
T01_1847	A0A0V1BU04	-
T01_14480	A0A0V1B0X5	-
T01_3054	A0A0V0YTC8	-
T01_14088	A0A0V1BNE3	-
T01_2938	A0A0V1BVP0	-
T01_15326	A0A0V1BZ79	-
T01_15860	A0A0V1BYS3	-
T01_2933	A0A0V1BCJ1	-
T01_14662	A0A0V1AUQ9	-
T01_15022	E5S1C9	-
T01_14851	A0A0V1AY80	-
T01_1789	A0A0V1BZJ7	-
T01_16242	A0A0V1C2M4	-
T01_15008	A0A0V1AUE5	-
T01_2591	A0A0V1AXZ6	-
T01_167	A0A0V1AYM2	-
T01_14987	A0A0V1B3N6	-
T01_15968	A0A0V1BFX6	-
T01_243	A0A0V1ALF1	-
T01_14578	A0A0V1BK20	-
T01_16273	A0A0V1B094	-
T01_1435	A0A0V1BE72	-
T01_14710	A0A0V1BM51	-
T01_3100	A0A0V1BGH4	-
T01_14393	A0A0V1B4R0	-
T01_1872	A0A0V1AJ08	-
T01_15786	E5S2C9	-
T01_15529	A0A0V1BRA5	-
T01_14933	A0A0V1BC22	-
T01_1586	A0A0V1B643	-
T01_2300	A0A0V1B1A7	-
T01_2144	A0A0V1B6N8	-
T01_3064	A0A0V1B2R6	-
T01_2567	A0A0V1AS73	-
T01_14726	A0A0V1BRR7	-
T01_2783	A0A0V0YR51	-
T01_1763	A0A0V1C0T9	-
T01_266	A0A0V1BUZ4	-
T01_14142	A0A0V1BL71	-
T01_1666	A0A0V1AYJ0	-
T01_15810	A0A0V1BKW3	-
T01_2932	A0A0V1BS14	-
T01_3285	A0A0V1BB10	-
T01_2295	A0A0V1AMX3	-
T01_1905	A0A0V1BWY4	-
T01_2941	A0A0V1BK98	-
T01_1764	A0A0V1B610	-
T01_14241	A0A0V1AZ69	-
T01_16224	A0A0V1BVJ6	-
T01_2772	A0A0V1B7V9	-
T01_1750	A0A0V1AXI8	-
T01_2504	A0A0V1B6P8	-
T01_16166	A0A0V1B2S1	-
T01_14306	A0A0V1BJC9	-
T01_2355	A0A0V1B7C1	-
T01_15445	A0A0V1B3I8	-
T01_2879	A0A0V1BMZ4	-
T01_2620	A0A0V1B5I9	-
T01_15069	A0A0V1BQX7	-
T01_14618	A0A0V1B4J8	-
T01_16204	A0A0V1BIK5	-
T01_145	A0A0V1B3V3	-
T01_15397	A0A0V1ASP4	-
T01_15059	A0A0V1BLK1	-
T01_16081	A0A0V1B714	-
T01_3231	A0A0V1BJ53	-
T01_15292	A0A0V0YSQ7	-
T01_14053	A0A0V1BB94	-
T01_317	A0A0V1B8L5	-
T01_1798	A0A0V1BJT7	-
T01_14080	A0A0V1BBM2	-
T01_14347	A0A0V1B8Z1	-
T01_15610	E5S7U1	-
T01_1932	A0A0V1ATP5	-
T01_15868	A0A0V1C140	-
T01_2377	E5S4U6	-
T01_16153	A0A0V1ASQ5	-
T01_259	A0A0V1C1Z7	-
T01_16292	A0A0V1BMV7	-
T01_16122	A0A0V1BNW4	-
T01_15993	A0A0V1AWW4	-
T01_3109	A0A0V1B8I2	-
T01_3300	A0A0V1B572	-
T01_1455	A0A0V1BUC3	-
T01_14946	A0A0V1B3C2	-
T01_14432	A0A0V1BB79	-
T01_15224	A0A0V1BUM1	-
T01_15329	A0A0V1C0J9	-
T01_1930	A0A0V1B0A4	-
T01_3176	A0A0V1AP17	-
T01_1983	A0A0V1B3P8	-
T01_15291	A0A0V1AV51	-
T01_15862	A0A0V1AUW9	-
T01_2968	A0A0V1APH9	-
T01_15971	A0A0V1BX08	-
T01_2285	A0A0V1AQA4	-
T01_14561	A0A0V1BK69	-
T01_14772	A0A0V1BUD6	-
T01_14288	A0A0V1BR04	-
T01_14675	A0A0V1BWN2	-
T01_2094	A0A0V1BNA6	-
T01_15783	A0A0V1AQJ9	-
T01_15253	A0A0V1BJY0	-
T01_15693	A0A0V1BEC4	-
T01_15560	A0A0V1BR63	-
T01_1642	A0A0V1AYN2	-
T01_2603	A0A0V1C1J9	-
T01_2006	E5SRY0	-
T01_2964	A0A0V1BQU8	-
T01_1741	E5STR9	-
T01_2705	A0A0V1C0J5	-
T01_14490	A0A0V1BU24	-
T01_2348	A0A0V1AQZ7	-
T01_15570	A0A0V1BYX2	-
T01_16090	A0A0V1B9Q4	-
T01_3070	A0A0V1B133	-
T01_15491	A0A0V1BBA9	-
T01_16057	A0A0V1BF00	-
T01_14244	A0A0V1BDN5	-
T01_14506	A0A0V1BTI2	-
T01_14457	A0A0V1BLX0	-
T01_2011	A0A0V1BSR8	-
T01_2481	A0A0V1ANZ4	-
T01_14997	A0A0V1BAF3	-
T01_14279	A0A0V1BBA6	-
T01_3332	A0A0V1AYP9	-
T01_15741	A0A0V1B0V3	-
T01_15856	A0A0V1B986	-
T01_14486	A0A0V1AP41	-
T01_16011	A0A0V1BD95	-
T01_2044	A0A0V1BKW5	-
T01_14638	A0A0V1ANA8	-
T01_14356	A0A0V1B995	-
T01_16274	E5SC55	-
T01_14740	A0A0V1C0K3	-
T01_2627	A0A0V1BFW7	-
T01_16110	A0A0V1BF43	-
T01_3246	A0A0V1BFZ3	-
T01_1824	A0A0V1B200	-
T01_162	A0A0V1BXM1	-
T01_340	A0A0V1BPH5	-
T01_14785	A0A0V1BKW8	-
T01_16254	A0A0V1C384	-
T01_15924	A0A0V1AR13	-
T01_2728	A0A0V1BC41	-
T01_14644	A0A0V1C301	-
T01_14881	A0A0V1BDX8	-
T01_15876	E5SQ54	-
T01_14528	E5SX47	-
T01_261	A0A0V1BKA3	-
T01_3194	A0A0V1B233	-
T01_2463	A0A0V1AV40	-
T01_14236	A0A0V1B2S2	-
T01_14502	A0A0V1B764	-
T01_254	A0A0V1B915	-
T01_15922	A0A0V1BVT5	-
T01_2909	A0A0V1BZB1	-
T01_3321	A0A0V1BES4	-
T01_3384	A0A0V1C1S3	-
T01_3234	A0A0V1BTR2	-
T01_307	A0A0V1BD44	-
T01_2976	A0A0V1AUK9	-
T01_14096	A0A0V1B2A8	-
T01_164	A0A0V1BYN8	-
T01_15973	A0A0V1BL73	-
T01_1432	A0A0V1B4H1	-
T01_2680	A0A0V1BNN5	-
T01_1828	A0A0V1BPQ5	-
T01_2170	E5S9Q8	-
T01_2430	A0A0V1BXE0	-
T01_1682	A0A0V1ARC5	-
T01_15377	A0A0V1BDY6	-
T01_16154	A0A0V1BJQ7	-
T01_2545	A0A0V1AVE2	-
T01_2616	A0A0V1B3D0	-
T01_2662	A0A0V1B453	-
T01_16251	A0A0V1BHR4	-
T01_15496	A0A0V1B0B1	-
T01_1468	A0A0V1BJS7	-
T01_14641	A0A0V1B773	-
T01_1674	A0A0V1BQ32	-
T01_285	A0A0V1BBV7	-
T01_1737	A0A0V1APX1	-
T01_14625	A0A0V1BSX5	-
T01_3044	A0A0V1BKI7	-
T01_15500	A0A0V1BR00	-
T01_15334	E5SQ79	-
T01_2341	A0A0V1BZG6	-
T01_1748	A0A0V1BZD0	-
T01_2247	A0A0V1B310	-
T01_14414	A0A0V1BX63	-
T01_14867	A0A0V1BXU3	-
T01_15744	A0A0V1B9B8	-
T01_15635	A0A0V1B348	-
T01_2282	A0A0V1B6L9	-
T01_15075	A0A0V1B749	-
T01_16149	A0A0V1BZE6	-
T01_15369	A0A0V1B382	-
T01_2961	A0A0V1BZC6	-
T01_1709	E5SUZ1	-
T01_1981	A0A0V1B386	-
T01_2526	A0A0V1BU66	-
T01_14026	A0A0V1B6C3	-
T01_15621	A0A0V1BK62	-
T01_2573	A0A0V1B264	-
T01_2470	A0A0V1AMK8	-
T01_3201	A0A0V1B0Q4	-
T01_14859	E5SL57	-
T01_1590	A0A0V1BH87	-
T01_14620	A0A0V1BDT9	-
T01_2881	A0A0V1BSP4	-
T01_16316	A0A0V1BZ48	-
T01_15070	A0A0V1B724	-
T01_183	A0A0V1BG37	-
T01_15992	A0A0V1AUS3	-
T01_1948	A0A0V1BDI9	-
T01_14111	A0A0V1BXA5	-
T01_3048	E5SKR3	-
T01_2690	A0A0V1BQL5	-
T01_15748	A0A0V1B461	-
T01_15819	A0A0V1BKP7	-
T01_16096	A0A0V1B3X1	-
T01_14994	A0A0V1C214	-
T01_1511	A0A0V1AR23	-
T01_14945	A0A0V1AVB7	-
T01_3174	A0A0V1AWJ5	-
T01_14956	A0A0V1BSC7	-
T01_15233	A0A0V1AT89	-
T01_1922	A0A0V1BNV9	-
T01_1417	E5SIM5	-
T01_2288	A0A0V1BY15	-
T01_15920	A0A0V1B5N7	-
T01_278	A0A0V1BCY1	-
T01_1505	A0A0V1BSM4	-
T01_14782	A0A0V1AMM0	-
T01_14390	E5SDL9	-
T01_14685	A0A0V1BVE9	-
T01_14824	E5SDF4	-
T01_250	A0A0V1AS50	-
T01_2611	A0A0V1BYT9	-
T01_14901	A0A0V1BD36	-
T01_2559	A0A0V1B8K2	-
T01_332	A0A0V0YRU7	-
T01_15391	A0A0V1B5V8	-
T01_14930	A0A0V1B843	-
T01_289	A0A0V1B4F4	-
T01_15848	E5SYJ9	-
T01_3389	E5SAY1	-
T01_15773	A0A0V1B7C9	-
T01_1672	A0A0V1BXC4	-
T01_15717	A0A0V1AUW7	-
T01_14694	A0A0V1BQF1	-
T01_16255	A0A0V1AW05	-
T01_14151	A0A0V1B162	-
T01_14734	A0A0V1ASU0	-
T01_2831	A0A0V1BCJ8	-
T01_23	A0A0V1B849	-
T01_14060	A0A0V1BHU1	-
T01_15322	A0A0V1AX07	-
T01_16058	A0A0V1AXS3	-
T01_1539	A0A0V1B6I2	-
T01_3315	A0A0V1AVG1	-
T01_15308	A0A0V1B1A6	-
T01_14940	A0A0V1BQ03	-
T01_15838	A0A0V1BPF6	-
T01_2101	A0A0V1B287	-
T01_16078	A0A0V1BQ25	-
T01_2795	A0A0V1C0S0	-
T01_3085	E5SW38	-
T01_15631	A0A0V1BEB1	-
T01_2521	A0A0V1B3J7	-
T01_14478	A0A0V1AJN3	-
T01_3317	A0A0V1BFN9	-
T01_14790	A0A0V1BAE3	-
T01_2434	A0A0V1ALX8	-
T01_16118	A0A0V1BPB2	-
T01_16275	A0A0V1BCT0	-
T01_2652	A0A0V1ATR0	-
T01_15429	A0A0V1BNS2	-
T01_2353	A0A0V1C1M0	-
T01_16214	A0A0V1BNU7	-
T01_1650	A0A0V1AUR2	-
T01_2598	A0A0V1BL78	-
T01_15470	A0A0V1BZI0	-
T01_3003	E5S9J9	-
T01_2022	A0A0V1B974	-
T01_2684	E5SKC4	-
T01_1797	E5SAK2	-
T01_1967	A0A0V1B8M4	-
T01_3153	A0A0V1BYC7	-
T01_15345	A0A0V1BAX2	-
T01_15356	A0A0V1AYN9	-
T01_15301	A0A0V1C1N4	-
T01_2390	A0A0V1BB39	-
T01_14577	A0A0V1AYS3	-
T01_3065	A0A0V1BZM6	-
T01_15497	A0A0V1ASR8	-
T01_15800	A0A0V1AXB0	-
T01_341	E5SQK8	-
T01_15735	A0A0V1AYW3	-
T01_15003	A0A0V1BF01	-
T01_14139	A0A0V1BET6	-
T01_1751	A0A0V1BIT1	-
T01_2020	A0A0V1AP33	-
T01_14316	A0A0V1C2T0	-
T01_14189	A0A0V1ANP3	-
T01_14331	A0A0V1B2E9	-
T01_14542	E5SPL7	-
T01_14187	A0A0V1BIG1	-
T01_15286	A0A0V1B8Y1	-
T01_1588	A0A0V1B5W2	-
T01_15087	A0A0V1BSL6	-
T01_3334	A0A0V1B5G2	-
T01_2417	A0A0V1B650	-
T01_15499	A0A0V1BDW9	-
T01_14595	E5SMY7	-
T01_15995	A0A0V1BD15	-
T01_15932	A0A0V1BTM0	-
T01_1474	A0A0V1BS55	-
T01_15979	A0A0V1C0N4	-
T01_15446	A0A0V1BPI4	-
T01_178	A0A0V1BU15	-
T01_14559	A0A0V1BBU5	-
T01_1820	A0A0V1AZB1	-
T01_1668	A0A0V1AZH1	-
T01_3004	A0A0V1BNH1	-
T01_3049	E5SQF9	-
T01_1559	A0A0V1BKG9	-
T01_16317	A0A0V1ATK4	-
T01_3326	E5S5W9	-
T01_15563	A0A0V1BFK3	-
T01_3369	A0A0V1BQL6	-
T01_2896	A0A0V1BF47	-
T01_14919	A0A0V1ANL2	-
T01_13835	A0A0V1BQX8	-
T01_1230	A0A0V1BL56	-
T01_12037	A0A0V1BRV6	-
T01_12502	A0A0V1B5W6	-
T01_13559	A0A0V1BKE5	-
T01_12404	E5SV78	-
T01_13731	A0A0V1BW99	-
T01_12222	A0A0V1AHY3	-
T01_13997	A0A0V1BZZ7	-
T01_12499	A0A0V1C166	-
T01_1265	A0A0V1AXR6	-
T01_12185	A0A0V1B1F0	-
T01_12570	A0A0V1AY96	-
T01_12932	A0A0V1C0L0	-
T01_1267	A0A0V1B1H6	-
T01_12913	A0A0V1B5L5	-
T01_12273	A0A0V1B5X5	-
T01_13206	A0A0V1AMG9	-
T01_13544	A0A0V1AW03	-
T01_12392	A0A0V1C000	-
T01_1338	A0A0V1BWH9	-
T01_13986	A0A0V1AS64;A0A0V1AQD9	-
T01_13898	E5SDX7	-
T01_13341	A0A0V1AY23	-
T01_1259	A0A0V1AWF7	-
T01_13325	Q000T3	-
T01_13426	A0A0V1C0A0	-
T01_13362	A0A0V1BJX2	-
T01_13083	A0A0V1BCX7	-
T01_12858	A0A0V1B5H9	-
T01_13189	E5S1T1	-
T01_12993	A0A0V1BSK4	-
T01_13158	A0A0V1BMR2	-
T01_12453	A0A0V1B4G8	-
T01_1334	A0A0V1BNJ3	-
T01_12659	A0A0V1AVG3	-
T01_1296	A0A0V1B7V1	-
T01_12394	A0A0V1B9A6	-
T01_12031	A0A0V1BQM5	-
T01_12707	E5SSX4	-
T01_13459	A0A0V1AXK7	-
T01_12419	A0A0V1AW71	-
T01_12473	A0A0V1BZ69	-
T01_12047	A0A0V1AUU6	-
T01_13821	A0A0V1BHT9	-
T01_13999	A0A0V1BGP2	-
T01_13845	A0A0V1BWT5	-
T01_12735	A0A0V1B4N6	-
T01_13894	A0A0V1BIR5	-
T01_13471	A0A0V1BQ89	-
T01_13358	A0A0V0Z089	-
T01_12058	A0A0V1AUQ9	-
T01_13860	A0A0V1C197	-
T01_12871	E5SXM7	-
T01_13361	A0A0V1BV69	-
T01_13992	A0A0V1ANP1	-
T01_13554	A0A0V1ANT0	-
T01_12689	A0A0V0ZVI4	-
T01_12775	A0A0V1ANS4	-
T01_13106	E5S410	-
T01_12308	A0A0V1AR07	-
T01_13943	A0A0V1BHA6	-
T01_12095	A0A0V1BU42	-
T01_12620	A0A0V1BV50	-
T01_12869	A0A0V1BCA1	-
T01_13828	A0A0V1C246	-
T01_12832	A0A0V1BDX5	-
T01_12038	A0A0V1BBK5	-
T01_13264	A0A0V1B2L3	-
T01_12302	E5SPL3	-
T01_12813	A0A0V1AZC8	-
T01_12186	A0A0V1BP17	-
T01_12397	A0A0V1BRF3	-
T01_13666	A0A0V1BUY6	-
T01_13863	A0A0V1B7L5	-
T01_13734	A0A0V1AZ63	-
T01_13151	A0A0V1B1X1	-
T01_13549	A0A0V1AXY5	-
T01_13371	A0A0V1BB29	-
T01_13472	A0A0V1BWU2	-
T01_12418	A0A0V1B1B5	-
T01_13306	A0A0V1BZK8	-
T01_12905	A0A0V1AV74	-
T01_13777	A0A0V1AZM1	-
T01_13182	A0A0V1BK22	-
T01_12283	A0A0V1BAH2	-
T01_12972	A0A0V1AUG2	-
T01_1316	A0A0V1B1L7	-
T01_13929	A0A0V1BSV7	-
T01_12654	E5SJ00	-
T01_13503	A0A0V1B045	-
T01_126	A0A0V1BDE5	-
T01_13017	A0A0V1BSA3	-
T01_1285	A0A0V1BPA5	-
T01_134	A0A0V1BGG8	-
T01_12104	A0A0V1BWQ6	-
T01_12674	A0A0V1BHF6	-
T01_12015	A0A0V1AIP0	-
T01_13909	A0A0V1B1J6	-
T01_13342	E5SCS9	-
T01_13788	A0A0V1BRE4	-
T01_1360	A0A0V1C042	-
T01_13516	A0A0V1B5M9	-
T01_1354	A0A0V1B6W8	-
T01_1364	A0A0V1C2H8	-
T01_13600	A0A0V1BIV6	-
T01_13186	A0A0V1APV3	-
T01_13724	A0A0V1B540	-
T01_12645	A0A0V1AS09	-
T01_12742	A0A0V1BW86	-
T01_13949	E5SFA7	-
T01_12656	E5SY33	-
T01_12863	A0A0V1BSP6	-
T01_12734	A0A0V1BZJ2	-
T01_13328	A0A0V1BV12	-
T01_13623	A0A0V1BQ24	-
T01_12144	A0A0V1ATX7	-
T01_13429	E5S2Y1	-
T01_12241	A0A0V1BZE9	-
T01_12927	A0A0V1C2L0	-
T01_12793	A0A0V1BIF0	-
T01_13905	A0A0V1BGJ3	-
T01_1275	A0A0V1BFG6	-
T01_12195	A0A0V1BWW2	-
T01_13207	A0A0V1C1K6	-
T01_12860	A0A0V1BA86	-
T01_13672	A0A0V1AP31	-
T01_12138	A0A0V1BLU1	-
T01_1277	A0A0V1BP93	-
T01_13173	A0A0V1BPG3	-
T01_12935	A0A0V1BP08	-
T01_13061	A0A0V1AQS0	-
T01_12525	A0A0V1BH99	-
T01_12249	A0A0V1B798	-
T01_13445	A0A0V1BB36	-
T01_12106	A0A0V1AT42	-
T01_13353	A0A0V1ALG1	-
T01_12379	A0A0V1AWJ4	-
T01_12022	A0A0V1BDX3	-
T01_13414	A0A0V1AJS1	-
T01_12523	A0A0V1APT6	-
T01_13750	A0A0V1B837	-
T01_13900	A0A0V1AS06	-
T01_12875	A0A0V1BTP1	-
T01_13117	A0A0V1B2U3	-
T01_12531	A0A0V1B4Q7	-
T01_13435	E5SB57	-
T01_1254	A0A0V1BIM9	-
T01_13842	A0A0V1BPC3	-
T01_13958	A0A0V1BCU0	-
T01_12918	A0A0V1ATB5	-
T01_13501	A0A0V1B9N6	-
T01_12193	A0A0V1BZX6	-
T01_12929	A0A0V1B940	-
T01_13641	A0A0V1C1U5	-
T01_13530	A0A0V1BZG3	-
T01_13920	E5SC37	-
T01_12231	A0A0V1BMA9	-
T01_12503	A0A0V1B6B9	-
T01_12539	A0A0V1BUS4	-
T01_1386	A0A0V1BBQ4	-
T01_13711	A0A0V1C1V2	-
T01_13375	A0A0V1BC27	-
T01_13815	A0A0V1B8G5	-
T01_12099	A0A0V1BXX3	-
T01_13586	A0A0V1B190	-
T01_1341	A0A0V1B2Y0	-
T01_13140	E5SPL3	-
T01_13648	A0A0V1BPY8	-
T01_12936	A0A0V1BV70	-
T01_12206	A0A0V1AP33	-
T01_12544	A0A0V1C0N2	-
T01_13951	A0A0V1BH17	-
T01_1332	A0A0V1B5B7	-
T01_12434	A0A0V1BR65	-
T01_13906	A0A0V1BMS9	-
T01_13642	A0A0V1BCQ2	-
T01_13005	E5S962	-
T01_13327	A0A0V1BID0	-
T01_12691	A0A0V1BYC5	-
T01_13074	A0A0V1B7M8	-
T01_13560	A0A0V1BIS1	-
T01_13733	A0A0V1B562	-
T01_12457	A0A0V1BBM7	-
T01_13709	A0A0V1B2V1	-
T01_13988	A0A0V1BR39	-
T01_12152	A0A0V1BQ31	-
T01_12917	A0A0V1BNV1	-
T01_13957	A0A0V1B6W6	-
T01_13800	A0A0V1BZ75	-
T01_12975	A0A0V1B6U2	-
T01_1269	A0A0V1BFJ2	-
T01_12894	A0A0V1BXS7	-
T01_13644	A0A0V1AWS8	-
T01_12181	A0A0V1B8L6	-
T01_12471	A0A0V1B8G3	-
T01_12131	A0A0V1B9P6	-
T01_13651	A0A0V1C035	-
T01_12029	A0A0V1B6L9	-
T01_13003	A0A0V1BT41	-
T01_13039	E5SCL1	-
T01_12339	A0A0V1BVE8	-
T01_13204	A0A0V1BJA3	-
T01_12650	A0A0V1BQ18	-
T01_13872	A0A0V1BNK0	-
T01_12482	A0A0V1ARV3	-
T01_13740	E5S104	-
T01_12021	A0A0V1AYS5	-
T01_13321	A0A0V1AL48	-
T01_12602	A0A0V1BN34	-
T01_13638	A0A0V1BL50	-
T01_13408	A0A0V1C2J4	-
T01_13820	A0A0V1AIH5	-
T01_12331	A0A0V1AUD4	-
T01_13129	A0A0V1BG64	-
T01_13422	E5SFK1	-
T01_11183	A0A0V1AR07	-
T01_11504	A0A0V1AS52	-
T01_11246	A0A0V1AX39	-
T01_11692	A0A0V1B2X2	-
T01_11405	A0A0V1B5C4	-
T01_11547	E5S6Z0	-
T01_11967	A0A0V1BL26	-
T01_11539	A0A0V1BJG6	-
T01_11068	E5SQQ0	-
T01_11626	A0A0V1B8C5	-
T01_11134	A0A0V1AS63	-
T01_11329	E5STA5	-
T01_11726	A0A0V1BRJ5	-
T01_11075	A0A0V1AX46	-
T01_11450	A0A0V1BRH3	-
T01_11411	A0A0V1AHW8	-
T01_10977	A0A0V1B7S3	-
T01_11130	A0A0V1AVE3	-
T01_11562	A0A0V1BXU7	-
T01_11945	A0A0V1B439	-
T01_12003	A0A0V1B3U7	-
T01_11759	A0A0V1AW29	-
T01_11640	A0A0V1B5Q7	-
T01_11272	A0A0V1BV39	-
T01_10966	A0A0V1BSW1	-
T01_11804	A0A0V1BDY5	-
T01_11314	A0A0V1BML8	-
T01_11757	A0A0V1BM63	-
T01_11064	A0A0V1BSJ1	-
T01_11932	A0A0V1C297	-
T01_1167	A0A0V1B2V1	-
T01_11849	A0A0V1BGG1	-
T01_11036	A0A0V1BKT1	-
T01_11961	A0A0V1B5F5	-
T01_11648	A0A0V1B5J2	-
T01_11053	A0A0V1B0T2	-
T01_11943	A0A0V1BCN9	-
T01_11041	A0A0V1ASQ2	-
[truncated: 158 more rows]
